# Supplementary material for: Global distribution and drivers of language extinction risk
Source: Proc Biol Sci. 2014 Oct 22;281(1793):20141574. doi: 10.1098/rspb.2014.1574 (PMC4173687; doi:10.1098/rspb.2014.1574)
Supplement: Data.Amano [file rspb20141574supp2.xls]

## Sheet: Figure1abd
Language ISO	Population size	Range size
aaa	9000	236.373
aab	7000	39.4958
aac	50	1102.26
aad	830	63.4606
aae	80000	591.833
aaf	200	78.1879
aag	290	43.503
aai	3470	194.008
aak	1600	249.069
aal	36000	1520.06
AAM	3000
aan	7	529.755
aao	110000	1.31666e+06
aap	200	5311.46
aar	1078200	133876
aas	350	812.682
aat	57000	8698.13
aau	7270	1603.67
aaw	2200	995.653
aax	1000	4123.13
AAY
aaz	50000	796.597
aba	170000	4219.68
abb	12000	419.508
abc	1660	75.1214
abd	150	21.4734
abe	5	361.574
abf	500	54.7975
abg	5	78.7524
abh	6000	255.218
abi	50500	1125.25
abk	105000	4491.32
abl	180000	1825.81
abm	12500	165.947
abn	25000	432.069
abo	1000	135.47
abp	3000	118.616
abq	38200	1274.02
abr	1182000	14625.4
abs	200000	629.918
abt	44000	1140.82
abu	55100	1185.02
abv	310000	819.296
abw	1160	108.512
abx	21400	35.8838
aby	650	1384.59
abz	16000	627.24
aca	250	3413.51
acb	300	4.48583
acc	48300	1141.76
acd	10400	834.477
ace	3500000	17655.6
acf	206700	1532.11
ach	1215000	32855.8
acm	14600000	144256
acn	62700	1401.63
acp	5000	1524.87
acq	6778000	105508
acr	37300	1711.4
act		1306.87
acu	5000	21385.7
acv	16	632.031
acw	6000000	283915
acx	720000	41904.9
acy	1300	4.18183
acz		13.809
ada	800000	4567.12
adb	1000	47.445
add	2600	124.038
ade	27300	1382.43
adf	70000	2517.47
adg	10	19641.1
adh	360000	895.419
adi	239090	34691.8
adj	100000	1440.33
ADL	30000
adn	31800	71.1799
ado	4200	1115.91
adp		105.135
adq	2200	622.152
adr	17000	589.424
ADS	3400
adt	130	12961.5
adu	1900	203.577
adw	83	777.715
adx	810000	283910
ady	475300	10284.6
adz	28900	1708.48
aeb	9000000	152939
aec	19000000	153150
aee	54400	294.623
aek	100	48.7815
ael	2600	134.57
aem	40	232.962
aeq	150	0.137073
aer	3820	32665.9
AEU	10400
aew	770	661.782
aey	5300	130.371
aez	3400	489.858
afb	2339000	540558
afd	400	555.94
afe	12000	296.561
AFG	500
afi	250	44.2812
afk	1270	144.506
afn	200	67.8262
afo	25000	1944.95
afp	290	87.1994
afr	4849900	804039
afs	200	1083.08
aft	4510	210.779
afu	180000	677.865
afz	120	529.869
agb	60000	136.128
agc	70000	3844.96
agd	27000	524.693
age	18600	428.736
agf	150	3.00955
agg	1270	179.148
agh	13600	19225.5
agi	72000	1192.78
agj	10900	696.174
agk	6	85.1542
agl	350	567.114
agm	2100	518.471
agn	15000	213.368
ago	1000	887.013
agp	16700	621.795
agq	26700	183.202
agr	38300	33309.9
ags	20000	857.155
agt	780	244.088
agu	18000	281.881
agv	2530	1006.16
agw	5170	440.679
agx	28300	1392.86
agy	1000	100.753
agz	1500	132.058
aha	142000	570.44
ahb	750	82.5956
ahg	1650	1208.7
ahh	3000	2855.57
ahi	9000	156.445
ahk	563960	11410.6
ahl	6000	88.3842
ahm	2000	14.5288
ahn	300	180.036
ahp	6500	320.431
AHR	779000
ahs	35000	199.244
aht	35	12863.6
aia	6750	545.15
aib	6570	199.587
aic	100	71.5048
aie	1170	141.842
aif	960	52.8854
aig	125270	923.338
aih	2700	117.155
aii	108600	2508.47
aik	3000	148.581
ail	140	852.28
aim	2640	403.259
AIO	1500
aip	40	237.466
aiq	480000	33102.3
air	1000	1143.56
ais	5	0.0792909
aiw	155000	2948.27
aix	2000	1965.44
aiy	35000	4102.23
aja	200	222.938
ajg	512000	4686.82
aji	4040	1795.67
ajp	6095000	28247.8
aju	8930	186.19
AJZ	125000
aka	8300000	57389.3
akb	750000	12406.8
akc	7000	2151.74
akd	11400	312.129
ake	5350	23871.6
akf	26900	603.208
akg	14000	609.242
akh	40000	456.71
aki	750	231.911
akl	395000	2005.73
ako	10	62.8253
akp	27000	192.465
akq	75	45.4305
akr	8	2.37623
aks	47500	935.76
akt	950	169.621
aku	1400	82.2133
akv	6500	726.087
akw	24100	6158.32
akz	100	140.271
ala	35100	1477.78
alc	12	531.688
ald	23000	611.377
ale	490	2894.15
alf	1200	90.7634
alh	18	20722.2
ali	1780	438.245
alj	7690	1172.54
alk	4000	108.729
all	350	141.413
alm	300	75.1742
aln	5660000	27330.1
alo	12600	52.8056
alp	17200	1420.48
alq	2430	1865.21
alr	150	4692.4
als	2915000	15035.1
alt	20000	48578.2
alu	17900	1463.08
alw	162000	2005.29
alx	270	14.6198
aly	1450	128477
alz	1367000	6281.35
amb	1000	47.0212
amc	330	11312.3
ame	9830	7727.59
amf	42800	8496.63
amg	5	1001.3
amh	17400000	145260
ami	138000	2258.95
amj	41100	2790.03
amk	10100	190.043
aml	16000	476.58
amm	480	237.754
amn	4420	620.849
amo	12300	496.195
amp	1530	612.161
amq	50	27.1332
amr	500	3426.31
ams	1800	284.756
amt	300	171.698
amu	23000	749.73
amv	5700	114.191
amw	15000	87.0904
amx	1220	28102.8
amy	32	568.822
anc	400000	1295.45
and	4600	193.034
ane	3780	1641.17
anf	700	2.78652
anh	2000	195.701
ani	21800	388.563
anj	980	170.585
ank	200000	1822.21
anl	1250	191.746
anm	13900	816.827
ann	200000	1294.37
ano	370	925.804
anp	725000	605.815
anq	250	344.804
anr	100000	6211.48
ant	50	5235.31
anu	97600	17030.8
anv	11200	1873.48
anw	1400000	1330.24
anx	1310	1.67075
any	860000	28672.7
anz	550	486.682
aoa	5000	128.268
aob	15	226.311
aoc	6160	56979.5
aod	1080	249.962
aoe	22000	347.752
aof	460	34.9509
aog	8220	1250.93
aoi	1240	2590.06
aoj	11000	321.753
aok	62	140.053
aol	25000	134.489
aom	800	372.201
aon	4340	70.75
aor		52.3976
aos	500	805.372
aot	5400	456.005
AOX
aoz	586000	10893.8
apb	11500	462.907
apc	13300000	43176.5
apd	16520000	819630
ape	16200	1027.31
apg	30000	2526.32
aph	2000	60.1498
api	190	2343.42
apj	680	1336.98
apk	18	122.584
apl	2	344.019
apm	1800	1539.4
apn	1260	3609.22
apo	370	4.37187
app	7800	249.611
apq	10	665.817
apr	3020	520.877
aps	1150	64.3086
apt	24000	2587.78
apu	4087	31295.6
apw	12700	8001.81
apx	150	113.886
apy	450	2475.88
apz	2390	691.898
aqc	1200	45.6902
aqg	48000	306.888
aqm	1000	348.826
aqn	200	25.8546
aqr	35	123.31
are	1000	36796.7
arg	11000	6073.47
arh	14800	627.302
ari	20	835.142
ark	6	774.787
arl	50	983.333
arn	300000	160095
aro	81	357.64
arp	1040	5121.22
arq	20400000	227508
arr	170	1634.27
ars	9650000	1.61074e+06
arv	4440	1683.49
arw	2450	11392.5
arx	12	357.458
ary	20140000	145407
arz	53410000	33298.8
asa	500000	8103.96
asb	2233	2915.48
asc	9000	1109.73
asd	330	65.6862
asg	100000	19926.1
asi	1000	1357.36
asj	7000	114.22
ask	1200	932.086
asl	8760	42.9727
asm	16709000	53262
asn	110	870.115
aso	30000	214.881
asr	16600	447.614
ass	2500	359.962
ast	100000	14724.1
asu	300	1946.1
asv	25500	822.369
asx	810	98.6627
asy	2000	506.912
asz	230	103.87
ata	2000	755.433
atb	110000	3440.7
atd	26700	1725.3
ate	60	18.1519
atg	20000	207.56
ati	381000	7719.38
atj	5000	789.716
atk	1500	653.199
atl	150	71.0233
ATM	4
ATN	21100
ato	4200	142.174
atp	710	15.1173
atq	12000	454.758
atr	930	30972.3
ats	10	328.2
att	1000	91.747
atu	50000	1523.37
atv	1570	10499.1
atw	3	6.83416
atx	42	2900.46
aty	900	158.277
atz	15	76.9541
aua	10	20.0022
AUB	3500
auc	1650	8872.15
aud	270	0.341982
aue	7000	35777.1
aug	3470	463.624
auh	95200	44001.6
aui	890	160.126
auj	3000	3628.7
auk	2710	290.809
aul	750	72.3153
aum	5000	572.486
aun	500	28.8121
aup	1300	498.317
auq	320	103.389
aur	740	435.7
aut	8000	100.162
auu	350	1028.21
auw	350	173.913
auy	11100	351.805
auz	700	359.638
ava	788000	12296.9
avb	620	36.9244
avd		288.592
avi	21000	382.048
avl	1690000	119830
avn	24000	107.251
avt	8000	219.457
avu	65000	4625.13
avv	40	3432.79
awa	38261000	42290.6
awb	2050	327.125
awc	20000	671.037
awe	140	546.891
awh	100	531.321
awi	8000	4790.39
awm	60	46.2779
awn	500000	5991.91
awo	6000	72.6091
awr	70	479.334
aws	9340	1988.97
awt	290	628.864
awu	7500	4792.29
awv	2300	1497.28
aww	400	171.049
awx	1870	210.641
awy	3870	1778.55
axk	30000	80735.6
axx	570	1248.86
aya	1090	27.4124
ayb	227000	2306.1
ayc	219000	9294.27
aye	3000	155.126
ayg	12000	588.585
ayh	300000	82267
AYI	10000
ayk		73.7748
ayl	4321000	1.03086e+06
ayn	7600000	119383
ayo	3070	70112.1
ayp	6100000	63885.4
ayq	430	142.455
ayr	2262900	252667
ays	18	24.6104
ayt	500	69.8786
ayu	800	0.261428
ayx	2200	62.5626
ayz	20000	8377.79
AZA	53000
azb	12330000	132020
azg	4000	58.1292
azj	6460000	78360.5
azm	940	42.6296
azo	19000	143.549
azt	300	54.5598
azz	125000	516.859
baa	7070	1998.59
BAB	8860
bac	20000	808.714
baf	4500	160.454
bag	26000	1594.6
bah	225000	13335.8
baj	4300	58.6815
bak	1380000	104856
bam	2772040	138521
ban	3330000	5888.95
bao	700	2618.48
bap	371000	870.835
BAR	250000
bas	230000	16076.9
bau	10000	4518.8
bav	27000	191.845
baw	10000	61.4452
bax	215000	7712.81
bay	3840	19.5898
baz	35300	3372.42
bba	560000	33159
bbb	800	991.427
bbc	2000000	15797.9
bbd	3060	40.1975
bbe	11000	2215.56
bbf	340	268.021
bbg	6000	2314.68
bbh	2700	227.901
bbi	3000	181.932
bbj	260000	1021.51
bbk	22500	191.251
bbl	3420	206.816
bbm	2550	7362.77
bbn	10000	32.6948
bbo	60000	3942.13
bbp	7500	3100.2
bbq	10800	91.4674
bbr	4000	363.91
bbs	4000	137.346
bbt	12000	68.6903
bbu	15000	166.785
bbv	920	89.873
bbw	24500	52.9892
bbx	600	223.635
bby	2980	207.144
bbz	3940	2956.47
bca	800000	21201.2
bcb	1850	63.0296
bcc	3305000	197530
bcd	1000	172.278
bce	4000	71.036
bcf	6310	1555.66
bcg	3000	108.694
bch	1380	79.8168
bci	2130000	28826.4
bcj	380	807.572
bck	160	4678.01
bcl	2500000	7138.19
bcm	1000	444.939
bcn	2000	82.6759
bco	2500	598.955
bcp	42000	25168.1
bcq	174000	1890.86
bcr	500	883.063
bcs	30000	275.209
bct	32000	1216.19
bcu	1450	15.1319
bcv	10000	224.048
bcw	23000	321.628
bcy	150000	2597.55
bcz	32520	1384.74
bda	18790	733.759
bdb	15000	8783.7
bdc	5000	5044.69
bdd	4000	219.521
bde	250000	3082.25
bdg	1400	209.869
bdh	26300	3762.51
bdi	18000	4284.3
bdj	2500	839.469
bdk	1000	26.2658
bdl	150000	73.3004
bdm	54800	14083.7
bdn	4	5.24762
bdo	4500	665.46
bdp	27000	11737.1
bdq	158000	6556.37
bdr	55000	1053.87
bds	13000	1860.02
bdt	130000	16372.9
bdu	106000	5174.9
bdv	50000	93.3406
bdw	1100	4316.24
bdx	70	3.20803
bdy	10	5141.31
bdz	2825	5.07824
bea	300	1842.5
beb	24000	3162.1
bec	12000	569.339
bed	180	94.5924
bee	1730	162.054
bef	45000	748.892
beg	1000	934.836
beh	66000	2730.59
bei	4000	1838.31
bej	1109000	283590
bek	1050	551.847
bel	6720000	207605
bem	3600000	122798
ben	180623600	201288
beo	4200	1754.36
bep	8000	473.552
beq	3200	2594
bes	1230	280.674
bet	130000	9244.71
beu	11000	116.622
bev	130000	2004.35
bew	2700000	3322.41
bex	100000	4303.64
bey	2200	111.734
bez	670000	14518.2
bfa	480000	27818.8
BFB	175000
BFC	40000
bfd	105000	149.509
bfe	600	84.9343
bff	23500	4217.52
bfg	3000	13493.6
bfh	670	1156.28
bfj	17000	57.9641
bfl	35500	73382.4
bfm	35000	214.565
bfn	100000	968.757
bfo	108000	3179.72
bfp	3000	158.823
bfq	245000	342.733
BFR	58200
BFS	400000
bft	270000	4210.02
bfu	4000	139.971
bfw	9000	456.208
bfy	7896953	47277.8
bfz	1000000	6361.01
bga	16000	718.243
bgb	1500	31.5171
bgc	13000000	27493.8
bgd	63700	864.543
BGE	248000
bgf	2700	1072.59
BGG	900
bgi	55000	171.584
bgj	13500	50.5076
bgk	1730	577.637
bgl	2950	1388.62
BGM	4893
bgn	1799000	250846
BGO	5000
bgp	1800000	57314.9
bgq	2100000	18710.5
bgr	21520	2963.47
bgs	43000	240.622
bgt	4050	205.076
bgu	3000	141.013
bgv	300	44.6047
bgw	600000	2972.38
bgx	327000	572.336
bgy	350	576.235
bgz	125000	3025.95
bha	197000	1167.86
bhb	1300000	27713
bhc	300	12.5909
bhd	53000	4223.58
bhe	400	0.212652
bhf	240	143.339
bhg	7000	3056.62
bhh	10000	89.4575
bhi	1150000	14201.8
bhj	10000	924.115
bhk	1900000	1742.62
bhl	2250	1045.2
bhm	200	842.55
bhn	1000	2.46558
bho	38210000	43331.5
bhp	500000	7033.89
bhq	130000	114.828
bhr	600000	76845
bhs	7000	86.8375
bht	102000	732.317
bhu	6790	1385.34
bhv	19000	1486.21
bhw	30000	4000.23
bhx	8670	859.832
bhy	15000	9429.22
bhz	10000	1070.13
bia	20	12152.3
bib	582000	6842.24
bic	100	509.887
bid	14000	1387.86
bie	50	16.4
bif	44900	2214.45
big	1400	606.752
bij	20000	439.458
bil	30000	370.546
bim	120000	1100.72
bin	1000000	8004.69
bio	600	167.177
bip	40000	8291.85
biq	1200	3.15556
bir	260	754.96
bis	1200	13.9864
bit	350	211.567
biu	19000	1624.95
biv	129310	3307.15
biw	12000	672.627
bix	25000	1276.97
biy	10000	486.867
biz	20000	5296.05
bja	226000	13076.7
bjc	460	152.609
bjd	1	4182.41
bje	43000	3263.5
bjg	29900	1522.68
bjh	550	1458.91
bji	46100	1638.47
bjj	9500000	17322.4
bjk	2120	381.077
bjl	910	183.057
BJM	20000
bjn	3500000	76011.4
bjo	102000	14103.3
bjq	1830000	21896.5
bjr	360	18.7389
bjs	259000	439.349
bjt	82800	882.194
BJU	8
bjv	36000	3251.61
bjw	10300	5806.35
bjx	3500	212.505
bjz	2230	1465.06
bka	5000	211.619
bkb	5000	147.635
bkc	43200	54659.4
bkd	100000	6239.94
BKF	1000
bkg	3800	274.696
bkh	50000	3990.94
bki	350	23.2105
bkj	9700	2104.48
bkk	10000	681.425
bkl	1200	1312.24
bkm	233000	673.099
bkn	860	574.523
bko	1000	213.434
bkp	21000	757.194
bkq	950	2126.02
bkr	100000	7008.58
bks	85000	225.693
bkt	4200	265.834
bku	8000	1148.48
bkv	100000	285.356
bkw	12060	9467.02
bkx	20000	796.199
bky	143700	3618.03
bkz	21500	1294.58
bla	4600	11357.6
blb	8740	695.003
blc	20	45.765
bld	18500	1346.55
ble	397000	10212.1
blf	75000	4086.05
blg	5000	220.492
blh	12800	1090.64
bli	100000	5138.85
blj	30000	1159.2
blk	560740	8562.73
blm	6600	2493.65
bln	85000	429.212
blo	45900	1581.71
blp	1770	739.625
blq	1000	14.0729
blr	55200	2792.3
bls	3200	137.271
blt	759000	17888.9
blv	2630	7691.88
blw	21300	399.358
blx	5000	153.098
bly	1500	134.681
blz	30000	986.372
bma	10000	407.185
bmb	252000	10080
bmc	2200	17.4253
bmd	4000	0.359231
bmg	20000	418.272
bmh	1750	77.95
bmi	44800	26017.5
bmj	11000	208.306
bmk	2810	95.1784
bml	2500	556.357
bmm	1000000	53557.8
bmo	29000	136.68
bmp	50	9.87343
bmq	158000	7775.38
bmr	150	2688.38
bms	20000	21948.5
bmt	20000	142.907
bmu	8250	686.035
bmv	21400	483.151
bmw	39280	1123.38
bmx	650	28.657
BMY	296000
bmz	850	139.89
bna	9500	157.871
bnb	2760	846.014
bnc	540000	646.43
bnd	3000	34.1021
bne	12000	876.596
bnf	1000	244.673
bng	4100	324.936
bni	111300	2676.46
bnj	7190	613.455
bnk	800	34.9228
BNL	59
bnm	15000	826.111
bnn	38000	4915.59
bno	200000	226.034
bnp	13700	801.844
bnq	11000	101.613
bnr	520	236.875
bns	644000	102898
bnu	25000	282.166
bnv	200	144.85
bnw	450	196.443
bnx	171000	22363.8
bny	4200	725.229
bnz	450	12.7858
boa	3390	6489.54
bob	8000	10561.3
bod	1269080	445099
boe	1000	14.0599
bof	17000	1050.74
BOG
boh	20500	2177.39
boj	2020	45.4348
bok	3000	4006.72
bol	100000	10316.8
bom	300000	1303.66
bon	2000	562.958
boo	2500	345.752
bop	180	14.6595
boq	300	292.941
bor	1020	16618
bos	2000000	50952.2
bot	10100	1136.14
bou	80000	854.617
bov	11400	127.215
box	186000	16024.8
BOY	15
boz	118000	1613.67
bpa	1200	46.2891
bpd	102000	44754.8
bpg	790	167.998
bph	5500	18.9309
bpi	50	8.55871
bpj	165000	5870.37
bpk	590	577.239
bpm	380	104.805
bpn	60000	508.448
bpo	2000	254.946
bpp	450	3034.09
bpq	3690	34.6965
bpr	150000	2289.1
bps	90800	2060.91
bpu	850	27.6426
bpv	2900	3533.77
bpw	85	398.23
BPX	10000
bpy	40000	1499.67
bpz	7000	184.109
bqa	2500	139.097
bqb	300	821.704
bqc	110000	10343.9
BQD	3
bqg	7500	376.825
bqh	11000	3166.81
bqi	1000000	35424.2
bqj	11200	284.68
bqk	42500	15465.1
bql	30	21.3369
bqm	4000	1037.01
bqo	2230	64.7007
bqp	40000	2364.99
bqq	250	667.48
bqr	4350	1933.31
bqs	1300	64.2189
bqt	12000	115.214
bqu		378.526
bqv	35000	1458.88
bqw	1000	27.2166
bqx	15000	534.807
bqz	30000	748.139
bra	44000	109892
brb	21080	10493.9
brc	4	496.406
brd	2000	142.078
bre	500000	12504.2
brf	120000	1865.43
brg	13	119.723
brh	2200000	92380
bri	32200	719.178
brj	25	81.6767
brl	15000	18676.3
brm	25600	8078.44
brn	5	131.044
bro	300	22.4585
brp	2500	1325.77
brq	1100	79.977
brr	5900	462.947
brs	250	31.136
brt	52330	397.177
bru	124600	7064.96
brv	20000	981.778
BRW	1350
brx	1543300	1528.57
bry	260	70.0988
brz	1250	41.5506
bsa	300	2412.12
bsb	57600	926.129
bsc	21900	3486.61
bse	25000	82.2625
bsf	20000	745.87
BSG	7030
bsh	19400	6916.89
bsi	5000	1368.89
bsj	6000	124.857
bsk	87000	1675.92
bsm	700	219.675
bsn	1890	3118.72
BSO	40
bsp	4000	706.646
bsq	403000	12744.4
bss	100000	1643.19
bst	57800	1109.54
bsu	200	25.6861
bsw	1010	28.3702
bsx	100	107.474
bsy	15800	330.455
bta	152500	2652.08
btc	800	398.373
btd	1200000	3045.58
btf	10400	7849.34
btg	150000	2956.24
bth	72380	1052.89
bti	100	583.078
btj	2500	111.817
BTL	5050
btm	1100000	14415.4
btn	2	209.164
bto	234000	571.281
btp	310	3.0649
btq	1000	7809.87
btr	1330	179.523
bts	1200000	3535.45
btt	36800	278.248
btu	25000	175.535
btv	28300	121.331
btw	34500	1079.12
btx	600000	8614.81
bty	4500	1171.07
btz	195000	2904.96
bub	7710	6483.49
buc	39000	381.43
bud	157000	2355.4
buf	155000	20428.5
bug	3500000	21048.9
buh	9720	490.838
bui	4000	1763.07
buj	2000	224.423
buk	9690	1013.33
bul	8775000	101896
bum	858000	49898.4
bun	135000	2813.08
buo	26500	968.254
bup	2300	40.9456
buq	1190	83.0035
bus	30000	4330.03
but	3600	175.946
buu	180000	6292.58
buv	480	50.219
buw	5000	691.119
bux	50000	333.434
buy	8350	279.564
buz	1000	31.357
bva	4100	3749.86
bvb	40000	1566.54
bvc	8800	176.9
bvd	5900	116.247
bve	11200	6355.75
bvf	100	29.4842
bvg	2980	298.309
bvh	500	45.5625
bvi	16000	2467.57
bvj	5000	68.3955
bvk	400	3289.73
bvm	31000	180.552
bvn	750	259.493
bvo	1800	4944.27
bvr	700	4056.72
bvt	3500	104.135
bvu	59000	3686.43
bvw	10000	189.921
bvx	4000	2196.28
bvz	1500	8408.77
bwa	300	20.9353
bwb	1630	29.7974
bwc	12400	12753
bwd	6500	159.982
bwe	15700	734.583
bwf	610	17.8979
bwg	17000	2043.62
BWH	1
bwi	6070	9693.94
bwj	69200	571.761
bwk	520	1249.84
bwm	3040	115.126
bwn	18400	721.212
bwo	19900	3803.92
bwp	2000	6017.76
bwq	312000	8571.08
bwr	250000	5353.54
bws	23000	2032.11
bwt	8400	1154.93
bwu	150000	2238.51
bww	200000	33308.4
bwx	258000	9368.94
bwy	24000	451.37
bwz	4250	1382.29
bxa	4980	1413.81
bxb	8000	6267.28
bxc	1000	536.845
bxd	400	70.2178
bxe	8	11.1037
bxf	2300	37.9951
bxh	1350	1254.64
bxj	6	11726.5
bxk	565000	2964.49
bxl	500	9.58769
bxm	64900	90670.1
bxn	3	5181.71
bxp	6000	1303.5
bxq	120	103.575
bxr	369000	114292
bxs	1490	113.54
bxu	65000	54133.9
BXV	2
bxw	6000	162.134
bxz	630	413.773
bya	200	1213.16
BYB	1
byc	30000	324.517
byd	54000	2790.93
bye	960	138.435
byf	50	3.49097
byh	3900	175.483
byi	10000	10866.5
byj	7000	83.417
BYK	80000
byl	100	704.145
bym	20	18303.3
byn	91000	1449.71
byo	120000	6431.23
byp	11400	114.003
byr	6600	589.653
bys	4000	239.858
byv	210000	1300.52
byw	500	44.1866
byx	6350	1617.28
byz	2480	1654.02
bza	100000	2224.15
bzb	1700	40.6819
bzd	11000	1193.64
bze	197000	8383.24
bzf	31300	2253.53
bzg	4	0.0580077
bzh	10500	117.049
bzi	1240	70.6575
bzj	70000	4615.98
bzk	30000	1558.71
bzl	2700	191.6
bzm	3000	421.773
bzn	3240	39.7672
bzo	5500	781.742
bzp	1500	1267.01
bzq	2520	1062.6
bzu	250	602.313
bzv	2500	152.272
bzw	100000	4838.41
bzx	118000	687.661
bzy	65000	250.914
bzz	11000	273.327
caa	30010	841.864
cab	130800	2363.27
cac	19500	277.205
cad	25	39.2018
cae	12000	23.2647
caf	500	329
cag	13900	20233.6
cah	5	869.494
cak	132000	1061.48
cal	3000	195.105
cam	2050	530.322
can	1700	180.03
cao	550	900.003
cap	1200	2113.94
caq	37000	125.333
car	7430	42506.9
cas	5320	1901.87
cat	11351000	54965
cav	1180	4164.11
cax	5860	130040
cay	60	709.288
cbb	310	940.718
cbc	650	1183.23
cbd	310	996.76
cbg	2000	827.896
cbi	9500	1187.21
cbj	80000	5014.06
cbk	293000	1752.3
cbl	2500	45.9664
cbm	8000	342.76
cbn	1500	242.902
cbo	1500	19.301
cbr	5000	10478.5
cbs	2000	26831.2
cbt	11400	7219.24
cbu	3000	11959.5
cbv	150	300.398
cby	150	1227.43
ccc	2	631.589
ccd	40	2208.84
cce	760000	8191.25
ccg	107000	9449.59
cch	30000	581.089
ccj	690	43.524
CCL
ccm	300	14.7864
cco	2000	316.634
ccp	550000	6937.1
ccq	122000	374.995
cda	154000	13712.9
cde	26000	1726.49
cdf	7000	425.935
cdg	406000	458.085
cdh	130000	1347.8
cdi	282392	677.618
cdj	111000	2000.64
cdm	36800	1091.56
cdn	3030	584.879
cdo	8820000	28570
cdr	30000	2602.19
CDS	390
CDY	20000
cdz	1300	121.489
ceb	15800000	31854.5
ceg	1800	7614.21
CEN	2000
ces	9282000	77514.5
cet	200	1.99878
cfa	25000	692.642
cfd	3000	108.705
cfg	11400	592.838
cfm	121000	5969.42
cga	690	37.1601
cgc	30000	451.733
cgg	1580000	4884.45
cgk	20000	449.025
cha	76700	882.657
chd	3600	1933.11
che	1330000	16802.3
chf	38000	4566.36
chj	22000	355.073
chk	45900	87.6133
chl	14	119.326
CHN	100
cho	11400	639.464
chp	9030	3916.59
chq	8000	167.726
chr	16400	1915.28
chv	1640000	16901.2
chw	947000	14947.1
chx	2000	153.438
chy	1720	1684.18
chz	5000	211.65
cia	79000	576.284
cib	25000	198.396
cic	1000	457.588
cie	3000	2.76492
CIH	750
cik	1060	272.368
CIM	2230
cin	1300	3203.8
cir	260	697.463
ciw	5000	14356.4
ciy		10495.8
cja	315000	4259.47
cje	15000	957.716
cji	5000	502.695
cjk	1004200	217714
cjm	72900	1024.44
cjn	180	29.8289
cjo	12000	4620.61
cjp	8840	3210.07
cjs	6210	14123.6
cjv	23100	269.509
cjy	45000000	354222
cka	60000	1646.5
ckb	3712000	68851.4
ckc	24000	273.751
ckd	43000	452.196
cke	100000	856.035
ckf	43000	369.634
ckh	25500	1400.58
cki	18000	7.40546
ckj	5200	17.446
ckk	500	7.66872
ckl	100000	129.152
cko	137600	2774.58
ckq	10000	8479.31
ckr	750	121.631
cks	2000	30.284
ckt	7740	186834
cku	200	189.806
CKV	24
ckw	77000	323.333
ckx	5000	66.8504
cky	5000	278.088
ckz	2000	1.24716
cla	115000	2112.36
clc	1140	595.756
cld	110000	193.063
cle	2000	81.1457
clh	2300	31.2798
cli	6000	348.634
clk	11080	21010.6
cll	3000	44.84
clm	10	184.176
clo	950	68.0855
clu	30000	126.035
clw	270	1375.58
cly	2000	94.2729
cma	33300	3144.98
cme	63100	2785.55
cmi	5510	12681.6
cml	30000	111.87
cmn	844355000	3.25957e+06
cmo	52500	20495.2
CMR	138000
CMT
cna	10100	619.91
cnb	19600	4619.28
cnc	2000	30.1506
cng	57800	4024.12
cnh	100000	3244.42
cni	26100	17708.8
cnk	62090	14416.6
cnl	10500	982.061
cnm	31600	1548.76
cno	1000	293.948
cns	7000	15777.8
cnt	2000	349.458
cnu	76300	3.17046
cnw	15000	1595.26
coa	6000	249.154
coc	350	1192.34
cod	2843	28682.5
coe	2210	3355.38
cof	2300	341.212
cog	5500	1001.64
coh	121000	284.258
cok	7000	2403.77
col	75	2137.33
com	200	116.294
con	1700	3911.83
coo	400	273.138
COR	468425
cos	342000	8789.1
cot	300	1007.13
cou	23670	1585.51
cov	63600	301.873
cox	480	185.235
coz	770	86.6039
cpa	25000	560.051
cpb	7870	19889.8
cpc	4000	2784.94
cpn	111000	201.414
cps	639000	922.149
cpu	12000	6158.75
cpx	2520000	4113.62
CPY	13000
CQD	1400000
cqu	8200	11318.8
cra	6930	545.291
crc	1200	107.769
crd	5	1033.16
crg	230	222.184
crh	178000	386.551
cri	69900	880.326
crj	7310	1484.69
crk	34100	13922.1
crl	5310	689.391
crm	4500	539.895
crn	8000	3531.57
cro	4280	9024.7
crq	2038	3608.29
crs	72700	479.276
crt	800	1570.27
crv	2020	5.3326
crw	22600	4872.44
crx	2060	1464.06
cry	1000	74.0383
csa	1000	41.209
csb	3000	374.545
CSC	18000
csd		0.447822
csh	12340	3290.81
csk	45100	1294.59
csm	12	331.518
cso	5800	117.802
csw	4500	3768.38
csy	10000	209.23
csz	1	52.4901
cta	4000	115.809
ctc	5	115.126
ctd	344000	7563.89
cte	3000	134.814
ctg	13000000	12432.5
cti	43900	313.894
ctl	2000	167.546
ctn	1500	24.2992
cto	15040	13165.7
ctp	12000	730.519
cts	122000	641.008
CTT	5000
ctu	90000	249.739
ctz	1000	115.32
cua	27800	1186.36
cub	6800	10224.7
cuc	9000	112.802
cug	2000	35.2068
cuh	70000	1224.73
cui	2830	10694.4
cuj	60	3984.93
cuk	57100	8969.6
cul	2940	30809.2
cun	9000	6.15424
cuq	80000	161.496
cur	1310	39.7343
cut	3690	202.311
cuu	50000	128.73
cuv	5000	66.0287
cuw	100	34.8053
cux	8500	538.362
cvg	850	69.3824
cvn	1500	23.2643
cwa	8500	81.8257
cwb	21000	1037.22
cwd	35000	1225.18
cwe	98000	3091.52
cwg	660	691.002
cwt	6210	91.4911
cya	11000	428.664
cym	508000	12729.4
cyo	123000	2247.2
czh	4600000	24564.6
czn	8000	330.431
czo	3100000	4750.46
czt	40000	1649.23
daa	45000	1039.52
dac	710	9.07817
dad	3500	147.95
dae	5000	537.532
daf	975800	15339.7
dag	800000	16234.8
dah	1570	50.1554
dai	49900	1608.54
daj	80000	1855.01
dak	19280	23060.6
dal	400	633.392
dan	5471000	45268.7
dao	30000	3613.38
dap	261000	9484.06
daq	200000	4598.81
dar	510000	5566.14
das	4000	572.383
dau	63100	14500.5
dav	312000	9325.35
daw	147000	1375.01
dax	70	2578.15
daz	250	1338.37
dba	2000	40.1942
dbb	6000	121.821
dbd	30000	366.214
dbe	440	67.6411
dbf	1000	411.481
dbg	15700	735.902
dbi	11400	98.1275
dbj	5000	4657.7
dbl	45	2715.95
dbm	20000	4518.8
dbn	30	1.99255
dbo	100	119.439
dbp	11400	371.11
dbq	25000	608.865
dbr	23000	6952.36
dbu	24700	1760.37
dbv	1100	83.2167
dby	1950	1435.37
dcc	12800000	45756.2
ddd	1000	748.349
dde	3020	2185.8
ddg	30000	1150.92
ddi	2180	207.445
ddj	340	35570.1
ddn	32050	3162.07
ddo	15400	728.698
dds	45300	682.805
ddw	1270	25.177
dec	38000	195.2
ded	5620	278.106
dee	8100	301.512
def		461.668
deg	10000	102.899
deh	13000	5859.69
dei	400	1834.53
DEK	2980
dem	1000	413.446
deq	10000	521.361
der	26900	594.299
des	3420	1676.46
deu	83520790	452214
dev	2000	51.5606
dez	8600	14229.4
dga	700000	5815.57
dgb	1000	100.379
dgc	610	2954.03
dgd	21000	0.237846
dge	790	5.49682
dgg	200	19.0501
dgh	30000	60.7672
dgi	388000	4346.57
dgk	34000	6624.01
dgo	2110000	14955.7
dgr	2110	534.39
dgs	9000	148.701
DGU	10090
dgx	270	90.208
dgz	9000	2906.53
DHA	104000
DHD	9000000
dhg	350	278.481
dhi	17300	329.133
dhl	20	8050.32
dhm	22000	82266.9
dhn	163000	1266.31
dho	152000	1845.38
dhr	6	7486.33
dhs	5000	31.4135
dhv	11300	1163.04
dhw	31800	880.843
dia	1840	494.722
dib	250000	22960.9
dic	93800	6044.58
did	60000	2959.26
dig	305000	5308.8
dih	330	2124.55
dii	140	56.2364
dij	820	16.5524
dik	450000	55900.2
dil	5300	487.773
dim	6500	814.705
dio	100000	6143.84
dip	320000	37027.1
diq	1000000	156.386
DIR	9000
dis	106000	1632.14
diu	36200	27118.8
div	371000	190.769
diw	80000	11496.3
dix	50	128.799
diy	100	607.519
diz	155000	8333.93
djb	75	3406.51
djc	34000	6288.41
djd	30	4108.71
dje	2438400	75227.1
dji	120	4123.7
djj	100	250.784
djk	22090	5055.26
djm	130000	9921.16
djn		12618
djo	37000	2757.34
djr	450	43.7523
dju	1640	560.409
dka	1000	124.706
dkk	1500	23.8179
dkl	24000	1756.69
dkr	7910	23.706
dks	250000	10127.8
dkx	17000	488.417
dlg	4870	74494.3
dln	6000	46.1977
dma	9840	333.478
dmc	3820	85.0518
dme	5000	21.0599
dmg	5000	1261.73
dmk	500	11.2731
dml	5000	56.9814
dmm	50	3.47654
dmo	4500	155.534
dmr	2800	99.1926
dms	10300	760.363
dmu	220	260.146
dmv	1080	45.4298
dmx	5000	1156.72
dmy	1300	48.3822
dna	20000	253.842
dnd	170	62.1552
dne	100000	10094.1
dng	40000	559.804
dni	20000	1217.02
dnk	20000	171.349
dnn	13400	963.032
dnr	260	54.2627
dnt	50000	748.595
dnu	10000	117.185
dnw	180000	9551.9
dny	750	4800.36
doa	12000	184.951
dob	10000	374.955
doc	463000	4629.97
doe	24000	710.432
dof	950	142.425
doh	5000	241.324
dok	13000	1560.8
dol	700	101.505
don	1800	824.772
doo	12900	1460
dop	63600	2054.49
dor	2410	227.302
dos	20000	5328.01
dot	8830	411.958
DOV	5430
dow	18000	2295.03
dox	6620	260.009
DOY	65
doz	20800	333.786
dpp	1000	18.0668
drb	1000	385.905
drd	3800	158.384
dre	9000	3527.21
drg	15000	1378
drh	20400	17872.3
dri	90000	3607.23
drl	5	29283.6
drn	800	102.153
dro	7600	846.44
drs	637000	957.379
drt		2569.69
dru	10500	792.215
drw	10000	4544.08
dry	10200	257.968
dsb	7000	131.607
dsh	40100	3853.17
dsi	2370	356.628
dsn	6	8.79241
DSO	50000
dsq	100000	93865.8
dta	96100	21275.2
dtb	20600	10092.3
dti	500	7.17426
dtk	127000	2660.88
dtm	133000	6753.6
dtp	141000	7208.96
dtr	5000	186.855
dts	50000	1473.69
dtt	2900	426.217
dtu	3000	6.93025
dua	87700	1712.42
dub	252000	2859.49
duc	11000	2086.1
dud	73000	4163.61
due	3000	2646.76
duf	950	1914.15
dug	247000	4222.97
DUH	100000
dui	35	50.6318
duj	3650	10922
duk	470	109.286
dul	30	24.6255
dun	20000	1820.97
duo	1200	3535.7
dup	15500	5571.22
duq	4500	4656.18
dur	47000	12943.2
dus	2000	38.9599
duu	14000	4199.47
duv	930	800.602
duw	5000	674.511
dux	70000	1718.11
dva	3550	224.343
dwa	7200	501.612
dwl	2000	98.8617
dww	2500	250.233
dya	14100	365.559
dyi	95500	9798.42
dym	2000	139.621
dyn	5	1606.89
dyo	407000	7197.6
dyu	1179000	10520
dyy	3	649.51
dza	2500	41.8498
dzd		121.548
dzg	381000	504455
dzl	68400	2759.45
dzn	6000	720.957
dzo	160300	14943.9
ebg	5000	77.1445
ebo	474400	21415.1
ebr	75900	1035.13
ebu	429000	2889.94
eee	30000	224.866
efa	6320	103.961
efe	20000	28250
efi	400000	1967.52
ega	2500	15.9863
ego	140000	912.121
ehu	14200	199.353
eip	3000	671.363
eit	500	36.9696
eiv	1200	533.178
eja	26030	575.137
eka	30000	465.891
eke	200000	187.973
ekg	100000	12236.5
eki	5000	64.8675
ekm	6400	242.11
eko	77000	657.403
ekp	30000	744.17
ekr	50000	269.319
eky	18000	283.075
ele	330	12.1811
elh	50	681.826
elk	1640	110.008
ell	11792480	139928
elm	58000	82.6881
ELO	8
ELP	420
elu	220	18.369
ema	100000	729.85
emb	10000	2193.08
eme	400	513.752
emg	3000	8.95553
emi	5000	388.603
emk	2031800	74014.9
eml	2000000	22113.5
emn	800	131.88
emp	60200	26867
ems	76	27799.4
emu	200000	259.539
emw	250	23.8533
ena	980	684.907
enb	161000	2627.09
enc	200	6.39813
end	87000	662.294
enf	20	2873.9
eng	492481870	1.39894e+07
enh	10	2931.21
enn	20000	193.507
eno	1500	400.059
enq	165000	7282.66
enr	2000	648.951
ENU	30000
env	14000	46.2508
enw	15000	224.304
eot	200	282.855
epi	12000	219.266
ERA	5000
erg	1900	735.817
erh	64000	391.445
eri	2210	68.0876
erk	6000	682.682
ero	45000	7087.77
ers	20000	2604.21
ert	530	771.763
erw	200	126.118
ese	1770	5442.82
ESH
esi	6420	54302.9
esk	2420	116340
ESO	4500
ess	1130	6548.55
est	954592	45438.1
esu	16900	127592
etb	15000	71.1223
etn	500	12.0514
eto	52000	4620.19
etr	1670	470.83
ets	274000	3396.34
etu	116700	7899.23
etx	40000	182.195
etz	1000	2398.32
eus	656200	16420.1
eve	7170	57012.4
evh	19800	202.71
evn	27580	489069
ewe	3112000	16401
ewo	578000	50802
ext	201500	41746.2
eyo	111000	3297.53
eze	5000	224.912
faa	1200	2454.72
fab	2500	14.6962
fad	3380	47.3953
faf	900	819.331
fag	1300	42.3868
fai	4500	3337.75
faj	50	32.7818
fak	2400	48.508
fal	20000	918.664
fam	1000	121.572
fan	1014100	125819
fao	48200	1415.35
fap	10700	16.0651
far	6700	320.016
fau	350	2314.22
fax	10500	283.613
FAY	7500
fer	8000	419.817
ffi	180	20.6317
ffm	1001200	281981
fgr	1000	5669.86
fia	605000	9738.63
fie	26100	165.124
fij	333440	11608.7
fin	4739460	309003
fip	195000	11875.6
fir	2500	135.217
fit	109600	37010.8
fiw	300	362.728
fkv	6500	1117.07
fla	64	1742.13
flh	230	4938.08
fli	20000	432.637
fll	16000	949.875
flr	300000	1137.58
FLY
fmp	124000	814.319
fmu	400000	585.255
fni	1100	4063.33
fod	24500	137.328
foi	2800	1108.08
fom	13000	566.769
fon	1435500	5481.27
for	17000	674.286
fpe	5000	1566.54
fqs	2500	2017.13
fra	65458630	915749
frc	17200	36999.4
frd	50000	972.908
frp	147000	47868.3
frq	280	6.66927
frr	10000	604.47
frs	2000	123.421
frt	450	168.024
fry	467000	3031.22
fub	8518000	80432.9
fuc	3691000	186493
fud	3600	92.1022
fue	280000	1627.61
fuf	2601200	78137.7
fuh	1230000	98569.3
fuj	2680	274.809
fum		4.48583
fun	2930	1407.26
fuq	450000	344712
fur	794000	4757.11
fut	1500	18.0679
fuu	16000	3306.02
fuv	1710000	14896.4
fuy	14000	2961.88
fvr	501800	112632
fwa	1130	91.8916
fwe	10200	3375.11
gaa	600000	1675.62
gab	34400	513.341
gad	30000	800.944
gae	500	25973.9
gaf	8000	270.038
gag	150000	3239.03
gah	25000	257.34
gai	2090	119.664
gaj	22100	391.412
gak	1500	82.8054
gal	50000	958.318
gam	4000	203.749
gan	20600000	172927
gao	1880	149.239
gap	340	19.3621
gaq	3060	257.582
gar	3410	139.459
gas	100000	5472.69
gat	950	43.5318
GAU	8000
gav	330	20.8295
gaw	5000	220.177
gax	3823600	326131
gay	300000	7681.65
gaz	8920000	115992
gbb	200	9658.26
gbc	110	35838.2
gbd	12	11798.7
gbe	930	895.63
gbf	1200	192.78
gbg	17500	3186.72
gbh	13500	44.9672
gbi	79000	4593.22
gbj	8000	984.494
gbk	110000	2288.44
gbl	400000	812.727
gbm	2920000	22896
gbn	600	672.441
gbo	84500	7332.49
gbp	200000	7936.28
gbq	32500	10072.8
gbr	700000	17362.1
gbs	65000	169.248
gbu	6	1112.96
gbv	95000	15873.6
gbx	80000	186.488
gby	350000	8686.57
gbz	11500	3468.37
gcc	2200	1312.21
gcf	848000	2891.95
gcl	89200	365.817
gcn	1410	36.5166
gcr	50000	12711.5
GDA	1010
gdb	15000	384.318
gdd	6950	46.6747
gde	96000	566.899
gdf	55900	52.3904
gdg	6000	409.867
gdh	3	7747.89
gdi	9000	5251.72
gdj	30	3708.07
gdk	2500	994.198
gdl	90000	1032.68
gdm	750	131.255
gdn	2400	500.183
gdo	3000	32.9633
gdq	121400	120799
gdr	3500	2576.68
gdu	5000	163.182
GDX	3000000
gea	9030	830.1
geb	2420	147.516
gec	64400	327.87
ged	72100	1842.7
geg	4000	102.031
gei	2650	242.07
gej	327000	180.583
gek	14100	68.7094
gel	36000	1726.43
geq	550	130.282
ges	36500	578.474
gew	200000	2373.74
gex	57500	2553.25
gey	15000	1035.61
gfk	7000	604.494
gga	1220	152.571
ggb	5600	1482.1
gge	20	1028.14
GGG	35300
ggl	470	21.4738
ggn	227000	1538.61
ggo	100000	3413.7
ggt	760	31.1263
ggu	36600	2212.71
ggw	22000	2867.73
gha	10000	4955.72
ghe	21500	297.113
ghh	4440	140.156
ghk	9500	1932.14
ghl	16000	709.373
ghn	2510	92.677
ghr	10000	1.55548
ghs	12800	1318.47
ght	1300	110.34
gia	410	30503.6
GIC
gid	65700	2027.57
GIG	25400
gil	66110	1037.24
gim	22500	968.153
gin	550	36.7888
gio	3000	1702.15
gip	3700	383.788
giq	300	52.422
gir	20	10.0509
gis	20000	201.602
git	1330	170.226
giw	20	645.788
gix	12000	1678.93
giy	2	28.5131
giz	60000	1301.89
gji	6000	873.645
gjk	170000	4588.6
gjn	230000	9356.46
gju	990000	6229.71
gka	130	34.0607
gke	5	5.97461
gkn	100000	87.8643
gkp	308000	6437.47
gla	58700	14391.2
glc	1200	981.435
gld	3902	14741.6
gle	260000	4524.68
glg	3185000	36502.4
glh		3017.68
glj	3500	1922.08
glk	3270000	6572.74
glo	25000	421.526
glr	4270	1393.3
glu	10300	645.875
glw	31300	278.145
gmb	1570	5.82314
gmd	2000	103.855
gmm	20000	12416.2
gmn	3000	212.91
gmo	1240000	11202
gmu	580	15.5034
gmx	9000	213.408
gna	6000	1264.19
gnb	15100	670.805
gnd	26000	176.291
gne	3000	21.7423
gng	66000	1844.94
gnh	16328	0.67862
gni	100	5706.87
gnk	2000	12605.9
gnm	1440	173.633
gnn	300	143.565
gno	1950000	44506.7
gnq	1000	58.7361
gnt	350	706.05
gnu	1330	23.8375
gnw	7000	19088.3
goa	332000	12444.4
gob	240	1852.7
goc	2740	285.314
god	26400	5570.04
goe	2100	19.0699
gog	1440000	37274.6
goi	1100	1126.83
goj	20200	478.207
gok	35000	268.9
gol	107300	8511.06
gom	3630000	12941.8
goo	690	12.8474
gop	350	271.512
goq	1000	62.9205
gor	900000	6736.16
gos	592000	2640.55
gou	7000	111.723
gow	50000	2434.36
gox	12000	1343.43
goy	30	78.1165
GOZ
gpa	15000	559.855
gpn	80	69.2718
gqa	43000	257.641
gqi	6000	1110.37
gqr	87000	3840.75
gra	100000	7764.05
grd	15000	326.531
grg	380	15.4539
grh	25000	343.357
gri	12100	1765.39
grj	61600	1105.72
grm	1800	26.7552
gro	26800	1094.87
grq	15	54.636
grr	40000	11456.5
grs	2500	220.457
grt	900000	13429.8
gru	255000	1020.88
grv	30800	1604.29
grw	26	1.77428
grx	160	415.807
gry	23700	808.069
GRZ	3
GSG	50000
gsl	15400	67.3256
gsn	790	58.602
gso	220000	20558.7
gsp	590	67.9643
gsw	6169000	33247.9
gta	40	2707.73
gti	21000	542.429
gua	1200	98.8507
gub	15000	55699
guc	305000	32700.3
gud	102000	3062.75
gue	540	45842.1
guf	450	623.098
guh	34200	113027
gui	51230	46866.2
guj	45544800	121962
guk	160000	37281.7
gul	250000	73046.1
gum	23500	1215.34
gun	25400	52559.8
guo	2000	5929.95
gup	1410	9854.62
guq	1360	3574.18
gur	845100	3332.36
GUS
gut	750	66.2769
guu	17640	69842
guw	579000	1221.17
gux	813000	62941.8
guz	2120000	2267.07
gva	280	765.239
gvc	850	1436.23
gve	400	24.8832
gvf	51100	932.2
gvj	370	4305.72
gvl	163000	3546.04
gvm	3000	175.935
gvn	240	5368.37
gvo	470	911.508
gvp	338	1144.3
gvr	125000	4078.26
gvs	470	23.3277
gwa	25000	419.766
gwb	980	79.441
gwc	40000	535.035
gwd	32700	1677.24
gwe	2200	533.532
gwf	200	10.3552
gwg	5000	139.322
gwi	800	8727.68
gwj	2500	23894.2
[truncated: 4,709 more rows]

## Sheet: Figure1cef
Language ISO	Initial population size	Last population size	Growth rates	Range size
aaa	9000	9000		236.373
aar	50000	1078200	1.04247	133876
abm	3850	12500		165.947
abr	791200	1182000	1.0276	14625.4
abt	33000	44000		1140.82
abv	310000	310000	1	819.296
abx	10000	21400	1.04031	35.8838
aby	579	650		1384.59
acd	4890	10400	1.0249	834.477
acf	100000	356950	1.03889	1532.11
adj	50446	100000	1.02071	1440.33
adq	2000	2200		622.152
ady	252000	499300	1.01554	10284.6
aey	4624	5300		130.371
afb	9310000	3599000	0.943482	540558
age	10000	18600		428.736
agv	2000	2530	1.00694	1006.16
ahg	17000	1650	0.907408	1208.7
aim	108	2640	1.04814	403.259
aio	5000	1500
aji	4000	4040	0.996949	1795.67
ake	3000	5350	1.01424	23871.6
akf	5500	26900	1.02979	603.208
akg	14000	14000	1	609.242
akz	700	100	0.915092	140.271
ald	14772	23000	1.01317	611.377
alj	6000	7690	1.01039	1172.54
alk	3000	4000	1.01179	108.729
amw	4000	15000	1.07569	87.0904
amx	800	1220		28102.8
anz	1000	550	0.981908	486.682
aoe	20000	22000	1.00276	347.752
aor	1	0		52.3976
aos	600	500		805.372
apb	4445	11500	1.03722	462.907
apl	10	2		344.019
apm	1800	1000		1539.4
apu	1000	2000	1.02464	31295.6
aqc	800	1200	1.00783	45.6902
arg	11000	11000	1	6073.47
ark	100	6	0.90581	774.787
arq	24843827	22397000	0.991269	227508
ars	7300000	9977000	1.01758	1.61074e+06
ary	11589500	21048900	1.01548	145407
asb	100	250	1.04147	2915.48
asg	80000	100000		19926.1
ask	7000	1200	0.97002	932.086
asm	18958977	16818750	0.997143	53262
asn	63	110		870.115
asr	4540	16600	1.03712	447.614
ast	100000	125000	1.01596	14724.1
atd	7000	26700	1.03703	1725.3
atk	1500	1500		653.199
atw	4	3		6.83416
aue	4890	7000	1.00936	35777.1
avo	100	0
awr	100	70		479.334
awy	3000	3870	1.0116	1778.55
axx	500	570	0.993666	1248.86
ayu	4000	800		0.261428
azg	5000	4000	0.979758	58.1292
azm	2000	940	0.963327	42.6296
azt	550	300		54.5598
bae	238	0	0.943069
bav	13500	27000		191.845
baz	28000	35300		3372.42
bba	240000	560000	1.02547	33159
bbb	3000	800	0.967903	991.427
bbc	1600000	2000000		15797.9
bbe	29000	11000		2215.56
bbi	1000	3000	1.03947	181.932
bca	684386	800000	1.00629	21201.2
bck	60	160	1.03945	4678.01
bco	350	2500	1.12332	598.955
bcs	11870	30000		275.209
bdh	2600	26300	1.03588	3762.51
bdk	2000	1000	0.982979	26.2658
bds	9000	13000	1.00816	1860.02
bea	600	300	0.987584	1842.5
beg	700	1000		934.836
bey	1453	2200		111.734
bfe	400	600	1.01152	84.9343
bfj	8500	17000		57.9641
bfo	90000	110500	1.01161	3179.72
bfq	104919	245000	1.03035	342.733
bfr	100	58200
bga	8000	16000		718.243
bgb	1700	1500		31.5171
bgg	1046	900
bgl	2000	2950		1388.62
bgn	1390000	1803840	1.01474	250846
bgr	7000	21520	1.03634	2963.47
bgx	11000	331000	1.06106	572.336
bgz	200000	125000	0.97359	3025.95
bhp	177000	500000		7033.89
bie	95	50	0.976741	16.4
bin	430000	1000000	1.02968	8004.69
bis	6200	6200		13.9864
biw	10000	12000		672.627
biy	590	10000	1.08657	486.867
bja	200000	226000		13076.7
bjf	0	20
bjg	10000	29900	1.02654	1522.68
bjh	325	550	1.02246	1458.91
bjk	1878	2120	1.01158	381.077
bjl	200	910	1.0482	183.057
bjq	600000	1830000		21896.5
bjz	1051	2230	1.02151	1465.06
bkk	2000	10000	1.02792	681.425
bkl	1000	1200		1312.24
bla	9000	4600	0.979784	11357.6
ble	218200	423000	1.01834	10212.1
blx	2483	5000		153.098
bmc	1455	2200	1.0195	17.4253
bmd	4000	4000		0.359231
bmm	900000	1000000		53557.8
bmo	14500	29000		136.68
bmq	389000	158000	0.974718	7775.38
bmt	21500	20000		142.907
bng	2000	4100	1.02637	324.936
bnw	355	450	1.00856	196.443
boa	1900	3390	1.01625	6489.54
bos	4000000	2203800	0.96801	50952.2
bow	68	0	0.345097
boy	11	15
bpg	432	790	1.01842	167.998
bpp	800	450	1.028	3034.09
bpv	900	2900		3533.77
bpw	175	85		398.23
bqi	680000	1000000	1.02259	35424.2
bqm	2500	4000		1037.01
bqs	714	1300	1.02074	64.2189
bqw	1000	1000		27.2166
bra	11500000	44000		109892
brj	70	25	0.949338	81.6767
brn	700	5	0.950579	131.044
brp	1000	2500		1325.77
bse	12350	25000		82.2625
bsq	166000	408730	1.01686	12744.4
bsr	0	0
btb	2000000	2000000	1
btv	45000	29100	0.972336	121.331
bug	3200000	3500000		21048.9
bul	8000000	9097220	1.00245	101896
buu	83000	180000		6292.58
bvm	17000	31000	1.02317	180.552
bwk	378	520	1.01158	1249.84
bwx	220000	258000	1.00053	9368.94
bwz	4248	4250		1382.29
bxi	1	0	0.301508
bxv	39	2
bxz	770	630	0.992752	413.773
bzp	150	1500		1267.01
bzq	1000	2520	1.03095	1062.6
bzz	11000	11000	1	273.327
cak	126000	132000		1061.48
car	1750	7430	1.00931	42506.9
cas	3000	5320	1.01246	1901.87
caw	500	20	0.903881
caz	25	0	0.957317
cbb	50	310	1.08688	940.718
cbm	15000	8000		342.76
cbn	2000	1500	0.994256	242.902
cbr	1500	5000	1.04434	10478.5
cbs	500	2000	1.01425	26831.2
cbt	6000	11400	1.03209	7219.24
cda	22710	154000	1.21343	13712.9
cde	17609	26000	1.00546	1726.49
cdg	5324	406000		458.085
cdj	34669	111000		2000.64
cdr	17800	30000		2602.19
ceb	9000000	15807260	1.01818	31854.5
cfd	735	3000		108.705
chd	5000	3600	0.974591	1933.11
chl	50	14	0.947727	119.326
chp	3000	9030	1.02031	3916.59
cir	600	260	0.953208	697.463
cje	20000	15000		957.716
cjk	600000	1009780	1.01066	217714
cjs	13000	6210	0.984212	14123.6
ckc	16000	24000		273.751
ckf	42000	43000	0.993	369.634
cku	270	200	0.975727	189.806
ckw	69200	77000	1.00651	323.333
clc	1200	1140	1.01491	595.756
cle	5000	2000	0.920081	81.1457
clw	500	270		1375.58
cme	25000	63100	1.01803	2785.55
cmo	23000	52500	1.00289	20495.2
cng	77000	57800	1.00063	4024.12
cnh	85000	131260	1.0283	3244.42
cni	18000	26100	1.01687	17708.8
coc	868	350	0.983984	1192.34
cod	200	2050	1.18301	28682.5
col	150	75		2137.33
com	500	200	0.978962	116.294
con	500	1700	1.02925	3911.83
cpa	10600	25000	1.03087	560.051
cpc	5000	4000		2784.94
cps	445716	639000		922.149
cpu	5000	12000		6158.75
cro	4000	4350	1.0018	9024.7
crw	15000	22600	1.0127	4872.44
csa	3000	1000		41.209
csh	11000	12340	1.0028	3290.81
csm	5	12		331.518
csy	3000	10000		209.23
cui	2000	2830	1.01252	10694.4
cun	300	9000	1.13561	6.15424
cuq	60000	80000	1.02166	161.496
cur	1000	1310		39.7343
cya	7500	11000	1.02691	428.664
cym	580000	537870	0.995955	12729.4
daa	20000	45000	1.03084	1039.52
dal	3000	400		633.392
dao	10000	30000		3613.38
dbd	2300	30000		366.214
dbq	31000	25000	0.991995	608.865
dbv	310	1100		83.2167
ddj	200	340	1.02838	35570.1
dgo	1298855	2110000		14955.7
dgs	4000	9000		148.701
dia	1850	1840	1.00015	494.722
dig	146000	305000	1.02198	5308.8
dir	7900	9000	1.0032
diu	20000	36200	1.02806	27118.8
div	90000	371000	1.03748	190.769
djj	100	100	1	250.784
djm	600000	130000		9921.16
dju	1164	1640	1.01035	560.409
dmv	500	1080	1.026	45.4298
dmy	836	1300		48.3822
dng	49400	42200	0.994766	559.804
dny	300	750	1.03114	4800.36
dor	900	2410	1.04705	227.302
dox	22000	6624	0.947344	260.009
drg	11000	15000		1378
drl	5	5		29283.6
dru	2000	10500	1.03144	792.215
dsn	6	20		8.79241
dta	22600	96100	1.04808	21275.2
dua	23000	87700		1712.42
dui	42	35		50.6318
dux	25000	70000	1.04469	1718.11
dva	7100	3550	0.96592	224.343
dyi	54300	95500		9798.42
dyk	57619	57619
eee	10000	30000		224.866
eit	394	500		36.9696
elo	8	8
emp	6000	60200	1.08364	26867
ems	1000	76	0.934159	27799.4
emu	10089	200000		259.539
eng	250000000	328008138	1.00092	1.39894e+07
enh	30	10		2931.21
enr	1100	2000	1.02504	648.951
eot	4000	200	0.925005	282.855
eri	500	2210	1.08387	68.0876
ert	160	530	1.04303	771.763
ese	400	1770	1.02515	5442.82
etr	1000	1670	1.04385	470.83
evn	40000	27615	0.992776	489069
eya	3	0	0.934372
faf	300	900	1.15563	819.331
far	2487	6700	1.0414	320.016
fgr	1000	0		5669.86
fip	78000	195000	1.03161	11875.6
flr	56000	300000	1.05697	1137.58
fmu	10089	400000		585.255
fri	700000	467000	1.0034
frs	11000	6370	0.991082	123.421
fub	457100	919600	1.01742	80432.9
fuc	894250	3691000	1.04765	186493
fuu	5000	16000	1.02483	3306.02
fvr	170000	501800	1.02449	112632
gam	4000	4000	1.0024	203.749
gaq	2000	3060		257.582
gbc	300	110	0.966119	35838.2
gbl	136209	400000	1.03361	812.727
gbp	176000	200000		7936.28
gby	300000	350000		8686.57
gcf	660000	848000	1.00563	2891.95
gdb	8800	15000	1.02693	384.318
gdk	2000	2500		994.198
gdn	2400	2400		500.183
gea	4700	9030		830.1
gei	3000	2650		242.07
gge	20	20		1028.14
ghs	4000	12800	1.04046	1318.47
gid	50000	65700	1.00522	2027.57
gig	25000	25400
gji	2650	6000		873.645
glg	3188400	3185000		36502.4
glk	1950000	3270000	1.02593	6572.74
glr	3900	4270		1393.3
gnu	980	1330		23.8375
gnw	3000	7000	1.02688	19088.3
gnz	962	1400
goa	85000	332000	1.04995	12444.4
goo	500	690		12.8474
gox	15000	12000		1343.43
gpn	74	80	1.00189	69.2718
gqi	7000	6000		1110.37
gri	2714	12100	1.071	1765.39
grv	29131	30800		1604.29
gsp	400	590		67.9643
gud	92100	102000		3062.75
guh	40000	34200	0.997661	113027
gui	30000	51230	1.01832	46866.2
gul	125000	250000		73046.1
gum	9000	23500	1.03448	1215.34
gvf	24713	51100		932.2
gvl	30000	163000	1.06485	3546.04
gwu	1	0
gww	50	50		157.068
gyd	50	6		148.515
gyf	2	0
gyi	4279	4279		2965.69
gyr	5000	5930	1.01642	18640.9
had	12000	16000		1096.5
hae	1077000	4526000	1.08606	36999.1
haq	286000	990000	1.03869	14076.8
hbn	25000	4410		924.711
heh	192000	805000	1.03315	27454.9
hio	3000	6540	1.0032	32386
hlt	60000	60000
hmd	50000	300000	1.04973	7680.53
hne	6693445	11535000	1.0223	57368.1
hop	5000	5260	1.00228	2335.8
hrv	4800000	5546590	1.01307	57020.8
hsb	74000	18240	0.95444	1447.28
huc	1500	200	0.971433	14994.1
hui	54000	70000		5125.23
huu	1300	7800	1.04889	36727.2
huw	1	0
hvn	5000	110000	1.06584	474.153
hwo	20000	32000		864.016
ibg	200000	500000		2358.71
ibl	87750	111000	1.01352	1301.39
idd	30000	100000		1997.78
idi	900	1610	1.02236	3394.37
idr	700	700	1	137.008
ifa	15000	27100	1.01495	440.661
ify	4000	8000	1.02821	54.2653
igl	350000	800000		10087.6
ign	1500	4500	1.01817	1962.51
ihp	5500	5500		1508.74
iii	1800000	2000000	1.01624	46658.8
ijc	338700	1000000		11670.8
ijj	20000	50000		415.039
iko	9250	30000		567.219
ikp	1826	5320		136.672
ilb	39000	71200	1.01626	8209.16
ilg	4	0
inb	8000	16000	1.03485	4415.43
inp	0	4		74.886
ipi	7764	26000		518.041
irh	4000	4000		8324.14
iru	5300	200000	1.09324	837.91
iry	6000	10000		1672.38
isc	50	82		838.634
itb	7000	7500		322.305
its	33000	510000		2615.49
itv	105556	134000	1.04755	2049.51
iws	3500	2500	0.986833	476.671
iyo	4000	14000		181.367
jae	2900	2080		57.9133
jah	2000	5100	1.02549	2260.84
jai	10000	88000	1.07837	322.77
jam	1500000	3202600	1.02179	12755.2
jee	2000	2000	0.999181	136.21
jeg	2000	7320	1.03694	2091.68
jhi	700	1000	1.00393	3953.68
jml	40000	800000		1095.33
jna	2400	1990		310.408
jnj	1000	81613	1.16399	1441.04
jqr	2000	740	0.964914	683.028
jul	3000	4919	1.02841	152.513
jun	12172	50000	1.04999	1186.26
jya	70000	83000	1.01033	10774.4
kaj	35000	300000		1116.11
kap	3000	6200		127.098
kav	1	1		327.165
kax	400	400		32.2934
kay	250	360	1.01155	610.713
kbk	1800	1700		1344.2
kbt	1500	4300	1.02913	285.298
kca	14280	13600	0.998137	121117
kcm	14860	14100	0.994505	10553.9
kcr	8700	14200		345.054
kct	230	600	1.02882	0.14649
kcx	4070	4072		36.2579
kdk	1100	1810	1.01823	965.74
kdr	1000	1130	0.998549	88.4671
kef	3000	4000	1.00963	420.727
kei	86000	85000		1175.16
kff	211877	300000	1.01254	13290.8
kfr	470991	866000	1.0168	26155.5
kft	55386	91200		1054.44
kfu	4951	12000		352.916
kfx	63716	109000	1.01049	5994.44
kgq	8000	8000		11038.6
kgw	5000	5000		992.556
kgx	2000	3500		29.3983
kha	388906	950000	1.03326	11929
khb	1000000	701960	0.977754	24301.8
khf	9000	9000	1	295.911
khg	11400	1490000	1.12125	631596
khj	2950	10500		111.872
khm	7000000	13603400	1.02531	141254
khr	88389	293580	1.02697	4014.3
khs	1200	600		1401.31
khw	130000	242200	1.01812	6266.25
khy	26000	160000		13778.1
kia	5000	15400	1.04031	654.894
kic	1200	1120	0.993291	3763.48
kil	2200	2000		123.018
kin	8000000	7504900	0.995808	28254.7
kis	216	220		39.211
kit	1100	2440	1.02828	2732.63
kjl	15000	24500	1.04437	1905.69
kjs	20000	45000	1.03039	682.921
kkh	100000	121280	1.01082	5181.75
kkr	360	3050		142.659
kkw	11000	38800	1.04243	2418.04
klc	2500	2500	1	438.352
kld	0	3		84764.5
kll	20000	6000		38.5209
kln	870000	1626725	1.0104
klp	50	7	0.936095	1.82336
klq	650	1000		2074.08
klu	192000	222620	1.00679	5438.18
klv	620	1100	1.02202	2.759
klx	722	900		86.6776
klz	10000	3900		113.117
kmb	1336300	3000000	1.02922	147175
kmf	340	380		141.63
kmn	400	510	1.00909	157.141
kmv	500	1710	1.04447	1570.95
knb	40000	14000	0.945212	346.315
kng	3075600	5000000	1.01649	81918.9
knq	100	160		177.615
kod	25000	40000	1.01519	564.726
koh	1000	1000		4417.38
koj	17000	4000		5196.21
kou	1000	600	0.986047	1163.49
koy	700	100	0.937054	44383.4
kpf	10500	15000	1.01228	441.339
kpq	4000	8000	1.03926	884.673
kpr	4200	3630	0.99251	164.899
kqm	2500	8000	1.04053	2161.65
krc	33000	113710	1.01292	13198.2
krd	2000	2000		109.538
krh	11300	40300		1087.63
krk	400	0	0.755771
krp	10000	17640	1.01511	956.911
ksb	152000	664000	1.04512	5258.4
ksf	17000	60000	1.06572	481.426
ksi	486	420	0.996946	112.291
ksw	2000000	1480000	0.98438	42430.5
ktf	400	400		1185.93
kth	57000	10000		2689.16
kue	66000	115000	1.02062	1015.06
kuh	4000	11000		107.191
kum	282500	422550	1.02161	3701.01
kup	8000	8200	1.00321	2785.95
kus	243780	437000	1.01502	3322.73
kuv	3000	3180		44.5053
kvb	3000	10000		1033.62
kve	2000	2230		149.454
kvg	1900	4500	1.02874	3961.9
kvj	40500	52500	1.01019	1326.32
kvn	850	1200	1.01109	1921.71
kvx	150000	250000		8262.09
kwe	2000	2500	1.01402	2696.23
kwg	16625	40000		7415.07
kwk	1000	270	0.953191	178.403
kwt	2476	2000		351.325
kwx	34251	34300	1.00003	2082.87
kwz	15000	0	0.244437
kxp	75000	579000	1.06774	1413.8
kxw	400	600		312.748
kya	35000	115000	1.02907	636.46
kyf	5690	10100	1.02416	868.873
kyo	10000	6000		156.04
kyr	52	10	0.96312	852.249
kyz	500	1000	1.02176	7063.9
kzc	91600	104000	1.00865	14169.4
kzh	1000000	1045000	0.986123	8640.5
kzm	400	700		289.513
kzp	22000	25700		377.558
kzw	250	0	0.245748
laj	200000	1490000	1.04416	13937.1
lak	500	5000		126.223
lal	30000	55000		8274.14
lan	1000	5000		119.79
lar	114800	74000	0.971498	74.6502
las	20000	177000	1.03925	16758.3
lav	1430000	1504880	1.00133	63203.2
lbo	8000	40500	1.06508	2813.86
lbr	12000	3750	0.967238	370.397
ldd	30	2		2.03776
ldq	0	3200
leb	327000	580000		74501.9
lec	25	20	0.976654	406.072
lef	14900	48900	1.04204	564.174
leh	79000	156000	1.01906	37702.2
lev	10000	10000	1	353.846
lew	300000	234000		4899.49
lez	165000	783720	1.02206	6906.14
lga	1044	2770	1.03854	52.361
lgb	5	15	1.05756	125.851
lgg	488000	1637000	1.14017	4983.93
lht	210	500	1.0336	63.0547
lif	170987	421500	1.02637	5387.6
lih	4791	12600	1.03798	217.858
lil	500	200	0.967317	159.6
lix	1500	75		42.8567
lkl	538	720		32.759
lkt	6000	6390		22700.1
llq	5000	3000		395.538
llu	10300	16900	1.02969	221.694
lmb	150	400		73.1884
lmk	30254	10000	0.954963	263.121
lml	2300	6500	1.03332	87.779
lnl	153000	153000	1	8024.44
lof	2600	2600	1.0095	7.00542
lom	54000	165000	1.02478	4637.76
lpa	3000	400		7.3801
lra	12000	23300	1.02311	1900.77
lrg	10	0	0.927568
lrl	80000	80000
lro	3000	40000	1.11144	290.542
lww	750	2200		224.462
maf	56000	140910	1.01519	1172.35
mas	200000	1045000	1.04281	93451.7
mav	3000	7130	1.03922	11629.2
mbb	40000	19000	0.975363	1345.41
mbj	200	300		4132.01
mbw	8000	11000	1.01449	669.48
mco	12000	5000	0.944997	399.568
mcz	200	470	1.02665	13.944
mdt	45000	105900	1.02537	11631.3
mea	10000	5200	0.966693	67.2422
mec	100	15		2711.77
med	1000	130000	1.0656	2178.48
mee	6000	8400		2774.24
mei	1800	50000	1.11696	1512.63
mej	10000	14800	1.02633	6645.25
mel	25320	113280	1.05145	1844.19
mez	50	39	0.991544	489.873
mfc	20000	36100		7001.66
mfe	300000	806000	1.02285	2012.56
mfl	50	50		8891
mfx	20200	20151		798.556
mge	50000	52200		2637.68
mgp	289519	555000	1.04019	5965.81
mgr	121000	674000	1.04096	24814.6
mhc	500	170		78.8774
mhg	12	1	0.915738	51.7302
mhq	10	6	0.981698	144.53
mhr	534000	460090	0.984718	29095.8
mht	3000	3003	0.999951	6493.54
mig	4000	14500		254.893
mim	15000	22200	1.02684	318.441
min	2000000	6500000	1.05329	39985.3
mit	12000	1330	0.821058	134.853
mjc	12000	13500		235.335
mji	280000	374500	1.0325	2327.28
mjj	1020	25	0.819517	39.1023
mjn	319	570		82.5337
mjo	5000	18600	1.05346	58.9603
mjp	500	5850	1.06308	157.836
mjt	88645	117000	1.00647	1646.82
mju	8476	8476	0.977783	322.916
mkc	259	520	1.01923	52.0822
mki	148263	148400		22473.6
mkj	800	1230	1.00948	1.28042
mlk	25000	8000		943.428
mll	300	500		62.448
mls	103500	60900	0.994238	18968.1
mlt	300000	387270	1.00727	313.526
mlv	850	2200	1.03685	48.5914
mly	17526000	17604253
mmk	9965	29700	1.07401	167.913
mmm	57	180	1.0408	50.0763
mmx	2692	3000		631.331
mnc	200000	60	0.73857	27538.6
mnd	30	30	1.00656	818.684
moh	3000	3760	1.00641	1281.05
mor	28311	30000		1322.16
mou	6000	7000		1352.66
mpd	400	400		5533.11
mpz	2000	900	0.964264	79.2986
mqc	7000	7280		244.282
mqe	238	280		28.4824
mqf	1500	2000	1.00835	3534.89
mqy	251000	500000	1.04242	5319.21
mrz	900	7000		13986.2
mse	60000	229000	1.03095	4156.32
msf	1200	1200		195.785
msm	15000	60000	1.03751	9512.8
msq	500	890	1.02531	47.5772
mta	5000	30000	1.04328	1446.29
mtg	3500	4000	1.01482	2134.16
mtq	370000	1140000	1.03579	10199
mtu	2000	820		176.855
mtx	2000	550		66.8924
mtz	5000	21200	1.05162	373.394
mub	36000	35300		5193.03
mug	75000	85900	1.00394	5362.38
mum	1294	2450		100.138
mur	35000	60200	1.0102	14657.9
mut	12898	400000		474.491
muz	6000	3278	0.975806	2115.52
mvc	10000	100000		1760.83
mvk	3450	1400	0.969842	327.571
mvy	200000	220000		1555.49
mwd	60	120	1.03139	61276.8
mwp	2500	930	0.989729	810.998
mwv	50000	58000	1.00599	6090.05
mww	100000	613400	1.10801	23057.3
mxf	36000	6000		1352.79
mxs	5000	4000	0.98197	103.772
mye	10000	46700	1.04513	16477.2
myg	10000	5300	0.979632	244.34
myo	3300	500		1001.08
myw	3000	6000		955.323
myx	510000	1120000	1.03705	2028.57
mzd	3000	2230	0.988665	582.939
mzk	80000	99000		1774.54
mzl	25000	19200	0.975952	1052.53
mzn	1620000	3270000	1.04934	25547.3
mzv	100000	220000	1.0369	31620.5
mzw	14400	27500	1.02229	2760.36
nan	15000000	47265100	1.02564	83308.8
nbc	6000	60900	1.04905	212.457
nbi	19968	81000	1.05409	716.23
nbn	550	500		3477.59
nbt	1500	1500
nby	406	150	0.977382	113.393
ncd	2000	3550		43.8686
ncg	2500	920	0.969067	211.346
nck	80	75		247.386
ncu	10000	69000	1.06623	1846.55
nda	5000	6990	1.01887	1197.2
ndr	10000	62520	1.05368	2118.75
ndy	9845	18980	1.03038	6653.43
nea	5000	5000		160.956
nee	1100	950	0.994445	864.42
nen	6050	6500		682.687
ner	700	500		317.089
net	1000	750		345.209
nez	500	200	0.976791	3168.05
nfd	4000	3000		81.4987
nga	700000	1016650	1.01314	28904.6
ngk	200	20		15681.8
ngs	4300	21000	1.04593	35.8306
ngu	90000	150000	1.02743	8755.55
ngy	1000	1400	1.014	237.031
nhu	35000	25000		296.305
nie	2000	5160	1.06047	762.384
nig	30	0	0.869301
nih	64000	662000	1.0567	6226.78
nii	9300	12000		414.041
nim	210000	455000	1.01896	6763.6
niu	4000	7990	1.01873	266.185
niv	4000	690	0.963555	8086.6
njd	12000	10000	0.997319	2360.49
njh	36949	148000	1.05219	741.507
njs	250	500		930.146
njy	7000	7000		1115.86
nka	31000	146000	1.05181	18123.9
nkd	2000	3000		341.969
nkf	50000	10000	0.854024	341.902
nku	170500	157500	0.995456	5585.28
nld	20000000	16400000	0.993685	90175.3
nmh	2550	3200		165.125
nnj	14200	14177		1520.72
nnr	1	0	0.391716
nog	54000	90310	1.01485	2687.74
nok	10	0	0.44215
not	4000	6500	1.01535	3215.67
now	4000	400000	1.23236	8519.41
nqg	175000	200000		2036.89
nsh	5000	9200		71.3318
nso	3000000	4101000	1.01583	78922.9
nti	1088	2400	1.04113	142.772
ntr	10100	16300	1.03058	758.945
num	600	690		53.1062
nun	10000	790	0.959012	1152.61
nup	750000	800000		16163.6
nur	154	550	1.04982	7.34741
nut	80000	856000	1.03518	12264.6
nxn	1	0
nxr	4000	6150	1.01447	1703.94
nxu	100	85		264.585
nyh	19	50		19241.2
nyi	37000	70000		727.038
nyl	200	200		17.4229
nym	363000	980000	1.02632	60360.8
nza	25000	56000	1.02338	1352.8
nzb	40000	135100	1.01368	17779.5
nzm	6472	72800	1.12037	258.854
nzy	20000	31500	1.01175	2079.9
odu	9000	18000		235.695
ogo	90000	200000		183.055
ojw	35000	10000	0.979672	6844.7
old	240000	597000		973.281
omb	5356	5000	0.998234	206.552
ong	8800	13700	1.01254	1132.16
onj	160	150	0.997442	35.1279
onu	300	520	1.01546	34.3062
ors	541	880	1.02805	1302.37
ote	100000	100000	1.00003	1607.67
otr	28000	10000	0.96293	169.41
ots	70000	10000	0.803321	315.764
oym	132	1180	1.09748	16715.1
pae	25000	28000		6399.3
paf	100	0	0.252493
pan	20010844	28163600	1.02144	50513.5
pap	240000	320200	1.01032	922.522
paq	2495	4250		300.563
pbh	1000	1200	1.01624	19202.3
pbu	9585000	9720700	1.00091	42247.8
pca	6000	4000	0.990194	238.897
pcg	6325	94000	1.04608	324.809
pch	453	135000	1.03614	326.682
pck	30000	91800	1.02919	3241.84
pdc	100000	98700	0.999732
pdn	200	280		78.5386
pdt	306000	402900	1.01548	20890.9
peg	1254	350000		106.771
pei	1200	200		179.357
pfe	400	15000	1.15237	5129.35
phh	13246	14050		60.842
pht	100000	833000	1.0391	20305.2
pip	20000	25000		669.381
pir	250	1070	1.01472	647.571
pis	15000	24400		57.4887
pix	130	100		16.5221
piy	2500	5000		393.07
pjt	2000	2120	1.01146	336427
pkb	23350	34000		2305.45
plj	6150	22000		579.142
plo	200	200	0.985816	45.9983
plp	3002	7560		48.9728
plr	9000	8000	0.986356	2168.8
plv	3000	12000		1326.73
pma	3500	6000	1.02393	57.4313
pme	325	220	0.974955	250.262
pmo	1700	2000		103.226
pmu	1042000	1045000
pnr	152	420		24.7603
pny	16000	24600		263.468
poc	15000	8600	0.954544	62.5803
poi	18000	30000	1.03357	820.255
poj	19900	29000
pok	100	100	0.996318	108.049
por	112853540	177981570	1.01185	6.87177e+06
pos	6000	4000	0.96572	70.9834
pou	3000	27910		46.6849
poy	65000	185000		5346.55
ppl	20	20		4019.9
ppq	600	50	0.92054	33.7117
prn	2000	1000	0.976604	700.95
prs	7000000	7600000	1.00567	138888
prt	46000	35000		2988.16
psa	3500	6500	1.02932	3613.89
psw	700	1200	1.02385	66.0804
pto	136	150		568.073
puo	5000	20160	1.03426	622.384
puw	1360	1500		6.8766
pux	371	35		418.258
pwm	9000	13360	1.01937	358.394
quf	16000	20000	1.00858	7660.22
quk	5000	7000		2569.81
qus	75000	60000		113505
quu	40000	100000	1.029	317.27
qws	10000	6500		1022.83
qxr	40000	100000		5439.56
qxu	16000	18600	1.00504	9634.66
qxw	23000	31500		6154.7
raa	5000	220	0.917422	236.327
rab	10000	12100		558.256
rad	200000	270000	1.0098	13535.8
rao	3340	6000		2097.12
ray	250	520	1.01897	40.7222
reg	32000	86000		163.729
rej	250000	350000	0.984704	5860.07
rhp	900	1430	1.01223	110.495
ria	75942	5900	0.994247	1397.66
rji	1514	2410		267.865
rma	20	24		898.491
rmb	400	69	0.925651	6346.34
roe	300	450	1.01608	38.2297
rol	200000	200000		641.577
rop	2000	10000
rro	7627	15000	1.02528	586.843
rtw	308640	451000
rup	378000	123300	0.90104	5038.03
ruq	12000	5000	0.961428	504.908
rut	10356	29510	1.01911	1723.53
rwm	60000	40100	0.979002	286.597
sac	800	250		207.97
saf	2500	4000	1.01176	311.414
sag	200000	404000	1.01874
san	2212	2950	0.999612	180.972
saq	85492	174000	1.02571	25678
saw	2500	3500	1.02242	1573.25
sbe	2500	2500	1.00306	54.9844
sbi	113	160		30.2964
sbm	20000	79000		7835.21
sby	32000	54400		3268.79
sce	155500	250000	1.01871	2439.12
scq	500	180		543.491
sdg	1000	3000		1.4576
sdp	1144	3100	1.06057	272.874
sea	15500	43900	1.02934	9722.1
sej	12	10		23.2144
set	10000	30000	1.05466	361.1
sez	10000	32000	1.033	1574.63
sfw	150000	250000	1.03392	6532.15
sgz	1800	3000		670.258
she	23000	40000	1.01027	1971.05
shh	3000	2910	0.997658	6817.14
shj	9000	15000		416.658
shk	110000	175000		14546.9
shn	1849800	3295000	1.01526	79467.5
sig	50000	36000	0.973072	2097.02
sih	30	0	0.835686	20.9293
sii	223	400	1.02717	164.637
sik	48	48		344.112
sil	121200	105000		2604.52
sim	7600	5700		85.253
sin	10274400	15568750	1.01113	53976.2
sip	36577	70300	1.01075	1197.63
siv	79	80	1.00538	61.8997
six	770	2580	1.02376	46.7064
sju	50	20		726.203
skb	25000	25000	1	485.106
ske	200	600	1.03781	17.1491
ski	175000	175000		1212.99
skt	75000	75000		17623
sll	6000	6500		134.926
slw	600	640		37.8514
smc	100	80	0.993118	46.513
smn	2240	300	0.897417	7552.2
smr	100000	30000		1401.08
smu	2000	4000		2493.61
smz	1898	3000		188.719
sne	19000	29200		1324.88
snf	70000	32900	0.972835	198.807
snk	457000	1250000	1.03228	60151.7
snl	10000	15000		53.8882
sno	20	10		98.7949
sny	600	1300	1.0335	466.271
soe	40000	50000		9244.07
sov	464	600		7.32985
sow	850	1180	1.00683	271.894
spk	300	520		12.5911
srl	1500	1800	1.00774	794.314
ssj	495	1450		76.3143
ssv	225	450		315.211
ssy	50000	213800	1.02467	19800.3
stc	3230	5899	1.026	516.566
stf	155	180		106.12
sth	86000	86000	1
sto	3000	2300	0.989495	972.26
str	50	20	0.963583	160.961
sub	74000	50000		13893.1
svs	1147	2420	1.03176	34.7916
swc	1000	1000
swp	6470	6800		607.4
swy	400	2000	1.06127	409.925
syc	4000	0	0.242066
syw	4000	1270	0.950407	83.9548
szc	1500	2078	1.00911	13159.3
tab	30000	128900	1.02263	1156.79
tae	1000	430	0.983427	1434.37
tan	100000	130000		1283.49
tau	370	24	0.929018	376.318
tav	300	400	1.00819	2831.18
tbc	11000	40000	1.04133	281.263
tbe	55	15	1.01786	13.1162
tbf	2011	2500		285.075
tbg	11500	6000		429.077
tbp	150	140		1161.76
tbv	3000	2230		245.147
tbx	1700	1223	0.999853	124.134
tcc	22000	87800	1.03423	11189.8
tdg	100000	323000	1.05541	3350.82
teb	2	0	0.466341
tel	44709705	69758890	1.01257	242916
tet	420000	450000	0.999607	4806.39
tex	3000	4000		91.7716
tfn	250	75		8273.76
tga	10000	100000		47.565
tgc	4117	6000		594.501
tge	5800	3980		463.222
tgg	4976	5800		214.506
tgo	1900	2000		780.28
tgs	300	900	1.03781	81.6523
tgu	2430	3000		111.148
tgw	43000	138000	1.05409	11217.3
thd	100	150	1.01855	987.342
the	24718	228000	1.09618	1701.23
thp	350	720	1.02913	232.322
thr	500	486000	1.12573	1347.57
ths	4134	6440	1.01226	523.887
thu	6600	16720	0.992329	2586.83
thv	5686000	62000	0.829634	531507
tic	10120	40000		661.069
tid	25000	47000	1.01728	11935.4
til	1	0	0.473867
tis	7500	7500	1	224.252
tlj	60000	99400	1.0261	518.845
tlp	7000	15100	1.02597
tms	1100	3305		14.0206
tna	2000	1820	1.00326	6757.77
tnd	50	50		170.035
tnr	1000	3380	1.03071	451.874
tns	49	30		0.805672
tof	600	1050	1.02024	179.68
toq	95000	100000	1.00801	22632.8
tou	30000	68400		2187.11
tow	1800	1300	0.980387	128.014
tpc	682	680	0.999687	145.017
tpi	10000	122000	1.06344
tqq	60000	23000	0.929964	9356.95
tqu	259	1870	1.05928	405.079
trg	5000	4450	0.982875
tro	570	870		162.687
trr	18	1	0.935927	1247.68
tru	70000	84000	1.01305	221.927
trx	350	850		74.8067
tsg	245000	1062000	1.03492	5462.18
tsi	500	930	1.01904	3089.82
tsr	300	650		482.471
tsu	2000	2130	1.00058	976.203
tth	11000	49900	1.02776	2456.85
tud	250	0	0.245748
tuo	4422	4630	1.00079	1603.27
tur	37000000	50750120	1.00774	617473
tuz	31000	37000	1.01009	1501.77
tva	871	1960	1.03371	370.361
tvs	10000	24300	1.03117	730.449
twf	1800	930		348.071
tzc	84413	75000	1.01207	333.015
tzj	25000	50000	1.04081	233.257
uar	4000	4500		99.6048
ubu	35000	34200	1.00237	973.559
uby	1	0	0.899361
uge	487	1200	1.03607	118.14
ukg	134	170		21.5954
umd	6	0
ums	5000	4500	0.980402	1262.32
ura	3500	3000	0.993167	5152.49
urd	34100548	60586800	1.01722	13805.5
urf	2	0
urp	250	200	0.995635	1058.61
usu	93	270		10.0563
utu	580	580		60.544
uum	192729	192700		938.497
uve	2500	1110	0.977562	48.3286
uzn	15003000	18817600	1.01314	153467
uzs	1455000	1451980	0.999779	69696.3
vag	6000	13500	1.03138	914.256
vah	463	6970000		1084.66
vas	300000	1200000	1.08341	1363.37
vay	1500	1740		104.522
ven	400000	1064000	1.03201	33300.8
vif	6000	11000	1.03397	5237.78
vis	150	150	1	230.543
vkl	21000	22000		1118.21
vlr	500	280	0.972149	239.364
vmg	373	600		33.2567
vmk	500000	618000		34563.8
vmy	3500	3700		61.8192
vnm	140	500	1.03627	81.0578
war	1800000	2570000	1.01601	15729.8
waz	200	320	1.01651	50.9694
wba	16000	28100		43615
wbi	19000	28000	1.00746	1235.64
wed	2200	2200	0.999237	106.551
wew	55000	65000	1.0022	917.594
wib	15900	19500		843.25
wic	50	1	0.903818	77.5581
wif	3	0
wir	50	0	0.928942
wja	30000	60000		1256.22
wlg	125	75		1723.49
wll	487	9000	1.08846	215.638
wms	2000	3000		1683.74
wog	336	700	1.03785	265.433
woi	12000	16500		454.49
wok	1000	2400		634.214
wrs	2565	4000	1.01555	977.014
wsr	250	350		78.6621
xac	45000	59000	1.03952	1606.41
xan	143000	143369		1964.25
xem	45000	11000		3280.36
xer	500	1552	1.0353	3844.79
xhe	4000	4000		4795.27
xir	1000	0	0.979373
xkk	2000	3370		384.52
xky	1250	2750		1822.21
xmj	5000	2300		599.57
xmq	1	0
xmt	550	1250	1.02242	2070.56
xmu	2	0
xmy	2	0	0.941993
xop	229	540		228.06
xor	500	250	0.963784	457.769
xre	30	30		990.892
xrw	44	63	0.998612	3.09284
xsy	1500	4750	1.02251	101.496
xuo	10000	14780	1.01394	1345.34
yas	26000	35000		480.889
ybe	4000	2600	0.984073	4683.51
ybj	400	3000		93.8334
ybl	16000	15950	0.999641	703.283
ybm	600	700		164.017
ydg	6000	6150		59.9208
ydk	200	770	1.0453	28.2587
yee	1000	300	0.95258	97.0912
yev	70	60	0.994696	17.3465
yey	10000	24000	1.02678	80939.6
ygm	137	280		4.0939
yhd	164100	100130	0.980668
yig	800000	500000	0.993177	10513.9
yka	65000	107000	1.01904	1043.83
ykg	150	90		8321.46
ykm	909	3460	1.0377	73.1095
yla	814	1210		90.6075
ylo	40000	40000
yly	1400	1520		491.364
ymk	32000	32000	1	5325.73
ymp	670	1580		89.0277
ynl	180	400		69.871
yoy	6000	6000		496.461
yra	326	380	1.00421	183.354
yrw	98	130		30.4787
ysn	90000	100000
ysr	10	0	0.870581
yud	35000	35000	1
yuf	1200	2690		4160.67
yuy	6150	3000	0.943099	1389.73
yva	4500	6000		922.038
ywn	196	450	1.06657	965.629
ywt	750000	300000		15252.4
zab	32000	28550	0.997035	617.285
zae	6000	2900		77.0223
zak	23000	100000	1.03934	837.426
zat	5000	2000	0.972266	90.5778
zav	3000	2500		22.4786
zaz	3950	20700		1000.34
zeg	1820	873		88.7042
zen	16000	200	0.926285	3777.68
zik	1200	1500		2825.39
ziw	112000	355000	1.05301	14419.8
zkp	80	0	0.190644
zmz	100000	362460	1.03017	7700.14
zne	700000	1142000	1.01376	159595
zoc	10000	10000	1.00905	152.846
zoh	6000	6000	0.993239	728.287
zpc	10000	12000	1.00045	840.194
zpf	4500	14800	1.05157	384.017
zpl	5000	6500	1.01647	261.764
zpn	4000	2240		41.6816
zps	2500	500		214.371
zpx	2000	1500		89.164
zrg	12000	60000		509.24
zro	150	1	0.693621	5355.23
zsr	12000	12000		108.16

## Sheet: Figure2&SAR_Analysis
Longitude	Latitude	X	Y	MedianRangeSize	MedianPopulationSize	MedianGrowthRate	AMT	AP	TS	PS	VegetationProductivity	ElevationRange	HabitatDiversity	MeanPopulationDensity	PopulationChange	GDPpercapita	LanguageRichness	No.LanguagesWithGrowthEstimates	LandArea	LandAreaBand
-179	81.8558	-1.7271e+07	7.23647e+06	NA	NA	NA	NA	NA	NA	NA	NA	NA	NA	NA	NA	NA	0	NA	NA	1.08045e+06
-177	81.8558	-1.70781e+07	7.23647e+06	NA	NA	NA	NA	NA	NA	NA	NA	NA	NA	NA	NA	NA	0	NA	NA	1.08045e+06
-175	81.8558	-1.68851e+07	7.23647e+06	NA	NA	NA	NA	NA	NA	NA	NA	NA	NA	NA	NA	NA	0	NA	NA	1.08045e+06
-173	81.8558	-1.66921e+07	7.23647e+06	NA	NA	NA	NA	NA	NA	NA	NA	NA	NA	NA	NA	NA	0	NA	NA	1.08045e+06
-171	81.8558	-1.64992e+07	7.23647e+06	NA	NA	NA	NA	NA	NA	NA	NA	NA	NA	NA	NA	NA	0	NA	NA	1.08045e+06
-169	81.8558	-1.63062e+07	7.23647e+06	NA	NA	NA	NA	NA	NA	NA	NA	NA	NA	NA	NA	NA	0	NA	NA	1.08045e+06
-167	81.8558	-1.61132e+07	7.23647e+06	NA	NA	NA	NA	NA	NA	NA	NA	NA	NA	NA	NA	NA	0	NA	NA	1.08045e+06
-165	81.8558	-1.59202e+07	7.23647e+06	NA	NA	NA	NA	NA	NA	NA	NA	NA	NA	NA	NA	NA	0	NA	NA	1.08045e+06
-163	81.8558	-1.57273e+07	7.23647e+06	NA	NA	NA	NA	NA	NA	NA	NA	NA	NA	NA	NA	NA	0	NA	NA	1.08045e+06
-161	81.8558	-1.55343e+07	7.23647e+06	NA	NA	NA	NA	NA	NA	NA	NA	NA	NA	NA	NA	NA	0	NA	NA	1.08045e+06
-159	81.8558	-1.53413e+07	7.23647e+06	NA	NA	NA	NA	NA	NA	NA	NA	NA	NA	NA	NA	NA	0	NA	NA	1.08045e+06
-157	81.8558	-1.51483e+07	7.23647e+06	NA	NA	NA	NA	NA	NA	NA	NA	NA	NA	NA	NA	NA	0	NA	NA	1.08045e+06
-155	81.8558	-1.49554e+07	7.23647e+06	NA	NA	NA	NA	NA	NA	NA	NA	NA	NA	NA	NA	NA	0	NA	NA	1.08045e+06
-153	81.8558	-1.47624e+07	7.23647e+06	NA	NA	NA	NA	NA	NA	NA	NA	NA	NA	NA	NA	NA	0	NA	NA	1.08045e+06
-151	81.8558	-1.45694e+07	7.23647e+06	NA	NA	NA	NA	NA	NA	NA	NA	NA	NA	NA	NA	NA	0	NA	NA	1.08045e+06
-149	81.8558	-1.43765e+07	7.23647e+06	NA	NA	NA	NA	NA	NA	NA	NA	NA	NA	NA	NA	NA	0	NA	NA	1.08045e+06
-147	81.8558	-1.41835e+07	7.23647e+06	NA	NA	NA	NA	NA	NA	NA	NA	NA	NA	NA	NA	NA	0	NA	NA	1.08045e+06
-145	81.8558	-1.39905e+07	7.23647e+06	NA	NA	NA	NA	NA	NA	NA	NA	NA	NA	NA	NA	NA	0	NA	NA	1.08045e+06
-143	81.8558	-1.37975e+07	7.23647e+06	NA	NA	NA	NA	NA	NA	NA	NA	NA	NA	NA	NA	NA	0	NA	NA	1.08045e+06
-141	81.8558	-1.36046e+07	7.23647e+06	NA	NA	NA	NA	NA	NA	NA	NA	NA	NA	NA	NA	NA	0	NA	NA	1.08045e+06
-139	81.8558	-1.34116e+07	7.23647e+06	NA	NA	NA	NA	NA	NA	NA	NA	NA	NA	NA	NA	NA	0	NA	NA	1.08045e+06
-137	81.8558	-1.32186e+07	7.23647e+06	NA	NA	NA	NA	NA	NA	NA	NA	NA	NA	NA	NA	NA	0	NA	NA	1.08045e+06
-135	81.8558	-1.30256e+07	7.23647e+06	NA	NA	NA	NA	NA	NA	NA	NA	NA	NA	NA	NA	NA	0	NA	NA	1.08045e+06
-133	81.8558	-1.28327e+07	7.23647e+06	NA	NA	NA	NA	NA	NA	NA	NA	NA	NA	NA	NA	NA	0	NA	NA	1.08045e+06
-131	81.8558	-1.26397e+07	7.23647e+06	NA	NA	NA	NA	NA	NA	NA	NA	NA	NA	NA	NA	NA	0	NA	NA	1.08045e+06
-129	81.8558	-1.24467e+07	7.23647e+06	NA	NA	NA	NA	NA	NA	NA	NA	NA	NA	NA	NA	NA	0	NA	NA	1.08045e+06
-127	81.8558	-1.22538e+07	7.23647e+06	NA	NA	NA	NA	NA	NA	NA	NA	NA	NA	NA	NA	NA	0	NA	NA	1.08045e+06
-125	81.8558	-1.20608e+07	7.23647e+06	NA	NA	NA	NA	NA	NA	NA	NA	NA	NA	NA	NA	NA	0	NA	NA	1.08045e+06
-123	81.8558	-1.18678e+07	7.23647e+06	NA	NA	NA	NA	NA	NA	NA	NA	NA	NA	NA	NA	NA	0	NA	NA	1.08045e+06
-121	81.8558	-1.16748e+07	7.23647e+06	NA	NA	NA	-184.381	85.0476	14146.9	78.5238	85.6147	67	0.42877	0.00021707	1.1195	18547.5	0	NA	762.205	1.08045e+06
-119	81.8558	-1.14819e+07	7.23647e+06	NA	NA	NA	-187.758	90.0806	14253.8	69.9677	76.5456	168	0.509029	0.00021707	1.1195	18547.5	0	NA	3699.1	1.08045e+06
-117	81.8558	-1.12889e+07	7.23647e+06	NA	NA	NA	-189.532	85.0886	14313.5	72.5949	79.2609	271	0.625643	0.00021707	1.1195	18547.5	0	NA	4404.06	1.08045e+06
-115	81.8558	-1.10959e+07	7.23647e+06	NA	NA	NA	-191.149	76.0851	14408	73.2979	46.4638	35	0.0733318	0.00021707	1.1195	18547.5	0	NA	1285.45	1.08045e+06
-113	81.8558	-1.09029e+07	7.23647e+06	NA	NA	NA	-195.333	70.2222	14461.6	76.6806	64.4699	111	0.494279	0.00021707	1.1195	18547.5	0	NA	2710.4	1.08045e+06
-111	81.8558	-1.071e+07	7.23647e+06	NA	NA	NA	-197.42	66.09	14477.6	75.07	75.3797	129	0.49124	0.00021707	1.1195	18547.5	0	NA	4964.35	1.08045e+06
-109	81.8558	-1.0517e+07	7.23647e+06	NA	NA	NA	-192.907	64.8837	14374	73.2326	59.7547	214	0.622541	0.00021707	1.1195	18547.5	0	NA	1345.25	1.08045e+06
-107	81.8558	-1.0324e+07	7.23647e+06	NA	NA	NA	-193	69	14317	79	84.6456	0	0	0.000217878	1.1195	18547.5	0	NA	9.04247	1.08045e+06
-105	81.8558	-1.01311e+07	7.23647e+06	NA	NA	NA	-198.37	83.16	14432.4	72.72	68.764	281	0.08057	0.000220707	1.1195	18547.5	0	NA	3501.91	1.08045e+06
-103	81.8558	-9.93809e+06	7.23647e+06	NA	NA	NA	-203.68	103.26	14516.9	70.08	72.8691	338	0.13637	0.000220707	1.1195	18547.5	0	NA	4363.69	1.08045e+06
-101	81.8558	-9.74511e+06	7.23647e+06	NA	NA	NA	-198.509	102.545	14420.9	71.4636	80.0843	303	0.296754	0.000220707	1.1195	18547.5	0	NA	5086.92	1.08045e+06
-99	81.8558	-9.55214e+06	7.23647e+06	NA	NA	NA	-195.341	99.0455	14437.2	74.2614	67.3649	281	0.225543	0.000220707	1.1195	18547.5	0	NA	2745.16	1.08045e+06
-97	81.8558	-9.35917e+06	7.23647e+06	NA	NA	NA	-190.007	102.05	14330.7	75.259	68.0496	321	0.259953	0.000221106	1.1195	18547.5	0	NA	5225.05	1.08045e+06
-95	81.8558	-9.1662e+06	7.23647e+06	NA	NA	NA	-196.416	105.153	14482.1	73.1679	72.3983	1035	0.200596	0.00022218	1.1195	18547.5	0	NA	11052.2	1.08045e+06
-93	81.8558	-8.97322e+06	7.23647e+06	NA	NA	NA	-209.53	116.526	14686.7	68.4466	76.0695	1864	0.096848	0.000223004	1.1195	18547.5	0	NA	12060.2	1.08045e+06
-91	81.8558	-8.78025e+06	7.23647e+06	NA	NA	NA	-209.594	118.256	14911	64.5392	76.1146	1948	0.41651	0.000223199	1.1195	18547.5	0	NA	14526.4	1.08045e+06
-89	81.8558	-8.58728e+06	7.23647e+06	NA	NA	NA	-205.882	112.542	15471.2	59.0991	76.2832	1607	0.412648	0.000223248	1.1195	18547.5	0	NA	15165.9	1.08045e+06
-87	81.8558	-8.39431e+06	7.23647e+06	NA	NA	NA	-201.005	103.376	15621.3	56.4868	76.5225	1524	0.480527	0.000223248	1.1195	18547.5	0	NA	18472.3	1.08045e+06
-85	81.8558	-8.20133e+06	7.23647e+06	NA	NA	NA	-203.357	115.053	15607.8	52.4275	77.9459	1528	0.486025	0.000223248	1.1195	18547.5	0	NA	21261.5	1.08045e+06
-83	81.8558	-8.00836e+06	7.23647e+06	NA	NA	NA	-202.355	127.196	15331.1	50.9322	80.8934	1531	0.547411	0.000223248	1.1195	18547.5	0	NA	22867	1.08045e+06
-81	81.8558	-7.81539e+06	7.23647e+06	NA	NA	NA	-210.348	159.552	15152.1	46.2684	77.4701	1865	0.191614	0.000223248	1.1195	18547.5	0	NA	25127.9	1.08045e+06
-79	81.8558	-7.62242e+06	7.23647e+06	NA	NA	NA	-210.597	173.348	14886.4	43.7121	76.6841	1926	0.000912668	0.000223248	1.1195	18547.5	0	NA	25196.8	1.08045e+06
-77	81.8558	-7.42944e+06	7.23647e+06	NA	NA	NA	-211.689	179.101	14618.1	41.2582	73.5888	2193	0.00138318	0.000223248	1.1195	18547.5	0	NA	19413.7	1.08045e+06
-75	81.8558	-7.23647e+06	7.23647e+06	NA	NA	NA	-208.082	177.663	14246.5	39.9377	69.7354	2126	0.00272514	0.000223248	1.1195	18547.5	0	NA	15901.7	1.08045e+06
-73	81.8558	-7.0435e+06	7.23647e+06	NA	NA	NA	-200.698	174.679	13764.5	38.5584	69.7527	2053	0.00960498	0.00077412	1.07517	18313.4	0	NA	13597.5	1.08045e+06
-71	81.8558	-6.85053e+06	7.23647e+06	NA	NA	NA	-181.71	162.569	13040.9	37.0525	73.2102	1818	0.0406466	0.00208478	0.928152	17537	0	NA	17151.5	1.08045e+06
-69	81.8558	-6.65755e+06	7.23647e+06	NA	NA	NA	-170.317	163.442	12537.5	35.6992	73.5707	1573	0.0836395	0.00314802	0.814195	16935.2	0	NA	18755.8	1.08045e+06
-67	81.8558	-6.46458e+06	7.23647e+06	NA	NA	NA	-169.016	179.831	12433.1	36.4048	72.7939	1699	0.0847044	0.00392982	0.733473	16508.9	0	NA	19400.5	1.08045e+06
-65	81.8558	-6.27161e+06	7.23647e+06	NA	NA	NA	-170.621	197.284	12424.4	39.1327	75.8501	1298	0	0.00392481	0.667136	16158.5	0	NA	23236.2	1.08045e+06
-63	81.8558	-6.07863e+06	7.23647e+06	NA	NA	NA	-173.929	227.727	12346.3	40.1916	77.1155	1351	0	0.00512486	0.615714	15887	0	NA	24214.8	1.08045e+06
-61	81.8558	-5.88566e+06	7.23647e+06	NA	NA	NA	-175.772	255.056	12156.5	40.1523	75.997	1563	0	0.00770625	0.572616	15659.4	0	NA	23889.9	1.08045e+06
-59	81.8558	-5.69269e+06	7.23647e+06	NA	NA	NA	-184.58	303.079	12000.1	37.6099	77.2116	1983	0	0.00846869	0.56325	15609.9	0	NA	24949.8	1.08045e+06
-57	81.8558	-5.49972e+06	7.23647e+06	NA	NA	NA	-193.307	352.878	11855.1	35.4844	76.7652	2229	0	0.00846869	0.56325	15609.9	0	NA	25636.9	1.08045e+06
-55	81.8558	-5.30674e+06	7.23647e+06	NA	NA	NA	-197.002	380.099	11705.5	34.0259	75.9075	2285	0	0.00846869	0.56325	15609.9	0	NA	26133.2	1.08045e+06
-53	81.8558	-5.11377e+06	7.23647e+06	NA	NA	NA	-199.436	403.149	11576.6	32.1271	76.6658	2306	0	0.00846869	0.56325	15609.9	0	NA	25301.5	1.08045e+06
-51	81.8558	-4.9208e+06	7.23647e+06	NA	NA	NA	-200.516	412.867	11518.5	31.2023	75.2625	2313	0	0.00846869	0.56325	15609.9	0	NA	25464.3	1.08045e+06
-49	81.8558	-4.72783e+06	7.23647e+06	NA	NA	NA	-201.448	419.122	11489.8	29.833	75.6867	2414	0	0.00846869	0.56325	15609.9	0	NA	26564.2	1.08045e+06
-47	81.8558	-4.53485e+06	7.23647e+06	NA	NA	NA	-203.172	432.354	11464.6	28.3065	75.4921	2459	0	0.00846869	0.56325	15609.9	0	NA	26616.1	1.08045e+06
-45	81.8558	-4.34188e+06	7.23647e+06	NA	NA	NA	-204.117	442.121	11436.1	27.5762	76.0873	2497	0	0.00846869	0.56325	15609.9	0	NA	27151.9	1.08045e+06
-43	81.8558	-4.14891e+06	7.23647e+06	NA	NA	NA	-207.984	464.494	11413	26.0122	76.9398	2519	0	0.00846869	0.56325	15609.9	0	NA	28679.5	1.08045e+06
-41	81.8558	-3.95594e+06	7.23647e+06	NA	NA	NA	-214.729	497.289	11401.2	23.7596	76.8775	2516	0	0.00846869	0.56325	15609.9	0	NA	28424.4	1.08045e+06
-39	81.8558	-3.76296e+06	7.23647e+06	NA	NA	NA	-216.085	502.38	11360.7	23.0199	77.6484	2448	0	0.00846869	0.56325	15609.9	0	NA	28920.3	1.08045e+06
-37	81.8558	-3.56999e+06	7.23647e+06	NA	NA	NA	-212.264	481.68	11302.1	23.1582	77.5472	2432	0	0.00846869	0.56325	15609.9	0	NA	29766	1.08045e+06
-35	81.8558	-3.37702e+06	7.23647e+06	NA	NA	NA	-208.504	457.18	11263.4	23.1085	77.3769	2374	0.00176237	0.00846869	0.56325	15609.9	0	NA	29928.9	1.08045e+06
-33	81.8558	-3.18405e+06	7.23647e+06	NA	NA	NA	-203.519	427.181	11245.6	23.3813	76.8869	2254	0.00446571	0.00846869	0.56325	15609.9	0	NA	29648.3	1.08045e+06
-31	81.8558	-2.99107e+06	7.23647e+06	NA	NA	NA	-199.141	390.795	11277.2	23.2132	75.6868	2169	0.00183267	0.00846869	0.56325	15609.9	0	NA	29307.4	1.08045e+06
-29	81.8558	-2.7981e+06	7.23647e+06	NA	NA	NA	-202.696	345.441	11379.7	20.1462	75.4584	2105	0	0.00846869	0.56325	15609.9	0	NA	29014.5	1.08045e+06
-27	81.8558	-2.60513e+06	7.23647e+06	NA	NA	NA	-198.087	314.095	11486.4	20.1528	76.7489	2153	0.0111191	0.00846869	0.56325	15609.9	0	NA	28721.8	1.08045e+06
-25	81.8558	-2.41216e+06	7.23647e+06	NA	NA	NA	-187.8	273.445	11538.4	20.7149	75.1058	2093	0.0711176	0.00753142	0.56325	15609.9	0	NA	27111.4	1.08045e+06
-23	81.8558	-2.21918e+06	7.23647e+06	NA	NA	NA	-169.371	209.66	11580.4	23.0889	74.2562	1514	0.0112978	0.00600514	0.56325	15609.9	0	NA	25464.5	1.08045e+06
-21	81.8558	-2.02621e+06	7.23647e+06	NA	NA	NA	-158.255	182.97	11551.5	24.5474	69.6483	1391	0.00093713	0.00435893	0.56325	15609.9	0	NA	18961.7	1.08045e+06
-19	81.8558	-1.83324e+06	7.23647e+06	NA	NA	NA	-152.199	170.141	11670.1	27.6532	52.2238	1371	0	0.00423809	0.56325	15609.9	0	NA	11624.4	1.08045e+06
-17	81.8558	-1.64027e+06	7.23647e+06	NA	NA	NA	-146.349	163.897	12062.3	33.7123	44.2404	918	0	0.00443282	0.56325	15609.9	0	NA	5638.4	1.08045e+06
-15	81.8558	-1.44729e+06	7.23647e+06	NA	NA	NA	-138.456	175.133	11694.4	34.9889	44.3119	18	0	0.00502075	0.56325	15609.9	0	NA	4079.91	1.08045e+06
-13	81.8558	-1.25432e+06	7.23647e+06	NA	NA	NA	-131.327	194.654	10959.1	33.2692	25.3842	0	0	0.0044829	0.56325	15609.9	0	NA	2199.42	1.08045e+06
-11	81.8558	-1.06135e+06	7.23647e+06	NA	NA	NA	-125.429	212	10427.4	32.2857	1	0	0	0.00355377	0.56325	15609.9	0	NA	190.93	1.08045e+06
-9	81.8558	-868376	7.23647e+06	NA	NA	NA	NA	NA	NA	NA	NA	NA	NA	NA	NA	NA	0	NA	NA	1.08045e+06
-7	81.8558	-675404	7.23647e+06	NA	NA	NA	NA	NA	NA	NA	NA	NA	NA	NA	NA	NA	0	NA	NA	1.08045e+06
-5	81.8558	-482431	7.23647e+06	NA	NA	NA	NA	NA	NA	NA	NA	NA	NA	NA	NA	NA	0	NA	NA	1.08045e+06
-3	81.8558	-289459	7.23647e+06	NA	NA	NA	NA	NA	NA	NA	NA	NA	NA	NA	NA	NA	0	NA	NA	1.08045e+06
-1	81.8558	-96486.3	7.23647e+06	NA	NA	NA	NA	NA	NA	NA	NA	NA	NA	NA	NA	NA	0	NA	NA	1.08045e+06
1	81.8558	96486.3	7.23647e+06	NA	NA	NA	NA	NA	NA	NA	NA	NA	NA	NA	NA	NA	0	NA	NA	1.08045e+06
3	81.8558	289459	7.23647e+06	NA	NA	NA	NA	NA	NA	NA	NA	NA	NA	NA	NA	NA	0	NA	NA	1.08045e+06
5	81.8558	482431	7.23647e+06	NA	NA	NA	NA	NA	NA	NA	NA	NA	NA	NA	NA	NA	0	NA	NA	1.08045e+06
7	81.8558	675404	7.23647e+06	NA	NA	NA	NA	NA	NA	NA	NA	NA	NA	NA	NA	NA	0	NA	NA	1.08045e+06
9	81.8558	868376	7.23647e+06	NA	NA	NA	NA	NA	NA	NA	NA	NA	NA	NA	NA	NA	0	NA	NA	1.08045e+06
11	81.8558	1.06135e+06	7.23647e+06	NA	NA	NA	-63.6056	404.817	6312.83	24.0986	77.8352	836	0.202503	0.0641902	NA	NA	0	NA	2371.13	1.08045e+06
13	81.8558	1.25432e+06	7.23647e+06	NA	NA	NA	-74.5231	423.408	6558.58	19.9615	82.221	1225	0.232511	0.0917754	NA	NA	0	NA	6524.68	1.08045e+06
15	81.8558	1.44729e+06	7.23647e+06	NA	NA	NA	-70.8985	333.244	7016	21.5381	84.6588	1140	0.429693	0.0922934	NA	NA	0	NA	9785.77	1.08045e+06
17	81.8558	1.64027e+06	7.23647e+06	NA	NA	NA	-77.616	299.333	6929.68	22.692	78.9088	1393	0.169021	0.0919464	NA	NA	0	NA	14050.9	1.08045e+06
19	81.8558	1.83324e+06	7.23647e+06	NA	NA	NA	-73.1802	269.616	6698.44	23.4767	66.3681	1016	0.0220247	0.0596246	0.473	26933.3	0	NA	7678.19	1.08045e+06
21	81.8558	2.02621e+06	7.23647e+06	NA	NA	NA	-67.9067	298.793	6359.82	21.6891	62.8135	618	0.220999	0.0131235	0.473	26933.3	0	NA	7329.45	1.08045e+06
23	81.8558	2.21918e+06	7.23647e+06	NA	NA	NA	-64.2194	340.239	6146.78	20.0323	73.393	698	0.203868	0	0.473	26933.3	0	NA	7601.95	1.08045e+06
25	81.8558	2.41216e+06	7.23647e+06	NA	NA	NA	-69.2653	352.888	6139.64	19.2755	62.1645	723	0	0	0.473	26933.3	0	NA	4102.36	1.08045e+06
27	81.8558	2.60513e+06	7.23647e+06	NA	NA	NA	-61.6579	338.105	6006.89	20	43.3544	500	0	0	NA	NA	0	NA	1106.86	1.08045e+06
29	81.8558	2.7981e+06	7.23647e+06	NA	NA	NA	-49.5714	359.5	5727.36	19.7143	1	226	0	0	0.473	26933.3	0	NA	273.634	1.08045e+06
31	81.8558	2.99107e+06	7.23647e+06	NA	NA	NA	-55.9091	331.818	5880.64	19.7273	20.4032	179	0	NA	NA	NA	0	NA	28.1363	1.08045e+06
33	81.8558	3.18405e+06	7.23647e+06	NA	NA	NA	-63.0556	322.667	6037.5	19.7222	28.9259	199	0	NA	NA	NA	0	NA	158.809	1.08045e+06
35	81.8558	3.37702e+06	7.23647e+06	NA	NA	NA	NA	NA	NA	NA	NA	NA	NA	NA	NA	NA	0	NA	NA	1.08045e+06
37	81.8558	3.56999e+06	7.23647e+06	NA	NA	NA	-67.5	300.5	6321	21.5	1	49	0	0.0951493	NA	NA	0	NA	12.2103	1.08045e+06
39	81.8558	3.76296e+06	7.23647e+06	NA	NA	NA	NA	NA	NA	NA	NA	NA	NA	NA	NA	NA	0	NA	NA	1.08045e+06
41	81.8558	3.95594e+06	7.23647e+06	NA	NA	NA	NA	NA	NA	NA	NA	NA	NA	NA	NA	NA	0	NA	NA	1.08045e+06
43	81.8558	4.14891e+06	7.23647e+06	NA	NA	NA	NA	NA	NA	NA	NA	NA	NA	NA	NA	NA	0	NA	NA	1.08045e+06
45	81.8558	4.34188e+06	7.23647e+06	NA	NA	NA	-97.1429	263.714	7290.43	24.8571	52.6019	298	0	0.0951493	0.284	2774.9	0	NA	194.313	1.08045e+06
47	81.8558	4.53485e+06	7.23647e+06	NA	NA	NA	-99.7917	255.396	7497.04	25.9792	55.9853	406	0	0.0951493	0.284	2774.9	0	NA	1119.82	1.08045e+06
49	81.8558	4.72783e+06	7.23647e+06	NA	NA	NA	-105.918	252.18	7781.39	26.5246	54.7907	386	0	0.0951493	0.284	2774.9	0	NA	1789.62	1.08045e+06
51	81.8558	4.9208e+06	7.23647e+06	NA	NA	NA	-111.949	247.186	8095.22	26.1525	30.0532	409	0	0.0951493	0.284	2774.9	0	NA	1364.4	1.08045e+06
53	81.8558	5.11377e+06	7.23647e+06	NA	NA	NA	-116.939	243.818	8571.03	26.2121	20.4878	482	0	0.0951493	0.284	2774.9	0	NA	650.414	1.08045e+06
55	81.8558	5.30674e+06	7.23647e+06	NA	NA	NA	-128.88	240.573	9120.43	24.12	29.4797	376	0	0.0951493	0.284	2774.9	0	NA	1370.84	1.08045e+06
57	81.8558	5.49972e+06	7.23647e+06	NA	NA	NA	-138.513	250.77	9692.66	22.7699	55.8704	459	0	0.0951493	0.284	2774.9	0	NA	3381.22	1.08045e+06
59	81.8558	5.69269e+06	7.23647e+06	NA	NA	NA	-141.981	236.837	10156.6	22.7212	38.6224	441	0	0.0951493	0.284	2774.9	0	NA	2327.26	1.08045e+06
61	81.8558	5.88566e+06	7.23647e+06	NA	NA	NA	-142.246	220.738	9828.72	23.0308	56.7736	520	0	0.0951493	0.284	2774.9	0	NA	2073.32	1.08045e+06
63	81.8558	6.07863e+06	7.23647e+06	NA	NA	NA	-141.152	192.891	9545.52	26.3043	33.5052	468	0	0.0951493	0.284	2774.9	0	NA	1054.4	1.08045e+06
65	81.8558	6.27161e+06	7.23647e+06	NA	NA	NA	-130.722	186.222	9400.28	28.7222	60.3391	339	0	0.0951493	0.284	2774.9	0	NA	1061.74	1.08045e+06
67	81.8558	6.46458e+06	7.23647e+06	NA	NA	NA	-121.939	233.091	9195.06	33.6667	82.3777	828	0	0.0951493	0.284	2774.9	0	NA	1835.07	1.08045e+06
69	81.8558	6.65755e+06	7.23647e+06	NA	NA	NA	-107.833	205.611	9006.56	35.1111	83.2846	371	0	0.0951493	0.284	2774.9	0	NA	916.954	1.08045e+06
71	81.8558	6.85053e+06	7.23647e+06	NA	NA	NA	NA	NA	NA	NA	NA	NA	NA	NA	NA	NA	0	NA	NA	1.08045e+06
73	81.8558	7.0435e+06	7.23647e+06	NA	NA	NA	NA	NA	NA	NA	NA	NA	NA	NA	NA	NA	0	NA	NA	1.08045e+06
75	81.8558	7.23647e+06	7.23647e+06	NA	NA	NA	NA	NA	NA	NA	NA	NA	NA	NA	NA	NA	0	NA	NA	1.08045e+06
77	81.8558	7.42944e+06	7.23647e+06	NA	NA	NA	NA	NA	NA	NA	NA	NA	NA	NA	0.284	2774.9	0	NA	282.36	1.08045e+06
79	81.8558	7.62242e+06	7.23647e+06	NA	NA	NA	-152.182	159.727	10236.8	39.2727	39.827	267	0	0.0134285	0.284	2774.9	0	NA	277.943	1.08045e+06
81	81.8558	7.81539e+06	7.23647e+06	NA	NA	NA	-152.333	152.333	10267.3	41.3333	72.2068	207	0	0.0134285	NA	NA	0	NA	NA	1.08045e+06
83	81.8558	8.00836e+06	7.23647e+06	NA	NA	NA	NA	NA	NA	NA	NA	NA	NA	NA	0.284	2774.9	0	NA	32.7628	1.08045e+06
85	81.8558	8.20133e+06	7.23647e+06	NA	NA	NA	NA	NA	NA	NA	NA	NA	NA	NA	NA	NA	0	NA	NA	1.08045e+06
87	81.8558	8.39431e+06	7.23647e+06	NA	NA	NA	NA	NA	NA	NA	NA	NA	NA	NA	NA	NA	0	NA	NA	1.08045e+06
89	81.8558	8.58728e+06	7.23647e+06	NA	NA	NA	-142.867	180.533	12466.6	55.6667	23.5039	38	0	0.0134285	0.284	2774.9	0	NA	210.497	1.08045e+06
91	81.8558	8.78025e+06	7.23647e+06	NA	NA	NA	-162.7	133.583	12036.5	60.5833	26.1366	284	0	0.0134285	0.284	2774.9	0	NA	1048.7	1.08045e+06
93	81.8558	8.97322e+06	7.23647e+06	NA	NA	NA	-165.735	146.308	12212	56.1709	54.0588	602	0	0.0134285	0.284	2774.9	0	NA	3792.95	1.08045e+06
95	81.8558	9.1662e+06	7.23647e+06	NA	NA	NA	-172.723	180.073	12424.7	51.288	60.3735	769	0.00428403	0.0134285	0.284	2774.9	0	NA	8226.23	1.08045e+06
97	81.8558	9.35917e+06	7.23647e+06	NA	NA	NA	-169.027	187.908	12492.6	48.125	61.2333	733	0	0.0134285	0.284	2774.9	0	NA	7959.1	1.08045e+06
99	81.8558	9.55214e+06	7.23647e+06	NA	NA	NA	-175.5	211.026	12356.3	45.819	68.1007	951	0	0.0134285	0.284	2774.9	0	NA	5267.94	1.08045e+06
101	81.8558	9.74511e+06	7.23647e+06	NA	NA	NA	-161.252	221.553	12485	42.9512	69.8865	695	0.0797355	0.0134285	0.284	2774.9	0	NA	5421.65	1.08045e+06
103	81.8558	9.93809e+06	7.23647e+06	NA	NA	NA	-162.612	235.612	12171.2	42.5294	84.9529	839	0.0157178	0.0134285	0.284	2774.9	0	NA	10031.6	1.08045e+06
105	81.8558	1.01311e+07	7.23647e+06	NA	NA	NA	-157.508	232.962	12247.1	42.2462	84.4062	814	0.0542284	0.0134285	0.284	2774.9	0	NA	6912.51	1.08045e+06
107	81.8558	1.0324e+07	7.23647e+06	NA	NA	NA	-153.41	214.192	13106.8	43.2051	55.1886	236	0.573236	0.0136176	0.284	2774.9	0	NA	1991.36	1.08045e+06
109	81.8558	1.0517e+07	7.23647e+06	NA	NA	NA	-152.259	206.148	14089.5	44.5185	80.6346	52	0.514388	0.0259766	0.284	2774.9	0	NA	902.081	1.08045e+06
111	81.8558	1.071e+07	7.23647e+06	NA	NA	NA	-153.087	192.043	14751.9	45.6087	94.6855	27	0.535169	0.0259766	0.284	2774.9	0	NA	790.355	1.08045e+06
113	81.8558	1.09029e+07	7.23647e+06	NA	NA	NA	-153.8	185.2	15178	44.4	38.1054	8	0.663632	0.0259766	0.284	2774.9	0	NA	79.1295	1.08045e+06
115	81.8558	1.10959e+07	7.23647e+06	NA	NA	NA	NA	NA	NA	NA	NA	NA	NA	NA	NA	NA	0	NA	NA	1.08045e+06
117	81.8558	1.12889e+07	7.23647e+06	NA	NA	NA	NA	NA	NA	NA	NA	NA	NA	NA	NA	NA	0	NA	NA	1.08045e+06
119	81.8558	1.14819e+07	7.23647e+06	NA	NA	NA	NA	NA	NA	NA	NA	NA	NA	NA	NA	NA	0	NA	NA	1.08045e+06
121	81.8558	1.16748e+07	7.23647e+06	NA	NA	NA	NA	NA	NA	NA	NA	NA	NA	NA	NA	NA	0	NA	NA	1.08045e+06
123	81.8558	1.18678e+07	7.23647e+06	NA	NA	NA	NA	NA	NA	NA	NA	NA	NA	NA	NA	NA	0	NA	NA	1.08045e+06
125	81.8558	1.20608e+07	7.23647e+06	NA	NA	NA	NA	NA	NA	NA	NA	NA	NA	NA	NA	NA	0	NA	NA	1.08045e+06
127	81.8558	1.22538e+07	7.23647e+06	NA	NA	NA	NA	NA	NA	NA	NA	NA	NA	NA	NA	NA	0	NA	NA	1.08045e+06
129	81.8558	1.24467e+07	7.23647e+06	NA	NA	NA	NA	NA	NA	NA	NA	NA	NA	NA	NA	NA	0	NA	NA	1.08045e+06
131	81.8558	1.26397e+07	7.23647e+06	NA	NA	NA	NA	NA	NA	NA	NA	NA	NA	NA	NA	NA	0	NA	NA	1.08045e+06
133	81.8558	1.28327e+07	7.23647e+06	NA	NA	NA	NA	NA	NA	NA	NA	NA	NA	NA	NA	NA	0	NA	NA	1.08045e+06
135	81.8558	1.30256e+07	7.23647e+06	NA	NA	NA	NA	NA	NA	NA	NA	NA	NA	NA	NA	NA	0	NA	NA	1.08045e+06
137	81.8558	1.32186e+07	7.23647e+06	NA	NA	NA	NA	NA	NA	NA	NA	NA	NA	NA	NA	NA	0	NA	NA	1.08045e+06
139	81.8558	1.34116e+07	7.23647e+06	NA	NA	NA	NA	NA	NA	NA	NA	NA	NA	NA	NA	NA	0	NA	NA	1.08045e+06
141	81.8558	1.36046e+07	7.23647e+06	NA	NA	NA	NA	NA	NA	NA	NA	NA	NA	NA	NA	NA	0	NA	NA	1.08045e+06
143	81.8558	1.37975e+07	7.23647e+06	NA	NA	NA	NA	NA	NA	NA	NA	NA	NA	NA	NA	NA	0	NA	NA	1.08045e+06
145	81.8558	1.39905e+07	7.23647e+06	NA	NA	NA	NA	NA	NA	NA	NA	NA	NA	NA	NA	NA	0	NA	NA	1.08045e+06
147	81.8558	1.41835e+07	7.23647e+06	NA	NA	NA	NA	NA	NA	NA	NA	NA	NA	NA	NA	NA	0	NA	NA	1.08045e+06
149	81.8558	1.43765e+07	7.23647e+06	NA	NA	NA	-172.417	101.667	13709.4	66.3333	28.0833	283	0	0.0533954	0.284	2774.9	0	NA	141.589	1.08045e+06
151	81.8558	1.45694e+07	7.23647e+06	NA	NA	NA	NA	NA	NA	NA	NA	NA	NA	NA	NA	NA	0	NA	NA	1.08045e+06
153	81.8558	1.47624e+07	7.23647e+06	NA	NA	NA	NA	NA	NA	NA	NA	NA	NA	NA	NA	NA	0	NA	NA	1.08045e+06
155	81.8558	1.49554e+07	7.23647e+06	NA	NA	NA	NA	NA	NA	NA	NA	NA	NA	NA	NA	NA	0	NA	NA	1.08045e+06
157	81.8558	1.51483e+07	7.23647e+06	NA	NA	NA	NA	NA	NA	NA	NA	NA	NA	NA	0.284	2774.9	0	NA	24.7199	1.08045e+06
159	81.8558	1.53413e+07	7.23647e+06	NA	NA	NA	NA	NA	NA	NA	NA	NA	NA	NA	0.284	2774.9	0	NA	3.18369	1.08045e+06
161	81.8558	1.55343e+07	7.23647e+06	NA	NA	NA	NA	NA	NA	NA	NA	NA	NA	NA	NA	NA	0	NA	NA	1.08045e+06
163	81.8558	1.57273e+07	7.23647e+06	NA	NA	NA	NA	NA	NA	NA	NA	NA	NA	NA	NA	NA	0	NA	NA	1.08045e+06
165	81.8558	1.59202e+07	7.23647e+06	NA	NA	NA	NA	NA	NA	NA	NA	NA	NA	NA	NA	NA	0	NA	NA	1.08045e+06
167	81.8558	1.61132e+07	7.23647e+06	NA	NA	NA	NA	NA	NA	NA	NA	NA	NA	NA	NA	NA	0	NA	NA	1.08045e+06
169	81.8558	1.63062e+07	7.23647e+06	NA	NA	NA	NA	NA	NA	NA	NA	NA	NA	NA	NA	NA	0	NA	NA	1.08045e+06
171	81.8558	1.64992e+07	7.23647e+06	NA	NA	NA	NA	NA	NA	NA	NA	NA	NA	NA	NA	NA	0	NA	NA	1.08045e+06
173	81.8558	1.66921e+07	7.23647e+06	NA	NA	NA	NA	NA	NA	NA	NA	NA	NA	NA	NA	NA	0	NA	NA	1.08045e+06
175	81.8558	1.68851e+07	7.23647e+06	NA	NA	NA	NA	NA	NA	NA	NA	NA	NA	NA	NA	NA	0	NA	NA	1.08045e+06
177	81.8558	1.70781e+07	7.23647e+06	NA	NA	NA	NA	NA	NA	NA	NA	NA	NA	NA	NA	NA	0	NA	NA	1.08045e+06
179	81.8558	1.7271e+07	7.23647e+06	NA	NA	NA	NA	NA	NA	NA	NA	NA	NA	NA	NA	NA	0	NA	NA	1.08045e+06
-179	73.8862	-1.7271e+07	7.0435e+06	NA	NA	NA	-123.2	156.257	10997.5	46.5429	98.6643	327	0.328335	0.201585	0.284	2774.9	0	NA	2801.32	2.01277e+06
-177	73.8862	-1.70781e+07	7.0435e+06	NA	NA	NA	-116.833	175.167	10560.3	42.3333	17.2284	125	0.45445	0.201585	0.284	2774.9	0	NA	264.249	2.01277e+06
-175	73.8862	-1.68851e+07	7.0435e+06	NA	NA	NA	-119.5	177.5	10790.5	47	1	295	0	0.201585	0.284	2774.9	0	NA	12.4053	2.01277e+06
-173	73.8862	-1.66921e+07	7.0435e+06	NA	NA	NA	NA	NA	NA	NA	NA	NA	NA	NA	NA	NA	0	NA	NA	2.01277e+06
-171	73.8862	-1.64992e+07	7.0435e+06	NA	NA	NA	NA	NA	NA	NA	NA	NA	NA	NA	NA	NA	0	NA	NA	2.01277e+06
-169	73.8862	-1.63062e+07	7.0435e+06	NA	NA	NA	NA	NA	NA	NA	NA	NA	NA	NA	NA	NA	0	NA	NA	2.01277e+06
-167	73.8862	-1.61132e+07	7.0435e+06	NA	NA	NA	NA	NA	NA	NA	NA	NA	NA	NA	NA	NA	0	NA	NA	2.01277e+06
-165	73.8862	-1.59202e+07	7.0435e+06	NA	NA	NA	NA	NA	NA	NA	NA	NA	NA	NA	NA	NA	0	NA	NA	2.01277e+06
-163	73.8862	-1.57273e+07	7.0435e+06	NA	NA	NA	NA	NA	NA	NA	NA	NA	NA	NA	NA	NA	0	NA	NA	2.01277e+06
-161	73.8862	-1.55343e+07	7.0435e+06	NA	NA	NA	NA	NA	NA	NA	NA	NA	NA	NA	NA	NA	0	NA	NA	2.01277e+06
-159	73.8862	-1.53413e+07	7.0435e+06	NA	NA	NA	NA	NA	NA	NA	NA	NA	NA	NA	NA	NA	0	NA	NA	2.01277e+06
-157	73.8862	-1.51483e+07	7.0435e+06	54302.9	6420	NA	-123	116.4	12077.2	77.7	84.4153	15	0.0815104	7.77986	1.032	23266	1	0	322.042	2.01277e+06
-155	73.8862	-1.49554e+07	7.0435e+06	54302.9	6420	NA	-125	121.5	12805.5	71.75	47.9086	0	0.336496	0.0141717	1.032	23266	1	0	11.0017	2.01277e+06
-153	73.8862	-1.47624e+07	7.0435e+06	NA	NA	NA	NA	NA	NA	NA	NA	NA	NA	NA	NA	NA	0	NA	NA	2.01277e+06
-151	73.8862	-1.45694e+07	7.0435e+06	NA	NA	NA	NA	NA	NA	NA	NA	NA	NA	NA	NA	NA	0	NA	NA	2.01277e+06
-149	73.8862	-1.43765e+07	7.0435e+06	NA	NA	NA	NA	NA	NA	NA	NA	NA	NA	NA	NA	NA	0	NA	NA	2.01277e+06
-147	73.8862	-1.41835e+07	7.0435e+06	NA	NA	NA	NA	NA	NA	NA	NA	NA	NA	NA	NA	NA	0	NA	NA	2.01277e+06
-145	73.8862	-1.39905e+07	7.0435e+06	NA	NA	NA	NA	NA	NA	NA	NA	NA	NA	NA	NA	NA	0	NA	NA	2.01277e+06
-143	73.8862	-1.37975e+07	7.0435e+06	NA	NA	NA	NA	NA	NA	NA	NA	NA	NA	NA	NA	NA	0	NA	NA	2.01277e+06
-141	73.8862	-1.36046e+07	7.0435e+06	NA	NA	NA	NA	NA	NA	NA	NA	NA	NA	NA	NA	NA	0	NA	NA	2.01277e+06
-139	73.8862	-1.34116e+07	7.0435e+06	NA	NA	NA	NA	NA	NA	NA	NA	NA	NA	NA	NA	NA	0	NA	NA	2.01277e+06
-137	73.8862	-1.32186e+07	7.0435e+06	NA	NA	NA	NA	NA	NA	NA	NA	NA	NA	NA	NA	NA	0	NA	NA	2.01277e+06
-135	73.8862	-1.30256e+07	7.0435e+06	NA	NA	NA	NA	NA	NA	NA	NA	NA	NA	NA	NA	NA	0	NA	NA	2.01277e+06
-133	73.8862	-1.28327e+07	7.0435e+06	NA	NA	NA	NA	NA	NA	NA	NA	NA	NA	NA	NA	NA	0	NA	NA	2.01277e+06
-131	73.8862	-1.26397e+07	7.0435e+06	NA	NA	NA	NA	NA	NA	NA	NA	NA	NA	NA	NA	NA	0	NA	NA	2.01277e+06
-129	73.8862	-1.24467e+07	7.0435e+06	NA	NA	NA	NA	NA	NA	NA	NA	NA	NA	NA	NA	NA	0	NA	NA	2.01277e+06
-127	73.8862	-1.22538e+07	7.0435e+06	NA	NA	NA	NA	NA	NA	NA	NA	NA	NA	NA	1.1195	18547.5	0	NA	0.343342	2.01277e+06
-125	73.8862	-1.20608e+07	7.0435e+06	NA	NA	NA	-142.892	112.045	13289.6	67.7568	95.3224	293	0.123792	0.0188453	1.1195	18547.5	0	NA	7605.31	2.01277e+06
-123	73.8862	-1.18678e+07	7.0435e+06	NA	NA	NA	-151.777	118.419	13241.6	67.3577	98.697	582	0.220019	0.00015749	1.1195	18547.5	0	NA	23988.8	2.01277e+06
-121	73.8862	-1.16748e+07	7.0435e+06	NA	NA	NA	-156.403	120.802	13414.7	67.5495	90.0688	394	0.376738	0.000164652	1.1195	18547.5	0	NA	24257.8	2.01277e+06
-119	73.8862	-1.14819e+07	7.0435e+06	NA	NA	NA	-160.322	122.965	13736.9	67.1674	82.6708	437	0.407604	0.000146415	1.1195	18547.5	0	NA	17467.5	2.01277e+06
-117	73.8862	-1.12889e+07	7.0435e+06	NA	NA	NA	-162.443	124.196	13887.6	67.5773	88.6889	439	0.547807	0.000103059	1.1195	18547.5	0	NA	22756.2	2.01277e+06
-115	73.8862	-1.10959e+07	7.0435e+06	NA	NA	NA	-169.821	113.079	13972.4	69.4055	89.0301	717	0.637281	0.000100709	1.1195	18547.5	0	NA	24164.9	2.01277e+06
-113	73.8862	-1.09029e+07	7.0435e+06	NA	NA	NA	-173.524	100.363	14042.5	71.326	87.4448	621	0.631976	0.000115072	1.1195	18547.5	0	NA	22592.4	2.01277e+06
-111	73.8862	-1.071e+07	7.0435e+06	NA	NA	NA	-171.24	89.0133	14163.3	73.8222	84.4623	553	0.63946	9.85273e-05	1.1195	18547.5	0	NA	17472.6	2.01277e+06
-109	73.8862	-1.0517e+07	7.0435e+06	NA	NA	NA	-171.873	78.2754	14253.3	74.1483	86.0714	457	0.676364	0.000116041	1.1195	18547.5	0	NA	18531.6	2.01277e+06
-107	73.8862	-1.0324e+07	7.0435e+06	NA	NA	NA	-168.996	75.8855	14231.3	71.3282	89.2686	325	0.664151	8.15293e-05	1.1195	18547.5	0	NA	21599.4	2.01277e+06
-105	73.8862	-1.01311e+07	7.0435e+06	NA	NA	NA	-167.365	78.764	14243.7	69.8315	79.1679	289	0.669248	6.68158e-05	1.1195	18547.5	0	NA	13694.1	2.01277e+06
-103	73.8862	-9.93809e+06	7.0435e+06	NA	NA	NA	-179.928	85.1807	14152	71.3373	71.3859	213	0.479355	0.00018256	1.1195	18547.5	0	NA	4505.9	2.01277e+06
-101	73.8862	-9.74511e+06	7.0435e+06	NA	NA	NA	-174.99	96.6943	14178.4	74.7876	83.3994	317	0.272305	0.000147553	1.1195	18547.5	0	NA	12293.8	2.01277e+06
-99	73.8862	-9.55214e+06	7.0435e+06	NA	NA	NA	-172.919	108.596	14137.3	74.7586	87.9435	280	0.472031	0.000142134	1.1195	18547.5	0	NA	26948.2	2.01277e+06
-97	73.8862	-9.35917e+06	7.0435e+06	NA	NA	NA	-167.252	116.317	14072.2	74.789	72.7087	320	0.640697	0.00012946	1.1195	18547.5	0	NA	12205.7	2.01277e+06
-95	73.8862	-9.1662e+06	7.0435e+06	NA	NA	NA	-165.133	134.312	13891.8	71.392	84.3118	477	0.356777	0.00960245	1.1195	18547.5	0	NA	22848.8	2.01277e+06
-93	73.8862	-8.97322e+06	7.0435e+06	NA	NA	NA	-164.614	135.69	13971.4	70.319	84.2397	434	0.243901	0.000203805	1.1195	18547.5	0	NA	16196.1	2.01277e+06
-91	73.8862	-8.78025e+06	7.0435e+06	NA	NA	NA	-168.782	130.287	14048.7	69.5743	78.2008	506	0.0162242	0.000220815	1.1195	18547.5	0	NA	15153.2	2.01277e+06
-89	73.8862	-8.58728e+06	7.0435e+06	NA	NA	NA	-159.907	136.476	14053.9	71.9777	84.0354	496	0.0600233	0.000232146	1.1195	18547.5	0	NA	21477.6	2.01277e+06
-87	73.8862	-8.39431e+06	7.0435e+06	NA	NA	NA	-156.806	146.83	13773.2	69.6678	86.7434	715	0.105362	0.000233687	1.1195	18547.5	0	NA	24915.5	2.01277e+06
-85	73.8862	-8.20133e+06	7.0435e+06	NA	NA	NA	-153.937	165.077	13443.5	66.4491	86.6184	1258	0.57301	0.0466895	1.1195	18547.5	0	NA	21154.6	2.01277e+06
-83	73.8862	-8.00836e+06	7.0435e+06	NA	NA	NA	-165.757	218.642	13532.1	57.6757	92.6698	1867	0.567734	0.007901	1.1195	18547.5	0	NA	27043.5	2.01277e+06
-81	73.8862	-7.81539e+06	7.0435e+06	NA	NA	NA	-165.216	203.714	13852.1	55.3821	87.342	1823	0.529401	0.000232744	1.1195	18547.5	0	NA	24476.2	2.01277e+06
-79	73.8862	-7.62242e+06	7.0435e+06	NA	NA	NA	-164.831	204.804	14005.5	55.1279	93.8658	1776	0.663209	0.0230536	1.1195	18547.5	0	NA	17368.3	2.01277e+06
-77	73.8862	-7.42944e+06	7.0435e+06	NA	NA	NA	-166.742	233.11	13877.9	54.0368	94.8571	1552	0.365463	0.0577383	1.1195	18547.5	0	NA	14995.3	2.01277e+06
-75	73.8862	-7.23647e+06	7.0435e+06	NA	NA	NA	-153.87	221.685	13319.7	58.1848	96.3295	1607	0.281835	0.000240176	1.1195	18547.5	0	NA	7654.2	2.01277e+06
-73	73.8862	-7.0435e+06	7.0435e+06	NA	NA	NA	-141.707	213.171	12732.4	61.3415	91.7134	1188	0.302705	0.000240176	1.1195	18547.5	0	NA	2916.78	2.01277e+06
-71	73.8862	-6.85053e+06	7.0435e+06	NA	NA	NA	-130	186.25	12244.3	60.75	86.5918	1101	0.592576	0.000873139	1.10344	18462.7	0	NA	955.636	2.01277e+06
-69	73.8862	-6.65755e+06	7.0435e+06	NA	NA	NA	-126.44	144.84	11322.4	37.16	59.0234	792	0.172581	0.00846869	0.56325	15609.9	0	NA	1602.31	2.01277e+06
-67	73.8862	-6.46458e+06	7.0435e+06	NA	NA	NA	-134.61	175.244	11501.8	36.1951	68.6943	1059	0	0.00846869	0.56325	15609.9	0	NA	2795.61	2.01277e+06
-65	73.8862	-6.27161e+06	7.0435e+06	NA	NA	NA	-129.333	169.5	11432.1	40.1944	59.5906	1290	0	0.00846869	0.56325	15609.9	0	NA	2451.01	2.01277e+06
-63	73.8862	-6.07863e+06	7.0435e+06	NA	NA	NA	-139.897	220.345	11389.4	39.6207	53.8576	1612	0	0.00846869	0.56325	15609.9	0	NA	1871.6	2.01277e+06
-61	73.8862	-5.88566e+06	7.0435e+06	NA	NA	NA	-129.395	207.132	11084.5	42.8684	62.3421	1229	0	0.00846869	0.56325	15609.9	0	NA	2773.72	2.01277e+06
-59	73.8862	-5.69269e+06	7.0435e+06	NA	NA	NA	-121.474	216.539	10669.5	43.9605	71.1122	977	0	0.00974695	0.56325	15609.9	0	NA	5316.29	2.01277e+06
-57	73.8862	-5.49972e+06	7.0435e+06	4525.46	47800	NA	-113.916	255.847	10084.5	42.9208	66.1854	1214	0.00167729	0.0187235	0.56325	15609.9	1	0	12816.7	2.01277e+06
-55	73.8862	-5.30674e+06	7.0435e+06	4525.46	47800	NA	-115.583	322.719	9641.88	37.6676	86.6649	1791	0.33751	0.564657	0.56325	15609.9	1	0	31055.6	2.01277e+06
-53	73.8862	-5.11377e+06	7.0435e+06	4525.46	47800	NA	-142.284	439.539	9750	29.6711	88.1978	2325	0.0554205	0.0191038	0.56325	15609.9	1	0	34801.2	2.01277e+06
-51	73.8862	-4.9208e+06	7.0435e+06	NA	NA	NA	-162.737	540.484	9955.3	24.9141	88.4111	2322	0.000786679	0.0191038	0.56325	15609.9	0	NA	36876.6	2.01277e+06
-49	73.8862	-4.72783e+06	7.0435e+06	NA	NA	NA	-177.151	628.354	10132.3	21.8776	88.0392	972	0	NA	0.56325	15609.9	0	NA	37238.4	2.01277e+06
-47	73.8862	-4.53485e+06	7.0435e+06	NA	NA	NA	-192.826	747.562	10233	19.3411	87.7703	677	0	NA	0.56325	15609.9	0	NA	37238.4	2.01277e+06
-45	73.8862	-4.34188e+06	7.0435e+06	NA	NA	NA	-204.865	864.062	10213.3	17.5156	88.1465	473	0	NA	0.56325	15609.9	0	NA	37238.4	2.01277e+06
-43	73.8862	-4.14891e+06	7.0435e+06	NA	NA	NA	-212.471	959.716	10105	16.4141	88.3198	524	0	NA	0.56325	15609.9	0	NA	37238.4	2.01277e+06
-41	73.8862	-3.95594e+06	7.0435e+06	NA	NA	NA	-217.336	1035.48	9946.15	15.7682	87.9956	641	0	NA	0.56325	15609.9	0	NA	37238.4	2.01277e+06
-39	73.8862	-3.76296e+06	7.0435e+06	NA	NA	NA	-219.797	1085.24	9766.68	15.4688	88.1686	772	0	NA	0.56325	15609.9	0	NA	37238.4	2.01277e+06
-37	73.8862	-3.56999e+06	7.0435e+06	NA	NA	NA	-220.286	1108.6	9588.02	15.3828	87.98	812	0	NA	0.56325	15609.9	0	NA	37238.4	2.01277e+06
-35	73.8862	-3.37702e+06	7.0435e+06	NA	NA	NA	-217.32	1093.86	9416.38	15.5547	87.8099	824	0	NA	0.56325	15609.9	0	NA	37238.4	2.01277e+06
-33	73.8862	-3.18405e+06	7.0435e+06	NA	NA	NA	-211.255	1049.42	9279.55	15.9531	87.5599	778	0	NA	0.56325	15609.9	0	NA	37238.4	2.01277e+06
-31	73.8862	-2.99107e+06	7.0435e+06	NA	NA	NA	-204.151	976.237	9188.54	15.2214	87.3114	1109	0	0.00355377	0.56325	15609.9	0	NA	37238.4	2.01277e+06
-29	73.8862	-2.7981e+06	7.0435e+06	NA	NA	NA	-198.792	802.661	9042.9	12.8594	88.4935	2440	0.0220475	0.00355377	0.56325	15609.9	0	NA	37012.1	2.01277e+06
-27	73.8862	-2.60513e+06	7.0435e+06	NA	NA	NA	-182.68	693.31	9075.63	12.862	89.4659	2380	0.0634256	0.00355377	0.56325	15609.9	0	NA	35538.1	2.01277e+06
-25	73.8862	-2.41216e+06	7.0435e+06	NA	NA	NA	-161.092	558.386	9152.1	14.5197	89.6613	2346	0.276307	0.00355377	0.56325	15609.9	0	NA	32986.3	2.01277e+06
-23	73.8862	-2.21918e+06	7.0435e+06	NA	NA	NA	-136.365	408.81	9213.78	17.9786	86.6957	2019	0.433568	0.00355377	0.56325	15609.9	0	NA	30752.3	2.01277e+06
-21	73.8862	-2.02621e+06	7.0435e+06	4525.46	47800	NA	-128.021	292.077	9550.33	20.9277	70.1471	1500	0.505331	0.00355377	0.56325	15609.9	1	0	15300.8	2.01277e+06
-19	73.8862	-1.83324e+06	7.0435e+06	4525.46	47800	NA	-111.42	216.886	9489.5	24.9318	43.3783	808	0.640766	0.00355377	0.56325	15609.9	1	0	4043.32	2.01277e+06
-17	73.8862	-1.64027e+06	7.0435e+06	NA	NA	NA	-98.3333	214.444	9083.67	26.5556	46.7469	0	0	0.00355377	0.56325	15609.9	0	NA	288.803	2.01277e+06
-15	73.8862	-1.44729e+06	7.0435e+06	NA	NA	NA	NA	NA	NA	NA	NA	NA	NA	NA	NA	NA	0	NA	NA	2.01277e+06
-13	73.8862	-1.25432e+06	7.0435e+06	NA	NA	NA	NA	NA	NA	NA	NA	NA	NA	NA	NA	NA	0	NA	NA	2.01277e+06
-11	73.8862	-1.06135e+06	7.0435e+06	NA	NA	NA	NA	NA	NA	NA	NA	NA	NA	NA	NA	NA	0	NA	NA	2.01277e+06
-9	73.8862	-868376	7.0435e+06	NA	NA	NA	NA	NA	NA	NA	NA	NA	NA	NA	NA	NA	0	NA	NA	2.01277e+06
-7	73.8862	-675404	7.0435e+06	NA	NA	NA	NA	NA	NA	NA	NA	NA	NA	NA	NA	NA	0	NA	NA	2.01277e+06
-5	73.8862	-482431	7.0435e+06	NA	NA	NA	NA	NA	NA	NA	NA	NA	NA	NA	NA	NA	0	NA	NA	2.01277e+06
-3	73.8862	-289459	7.0435e+06	NA	NA	NA	NA	NA	NA	NA	NA	NA	NA	NA	NA	NA	0	NA	NA	2.01277e+06
-1	73.8862	-96486.3	7.0435e+06	NA	NA	NA	NA	NA	NA	NA	NA	NA	NA	NA	NA	NA	0	NA	NA	2.01277e+06
1	73.8862	96486.3	7.0435e+06	NA	NA	NA	NA	NA	NA	NA	NA	NA	NA	NA	NA	NA	0	NA	NA	2.01277e+06
3	73.8862	289459	7.0435e+06	NA	NA	NA	NA	NA	NA	NA	NA	NA	NA	NA	NA	NA	0	NA	NA	2.01277e+06
5	73.8862	482431	7.0435e+06	NA	NA	NA	NA	NA	NA	NA	NA	NA	NA	NA	NA	NA	0	NA	NA	2.01277e+06
7	73.8862	675404	7.0435e+06	NA	NA	NA	NA	NA	NA	NA	NA	NA	NA	NA	NA	NA	0	NA	NA	2.01277e+06
9	73.8862	868376	7.0435e+06	NA	NA	NA	NA	NA	NA	NA	NA	NA	NA	NA	NA	NA	0	NA	NA	2.01277e+06
11	73.8862	1.06135e+06	7.0435e+06	NA	NA	NA	NA	NA	NA	NA	NA	NA	NA	NA	NA	NA	0	NA	NA	2.01277e+06
13	73.8862	1.25432e+06	7.0435e+06	NA	NA	NA	NA	NA	NA	NA	NA	NA	NA	NA	NA	NA	0	NA	NA	2.01277e+06
15	73.8862	1.44729e+06	7.0435e+06	NA	NA	NA	NA	NA	NA	NA	NA	NA	NA	NA	NA	NA	0	NA	NA	2.01277e+06
17	73.8862	1.64027e+06	7.0435e+06	NA	NA	NA	-36	331	5993	23	1	55	0.661563	0.0615289	NA	NA	0	NA	19.4481	2.01277e+06
19	73.8862	1.83324e+06	7.0435e+06	NA	NA	NA	-20.75	408.5	4672.12	23	77.7737	269	0.693144	0.0922934	NA	NA	0	NA	185.147	2.01277e+06
21	73.8862	2.02621e+06	7.0435e+06	NA	NA	NA	NA	NA	NA	NA	NA	NA	NA	NA	NA	NA	0	NA	NA	2.01277e+06
23	73.8862	2.21918e+06	7.0435e+06	NA	NA	NA	NA	NA	NA	NA	NA	NA	NA	NA	NA	NA	0	NA	NA	2.01277e+06
25	73.8862	2.41216e+06	7.0435e+06	NA	NA	NA	-20.75	469	6639.75	19.5	56.8924	91	0	0	NA	NA	0	NA	29.8729	2.01277e+06
27	73.8862	2.60513e+06	7.0435e+06	NA	NA	NA	NA	NA	NA	NA	NA	NA	NA	NA	NA	NA	0	NA	NA	2.01277e+06
29	73.8862	2.7981e+06	7.0435e+06	NA	NA	NA	NA	NA	NA	NA	NA	NA	NA	NA	NA	NA	0	NA	NA	2.01277e+06
31	73.8862	2.99107e+06	7.0435e+06	NA	NA	NA	NA	NA	NA	NA	NA	NA	NA	NA	NA	NA	0	NA	NA	2.01277e+06
33	73.8862	3.18405e+06	7.0435e+06	NA	NA	NA	NA	NA	NA	NA	NA	NA	NA	NA	NA	NA	0	NA	NA	2.01277e+06
35	73.8862	3.37702e+06	7.0435e+06	NA	NA	NA	NA	NA	NA	NA	NA	NA	NA	NA	NA	NA	0	NA	NA	2.01277e+06
37	73.8862	3.56999e+06	7.0435e+06	NA	NA	NA	NA	NA	NA	NA	NA	NA	NA	NA	NA	NA	0	NA	NA	2.01277e+06
39	73.8862	3.76296e+06	7.0435e+06	NA	NA	NA	NA	NA	NA	NA	NA	NA	NA	NA	NA	NA	0	NA	NA	2.01277e+06
41	73.8862	3.95594e+06	7.0435e+06	NA	NA	NA	NA	NA	NA	NA	NA	NA	NA	NA	NA	NA	0	NA	NA	2.01277e+06
43	73.8862	4.14891e+06	7.0435e+06	NA	NA	NA	NA	NA	NA	NA	NA	NA	NA	NA	NA	NA	0	NA	NA	2.01277e+06
45	73.8862	4.34188e+06	7.0435e+06	NA	NA	NA	NA	NA	NA	NA	NA	NA	NA	NA	NA	NA	0	NA	NA	2.01277e+06
47	73.8862	4.53485e+06	7.0435e+06	NA	NA	NA	NA	NA	NA	NA	NA	NA	NA	NA	NA	NA	0	NA	NA	2.01277e+06
49	73.8862	4.72783e+06	7.0435e+06	NA	NA	NA	NA	NA	NA	NA	NA	NA	NA	NA	NA	NA	0	NA	NA	2.01277e+06
51	73.8862	4.9208e+06	7.0435e+06	104020	31300	NA	-45.8125	348.875	7782	35.9375	91.2301	121	0.612766	0.0951493	0.284	2774.9	1	0	1137.16	2.01277e+06
53	73.8862	5.11377e+06	7.0435e+06	4.53756e+06	67565616	NA	-58.791	362.134	7998.98	34.4925	97.8084	611	0.735943	0.0951493	0.284	2774.9	2	0	11014.7	2.01277e+06
55	73.8862	5.30674e+06	7.0435e+06	8971106	135099936	NA	-75.4234	364.266	8721.77	31.1577	99.0788	911	0.676711	0.0951493	0.284	2774.9	1	0	18959.2	2.01277e+06
57	73.8862	5.49972e+06	7.0435e+06	NA	NA	NA	-98.321	358.833	9324.78	26.5432	85.3458	1053	0.268364	0.0951493	0.284	2774.9	0	NA	12048.9	2.01277e+06
59	73.8862	5.69269e+06	7.0435e+06	NA	NA	NA	-112.705	344.24	9965.9	23.9457	72.7173	1078	0.145411	0.0951493	0.284	2774.9	0	NA	8925.61	2.01277e+06
61	73.8862	5.88566e+06	7.0435e+06	NA	NA	NA	-120.739	307.413	10139.8	25.5435	79.6964	893	0.0235544	0.0951493	0.284	2774.9	0	NA	6514.98	2.01277e+06
63	73.8862	6.07863e+06	7.0435e+06	NA	NA	NA	-121.54	275.365	9919.6	28.6667	69.5836	880	0	0.0951493	0.284	2774.9	0	NA	4236.03	2.01277e+06
65	73.8862	6.27161e+06	7.0435e+06	NA	NA	NA	-117	242.873	9650.82	31.9455	72.1943	1066	0	0.0951493	0.284	2774.9	0	NA	3825.04	2.01277e+06
67	73.8862	6.46458e+06	7.0435e+06	NA	NA	NA	-104.74	222.38	9818.86	36.7	72.0994	805	0.461256	0.101531	0.284	2774.9	0	NA	3750.32	2.01277e+06
69	73.8862	6.65755e+06	7.0435e+06	NA	NA	NA	-94.1622	227.847	10957.5	43	104.527	349	0.351662	0.129831	0.284	2774.9	0	NA	9992.14	2.01277e+06
71	73.8862	6.85053e+06	7.0435e+06	104020	31300	NA	-100.193	239.571	11131.6	41.9689	107.091	60	0.101314	0.132973	0.284	2774.9	1	0	14775	2.01277e+06
73	73.8862	7.0435e+06	7.0435e+06	104020	31300	NA	-105.403	270.629	11496.2	38.8226	101.08	61	0.0477686	0.140174	0.284	2774.9	1	0	4437.07	2.01277e+06
75	73.8862	7.23647e+06	7.0435e+06	104020	31300	NA	-109.357	296.163	11688.4	36.0306	94.6517	53	0.120459	0.152775	0.284	2774.9	1	0	6477.4	2.01277e+06
77	73.8862	7.42944e+06	7.0435e+06	104020	31300	NA	-109.127	330.443	12035.7	35.1899	87.9099	36	0.163903	0.152775	0.284	2774.9	1	0	5274	2.01277e+06
79	73.8862	7.62242e+06	7.0435e+06	104020	31300	NA	-109.414	350.267	12212.2	34.8966	101.61	64	0.0853728	0.105904	0.284	2774.9	1	0	9762.39	2.01277e+06
81	73.8862	7.81539e+06	7.0435e+06	104020	31300	NA	-114.615	352.096	12273.5	36.4038	94.8822	346	0.208448	0.0277704	0.284	2774.9	3	0	11742.8	2.01277e+06
83	73.8862	8.00836e+06	7.0435e+06	63630.4	15900	NA	-119.025	334.162	12595.8	42.4315	95.5327	371	0.24459	0.0244914	0.284	2774.9	4	0	16213.1	2.01277e+06
85	73.8862	8.20133e+06	7.0435e+06	23240.6	500	NA	-120.173	309.844	13061.3	48.856	89.1218	279	0.459413	0.0295404	0.284	2774.9	1	0	19810.2	2.01277e+06
87	73.8862	8.39431e+06	7.0435e+06	23240.6	500	NA	-122.771	293.454	13396.9	51.0845	102.721	225	0.57485	0.0574527	0.284	2774.9	1	0	25607.7	2.01277e+06
89	73.8862	8.58728e+06	7.0435e+06	48867.4	2685	NA	-126.296	286.852	13646	49.4371	104.975	295	0.412411	0.106654	0.284	2774.9	2	0	29880	2.01277e+06
91	73.8862	8.78025e+06	7.0435e+06	48867.4	2685	NA	-129.763	287.936	13909.6	46.5805	105.171	364	0.557467	0.1151	0.284	2774.9	2	0	31573.5	2.01277e+06
93	73.8862	8.97322e+06	7.0435e+06	48867.4	2685	NA	-134.401	287.375	14114.4	44.2213	102.163	473	0.609645	0.0512504	0.284	2774.9	2	0	33124.9	2.01277e+06
95	73.8862	9.1662e+06	7.0435e+06	48867.4	2685	NA	-137.622	284.351	14322	42.8936	101.748	548	0.680953	0.0181384	0.284	2774.9	2	0	34813.1	2.01277e+06
97	73.8862	9.35917e+06	7.0435e+06	74494.3	4870	NA	-138.767	276.807	14552.7	43.0481	102.653	589	0.851961	0.0199141	0.284	2774.9	1	0	34125.7	2.01277e+06
99	73.8862	9.55214e+06	7.0435e+06	74494.3	4870	NA	-139.973	269.016	14728.3	43.4854	104.873	512	0.92931	0.0206205	0.284	2774.9	1	0	35405.6	2.01277e+06
101	73.8862	9.74511e+06	7.0435e+06	74494.3	4870	NA	-141.518	265.599	14830.5	43.474	103.676	528	0.933687	0.0232187	0.284	2774.9	3	0	36900.5	2.01277e+06
103	73.8862	9.93809e+06	7.0435e+06	74494.3	4870	NA	-143.648	266.362	14831.3	43.5677	104.643	508	0.957302	0.0245302	0.284	2774.9	3	0	37238.4	2.01277e+06
105	73.8862	1.01311e+07	7.0435e+06	74494.3	4870	NA	-144.411	259.245	14801.5	45.3646	102.471	603	0.840846	0.0254803	0.284	2774.9	1	0	36977.2	2.01277e+06
107	73.8862	1.0324e+07	7.0435e+06	74494.3	4870	NA	-146.027	252.501	15051.6	47.0724	102.184	968	0.715866	0.0258889	0.284	2774.9	1	0	34403.6	2.01277e+06
109	73.8862	1.0517e+07	7.0435e+06	4.5228e+06	67552408	NA	-147.637	245.501	15489.3	48.3961	99.9953	893	0.707387	0.0259766	0.284	2774.9	2	0	33190.8	2.01277e+06
111	73.8862	1.071e+07	7.0435e+06	8971106	135099936	NA	-144.377	228.033	16007.4	48.8485	101.085	884	0.682498	0.0370281	0.284	2774.9	1	0	32619	2.01277e+06
113	73.8862	1.09029e+07	7.0435e+06	5211180	67731472	NA	-141.725	210.336	16519	48.6942	99.8675	522	0.393423	0.0525815	0.284	2774.9	2	0	26654.9	2.01277e+06
115	73.8862	1.10959e+07	7.0435e+06	1.45125e+06	363000	NA	-138.021	207.145	17434.4	47.7849	111.313	189	0.710218	0.0732307	0.284	2774.9	1	0	18424.7	2.01277e+06
117	73.8862	1.12889e+07	7.0435e+06	1.45125e+06	363000	NA	-140.779	200.127	17678.3	42.4917	112.05	161	0.73824	0.0552516	0.284	2774.9	1	0	18286.8	2.01277e+06
119	73.8862	1.14819e+07	7.0435e+06	1.45125e+06	363000	NA	-141.963	197.185	17856.2	39.6975	109.953	176	0.65533	0.0528708	0.284	2774.9	1	0	15579.1	2.01277e+06
121	73.8862	1.16748e+07	7.0435e+06	1.45125e+06	363000	NA	-143.154	215.566	18000.7	41.0515	112.605	210	0.624975	0.0593842	0.284	2774.9	1	0	13723.8	2.01277e+06
123	73.8862	1.18678e+07	7.0435e+06	1.45125e+06	363000	NA	-147.884	246.293	18001.7	43.5793	102.535	427	0.569573	0.0904309	0.284	2774.9	1	0	14947.8	2.01277e+06
125	73.8862	1.20608e+07	7.0435e+06	1.45125e+06	363000	NA	-150.259	265.86	18074.3	46.0052	107.292	435	0.482163	0.0922223	0.284	2774.9	1	0	18450.8	2.01277e+06
127	73.8862	1.22538e+07	7.0435e+06	5211180	67731472	NA	-151.497	269.847	18312.3	51.3729	109.345	736	0.179482	0.0922223	0.284	2774.9	2	0	17231.7	2.01277e+06
129	73.8862	1.24467e+07	7.0435e+06	5211180	67731472	NA	-151.709	228.961	18521.7	64.685	106.111	411	0.152253	0.0922223	0.284	2774.9	2	0	9915.21	2.01277e+06
131	73.8862	1.26397e+07	7.0435e+06	1.45125e+06	363000	NA	-148.5	207	19144.5	69	48.5949	11	0.605797	0.144124	0.284	2774.9	1	0	18.5636	2.01277e+06
133	73.8862	1.28327e+07	7.0435e+06	1.45125e+06	363000	NA	-151.422	203.089	18850.7	66.5556	88.7829	59	0.0533391	0.230628	0.284	2774.9	1	0	3358.48	2.01277e+06
135	73.8862	1.30256e+07	7.0435e+06	1.45125e+06	363000	NA	-151.714	198.388	16962	64.1633	77.0931	121	0.521488	0.230628	0.284	2774.9	1	0	3016.77	2.01277e+06
137	73.8862	1.32186e+07	7.0435e+06	5211180	67731472	NA	-150.038	174.938	15249.2	65.5	87.4185	149	0.710529	0.230628	0.284	2774.9	2	0	5000.67	2.01277e+06
139	73.8862	1.34116e+07	7.0435e+06	5211180	67731472	NA	-151.017	137.057	14040.1	67.9943	80.9971	217	0.686106	0.230628	0.284	2774.9	2	0	12183.5	2.01277e+06
141	73.8862	1.36046e+07	7.0435e+06	5211180	67731472	NA	-149.156	119.654	13931.7	71.0304	93.6046	346	0.660243	0.230628	0.284	2774.9	2	0	20817.8	2.01277e+06
143	73.8862	1.37975e+07	7.0435e+06	5211180	67731472	NA	-148.439	119.98	13587.9	76.4228	99.3575	133	0.477367	0.202376	0.284	2774.9	2	0	20507.3	2.01277e+06
145	73.8862	1.39905e+07	7.0435e+06	1.45125e+06	363000	NA	-144.971	138.293	14283.4	72.5214	108.124	41	0.572434	0.127274	0.284	2774.9	1	0	12707.8	2.01277e+06
147	73.8862	1.41835e+07	7.0435e+06	1.45125e+06	363000	NA	-146.815	152.231	14858.1	62.0769	99.844	72	0.493462	0.0607109	0.284	2774.9	1	0	11305.7	2.01277e+06
149	73.8862	1.43765e+07	7.0435e+06	1.45125e+06	363000	NA	-148.812	151.421	15261.9	56.4962	96.2063	53	0.238322	0.0533954	0.284	2774.9	1	0	10866.8	2.01277e+06
151	73.8862	1.45694e+07	7.0435e+06	5211180	67731472	NA	-147.955	149.545	15752.3	54.2273	96.6511	42	0.296989	0.0533954	0.284	2774.9	2	0	2575.97	2.01277e+06
153	73.8862	1.47624e+07	7.0435e+06	NA	NA	NA	-168.75	95.5	14423.5	60.125	1	65	0	0.0533954	0.284	2774.9	0	NA	62.3492	2.01277e+06
155	73.8862	1.49554e+07	7.0435e+06	NA	NA	NA	NA	NA	NA	NA	NA	NA	NA	NA	NA	NA	0	NA	NA	2.01277e+06
157	73.8862	1.51483e+07	7.0435e+06	NA	NA	NA	NA	NA	NA	NA	NA	NA	NA	NA	NA	NA	0	NA	NA	2.01277e+06
159	73.8862	1.53413e+07	7.0435e+06	NA	NA	NA	NA	NA	NA	NA	NA	NA	NA	NA	NA	NA	0	NA	NA	2.01277e+06
161	73.8862	1.55343e+07	7.0435e+06	NA	NA	NA	NA	NA	NA	NA	NA	NA	NA	NA	NA	NA	0	NA	NA	2.01277e+06
163	73.8862	1.57273e+07	7.0435e+06	NA	NA	NA	NA	NA	NA	NA	NA	NA	NA	NA	NA	NA	0	NA	NA	2.01277e+06
165	73.8862	1.59202e+07	7.0435e+06	NA	NA	NA	NA	NA	NA	NA	NA	NA	NA	NA	NA	NA	0	NA	NA	2.01277e+06
167	73.8862	1.61132e+07	7.0435e+06	NA	NA	NA	NA	NA	NA	NA	NA	NA	NA	NA	NA	NA	0	NA	NA	2.01277e+06
169	73.8862	1.63062e+07	7.0435e+06	NA	NA	NA	NA	NA	NA	NA	NA	NA	NA	NA	NA	NA	0	NA	NA	2.01277e+06
171	73.8862	1.64992e+07	7.0435e+06	NA	NA	NA	NA	NA	NA	NA	NA	NA	NA	NA	NA	NA	0	NA	NA	2.01277e+06
173	73.8862	1.66921e+07	7.0435e+06	NA	NA	NA	NA	NA	NA	NA	NA	NA	NA	NA	NA	NA	0	NA	NA	2.01277e+06
175	73.8862	1.68851e+07	7.0435e+06	NA	NA	NA	NA	NA	NA	NA	NA	NA	NA	NA	NA	NA	0	NA	NA	2.01277e+06
177	73.8862	1.70781e+07	7.0435e+06	NA	NA	NA	NA	NA	NA	NA	NA	NA	NA	NA	NA	NA	0	NA	NA	2.01277e+06
179	73.8862	1.7271e+07	7.0435e+06	NA	NA	NA	-133.571	144.714	11742.5	54	37.7518	459	0.34963	0.197837	0.284	2774.9	0	NA	825.242	2.01277e+06
-179	69.098	-1.7271e+07	6.85053e+06	4578970	67553840	NA	-116.31	320.297	11256.5	40.1032	99.3842	1133	0.865903	0.200485	0.284	2774.9	2	0	18315.2	4.19756e+06
-177	69.098	-1.70781e+07	6.85053e+06	4578970	67553840	NA	-93.2688	353.828	10485.8	37.4946	99.6598	656	0.636003	0.199573	0.284	2774.9	2	0	11035.6	4.19756e+06
-175	69.098	-1.68851e+07	6.85053e+06	186834	7740	NA	-80.9756	357.537	10056.5	38.561	77.0272	428	0.674198	0.201229	0.284	2774.9	1	0	3750.91	4.19756e+06
-173	69.098	-1.66921e+07	6.85053e+06	186834	7740	NA	-73.4444	316.333	9876.33	43.5556	106.4	51	0.829519	0.217041	0.284	2774.9	1	0	416.368	4.19756e+06
-171	69.098	-1.64992e+07	6.85053e+06	NA	NA	NA	NA	NA	NA	NA	NA	NA	NA	NA	NA	NA	0	NA	NA	4.19756e+06
-169	69.098	-1.63062e+07	6.85053e+06	NA	NA	NA	NA	NA	NA	NA	NA	NA	NA	NA	NA	NA	0	NA	NA	4.19756e+06
-167	69.098	-1.61132e+07	6.85053e+06	54302.9	6420	NA	-85.2	231.267	11140.7	61.8667	106.112	362	0.3884	0.0141717	1.032	23266	1	0	892.872	4.19756e+06
-165	69.098	-1.59202e+07	6.85053e+06	85321.5	4420	NA	-83.7931	224.563	11323.3	65.4943	115.353	451	0.589602	0.0253163	1.032	23266	2	0	9234.32	4.19756e+06
-163	69.098	-1.57273e+07	6.85053e+06	85321.5	4420	NA	-85.7424	205.005	11721.8	70.3333	117.318	889	0.982362	0.0379187	1.032	23266	2	0	23592.2	4.19756e+06
-161	69.098	-1.55343e+07	6.85053e+06	116340	6420	0.000919018	-96.1928	197.719	12038	71.012	118.077	1175	0.970959	0.0332263	1.032	23266	3	1	30639.1	4.19756e+06
-159	69.098	-1.53413e+07	6.85053e+06	116340	6420	0.000919018	-101.374	194.089	12397.3	68.8078	116.468	1089	0.999113	0.0310485	1.032	23266	3	1	34062.6	4.19756e+06
-157	69.098	-1.51483e+07	6.85053e+06	85321.5	4420	NA	-109.32	200.316	12921.4	66.3333	116.02	1596	0.90575	0.0764818	1.032	23266	2	0	36348.9	4.19756e+06
-155	69.098	-1.49554e+07	6.85053e+06	85321.5	4420	NA	-120.038	217.853	13999.8	66.8362	113.695	1820	0.880684	0.022115	1.032	23266	2	0	35369	4.19756e+06
-153	69.098	-1.47624e+07	6.85053e+06	54302.9	6420	NA	-121.706	211.731	15120	69.3112	114.523	1822	1.04939	0.0133399	1.032	23266	1	0	34261.5	4.19756e+06
-151	69.098	-1.45694e+07	6.85053e+06	49343.1	3260	-0.065014	-112.59	216.207	15031.7	66.1094	116.21	1838	1.19167	0.0116584	1.032	23266	2	1	31175.1	4.19756e+06
-149	69.098	-1.43765e+07	6.85053e+06	54302.9	6420	NA	-110.329	214.818	14547.8	63.1202	114.821	1981	1.08879	0.00723312	1.032	23266	1	0	30989.1	4.19756e+06
-147	69.098	-1.41835e+07	6.85053e+06	31515.3	3610	NA	-111.402	186.295	14498.9	59.5228	116.971	1925	1.46853	0.00754633	1.032	23266	2	0	29015.5	4.19756e+06
-145	69.098	-1.39905e+07	6.85053e+06	31515.3	3610	NA	-119.527	155.204	14341.3	58.9558	120.005	2194	1.59813	0.00877673	1.032	23266	2	0	27672	4.19756e+06
-143	69.098	-1.37975e+07	6.85053e+06	54302.9	6420	NA	-121.747	156.404	13787.3	63.4533	119.857	2271	1.58904	0.0087778	1.032	23266	1	0	27577.1	4.19756e+06
-141	69.098	-1.36046e+07	6.85053e+06	54302.9	6420	NA	-117.495	180.409	14205.2	66.101	121.955	1812	1.43641	0.00624386	1.07461	20968.1	1	0	24464.3	4.19756e+06
-139	69.098	-1.34116e+07	6.85053e+06	8727.68	800	NA	-109.06	218.495	14512	63.8462	118.83	1153	1.33829	0.0146632	1.1195	18547.5	1	0	22329.1	4.19756e+06
-137	69.098	-1.32186e+07	6.85053e+06	NA	NA	NA	-101.303	249.941	13949.8	57.0987	118.804	1367	1.10653	0.00266583	1.1195	18547.5	0	NA	18215.3	4.19756e+06
-135	69.098	-1.30256e+07	6.85053e+06	31515.3	3610	NA	-95.3368	233.332	14953.3	51.1813	116.074	1156	1.57117	0.0737606	1.1195	18547.5	2	0	22200.3	4.19756e+06
-133	69.098	-1.28327e+07	6.85053e+06	8727.68	4000	NA	-95.7835	219.345	15070.5	46.9536	120.061	316	1.30308	0.225689	1.1195	18547.5	3	0	23422.1	4.19756e+06
-131	69.098	-1.26397e+07	6.85053e+06	NA	NA	NA	-101.212	183.883	14842.8	55.2342	119.913	419	1.38825	0.00015359	1.1195	18547.5	0	NA	25673.5	4.19756e+06
-129	69.098	-1.24467e+07	6.85053e+06	NA	NA	NA	-103.861	172.472	14756.2	60.5368	116.337	348	1.23732	0.00015359	1.1195	18547.5	0	NA	26877.6	4.19756e+06
-127	69.098	-1.22538e+07	6.85053e+06	339.468	1030	NA	-108.264	184.048	14401.8	57.3172	114.044	571	1.26192	0.000564398	1.1195	18547.5	1	0	27419.1	4.19756e+06
-125	69.098	-1.20608e+07	6.85053e+06	1194.61	4000	NA	-109.542	198.574	13874.3	52.5972	107.147	626	1.28043	0.005553	1.1195	18547.5	1	0	24326.3	4.19756e+06
-123	69.098	-1.18678e+07	6.85053e+06	NA	NA	NA	-111.62	205.575	13489.2	54.48	106.659	778	0.85723	0.00827005	1.1195	18547.5	0	NA	24459.3	4.19756e+06
-121	69.098	-1.16748e+07	6.85053e+06	NA	NA	NA	-112.561	207.75	13221	58.148	105.09	842	0.459162	6.29147e-05	1.1195	18547.5	0	NA	24140.3	4.19756e+06
-119	69.098	-1.14819e+07	6.85053e+06	NA	NA	NA	-108.58	212.282	13577.3	57.5057	105.24	745	0.432474	7.86356e-05	1.1195	18547.5	0	NA	21071.3	4.19756e+06
-117	69.098	-1.12889e+07	6.85053e+06	NA	NA	NA	-120.102	195.606	13865.4	60.2415	102.02	674	0.577766	0.019492	1.1195	18547.5	0	NA	26157.6	4.19756e+06
-115	69.098	-1.10959e+07	6.85053e+06	1194.61	4000	NA	-128.389	190.044	13909.5	60.7074	93.5093	600	0.508929	0.042489	1.1195	18547.5	1	0	27778.8	4.19756e+06
-113	69.098	-1.09029e+07	6.85053e+06	NA	NA	NA	-136.609	142.192	14035.2	66.679	85.4137	523	0.450165	1.5814e-05	1.1195	18547.5	0	NA	25741	4.19756e+06
-111	69.098	-1.071e+07	6.85053e+06	NA	NA	NA	-142.228	128.33	14450.3	69.5435	95.6446	508	0.335264	1.5814e-05	1.1195	18547.5	0	NA	30577.5	4.19756e+06
-109	69.098	-1.0517e+07	6.85053e+06	1194.61	4000	NA	-142.566	120.871	14846.8	72.3082	94.1371	411	0.56947	0.000181234	1.1195	18547.5	1	0	28149.9	4.19756e+06
-107	69.098	-1.0324e+07	6.85053e+06	1194.61	4000	NA	-144.353	127.578	15003.4	67.0104	99.7135	245	0.682804	0.00202014	1.1195	18547.5	1	0	30553.1	4.19756e+06
-105	69.098	-1.01311e+07	6.85053e+06	1194.61	4000	NA	-146.968	131.713	15001.3	64.7553	100.796	219	0.715248	0.045269	1.1195	18547.5	1	0	31338	4.19756e+06
-103	69.098	-9.93809e+06	6.85053e+06	NA	NA	NA	-148.473	120.41	14781.4	71.1622	94.3339	181	0.532722	1.5814e-05	1.1195	18547.5	0	NA	22080.9	4.19756e+06
-101	69.098	-9.74511e+06	6.85053e+06	NA	NA	NA	-150.371	116.3	14773.8	76.2235	70.7814	144	0.622487	1.5814e-05	1.1195	18547.5	0	NA	11568.7	4.19756e+06
-99	69.098	-9.55214e+06	6.85053e+06	NA	NA	NA	-152.288	127.932	15222	75.8973	86.7187	126	0.474191	1.5814e-05	1.1195	18547.5	0	NA	12530.9	4.19756e+06
-97	69.098	-9.35917e+06	6.85053e+06	1194.61	4000	NA	-155.904	135.291	15355.8	73.0522	95.2004	338	0.601714	1.62457e-05	1.1195	18547.5	1	0	23634.1	4.19756e+06
-95	69.098	-9.1662e+06	6.85053e+06	1194.61	4000	NA	-159.502	153.696	15267.6	66.5101	91.9311	543	0.540405	0.0559934	1.1195	18547.5	1	0	23745.2	4.19756e+06
-93	69.098	-8.97322e+06	6.85053e+06	1194.61	4000	NA	-156.585	167.467	15184	66.439	100.943	548	0.542655	0.0250161	1.1195	18547.5	1	0	33268.4	4.19756e+06
-91	69.098	-8.78025e+06	6.85053e+06	NA	NA	NA	-148.032	188.018	14639	72.0737	90.707	512	0.494489	1.5814e-05	1.1195	18547.5	0	NA	21278	4.19756e+06
-89	69.098	-8.58728e+06	6.85053e+06	1194.61	4000	NA	-140.005	186.567	13931.3	78.3247	95.9631	473	0.608951	0.0211971	1.1195	18547.5	1	0	20849.8	4.19756e+06
-87	69.098	-8.39431e+06	6.85053e+06	NA	NA	NA	-134.858	165.761	13418	79.929	90.3611	416	0.670877	0.000240176	1.1195	18547.5	0	NA	13443.8	4.19756e+06
-85	69.098	-8.20133e+06	6.85053e+06	NA	NA	NA	-138.867	196.294	13180.6	71.4803	97.9268	523	0.693109	0.000240176	1.1195	18547.5	0	NA	30734.7	4.19756e+06
-83	69.098	-8.00836e+06	6.85053e+06	NA	NA	NA	-140.657	235.403	13319.9	58.7833	95.8428	435	0.68648	0.000240176	1.1195	18547.5	0	NA	33952.2	4.19756e+06
-81	69.098	-7.81539e+06	6.85053e+06	1194.61	4000	NA	-140.982	224.315	13404.8	57.8512	83.5396	261	0.474582	0.168658	1.1195	18547.5	1	0	15103.9	4.19756e+06
-79	69.098	-7.62242e+06	6.85053e+06	NA	NA	NA	-136.728	179.667	13149.8	70.6667	88.124	458	0.481286	0.000240176	1.1195	18547.5	0	NA	11345.1	4.19756e+06
-77	69.098	-7.42944e+06	6.85053e+06	NA	NA	NA	-133.126	202.95	13011.7	65.6784	88.9006	676	0.687663	0.000240176	1.1195	18547.5	0	NA	19150.8	4.19756e+06
-75	69.098	-7.23647e+06	6.85053e+06	NA	NA	NA	-130.316	218.711	12860.2	64.9684	92.9185	1087	0.675945	0.000240176	1.1195	18547.5	0	NA	26098.9	4.19756e+06
-73	69.098	-7.0435e+06	6.85053e+06	NA	NA	NA	-132.216	242.969	12470.4	65.0965	97.1238	1456	0.588236	0.000240176	1.1195	18547.5	0	NA	28967.4	4.19756e+06
-71	69.098	-6.85053e+06	6.85053e+06	NA	NA	NA	-129.275	256.061	12081.3	63.9797	98.3193	1461	0.477864	0.000240176	1.1195	18547.5	0	NA	34839.5	4.19756e+06
-69	69.098	-6.65755e+06	6.85053e+06	2716.02	14000	NA	-130.415	284.232	11866	53.2243	95.8347	1418	0.171014	0.0294803	1.1195	18547.5	1	0	29728.2	4.19756e+06
-67	69.098	-6.46458e+06	6.85053e+06	NA	NA	NA	-124.571	302.312	11318.4	48.5412	86.7191	1737	0.364185	0.000240176	1.1195	18547.5	0	NA	15678.2	4.19756e+06
-65	69.098	-6.27161e+06	6.85053e+06	2716.02	14000	NA	-124.792	344.442	10901.5	48.3117	95.8746	1954	0.0654103	0.0177926	1.1195	18547.5	1	0	7723.63	4.19756e+06
-63	69.098	-6.07863e+06	6.85053e+06	2716.02	14000	NA	-101.519	326.444	10875.6	46.8148	102.308	1140	0.117733	0.31044	1.1195	18547.5	1	0	1608.79	4.19756e+06
-61	69.098	-5.88566e+06	6.85053e+06	NA	NA	NA	-92	428	10732	37	105.579	69	0	0.000240176	1.1195	18547.5	0	NA	3.56275	4.19756e+06
-59	69.098	-5.69269e+06	6.85053e+06	NA	NA	NA	NA	NA	NA	NA	NA	NA	NA	NA	NA	NA	0	NA	NA	4.19756e+06
-57	69.098	-5.49972e+06	6.85053e+06	NA	NA	NA	NA	NA	NA	NA	NA	NA	NA	NA	NA	NA	0	NA	NA	4.19756e+06
-55	69.098	-5.30674e+06	6.85053e+06	4525.46	47800	NA	-74.1429	342.429	8413.86	32.1429	70.7796	1622	0.665666	0.0191038	0.56325	15609.9	1	0	3359.53	4.19756e+06
-53	69.098	-5.11377e+06	6.85053e+06	4525.46	47800	NA	-66.351	350.237	8246.39	29.151	94.0991	1948	0.727606	0.889965	0.56325	15609.9	1	0	20700.2	4.19756e+06
-51	69.098	-4.9208e+06	6.85053e+06	4525.46	47800	NA	-62.5884	291.155	8943.51	30.2022	102.882	1536	0.774794	0.499714	0.56325	15609.9	1	0	26255.9	4.19756e+06
-49	69.098	-4.72783e+06	6.85053e+06	NA	NA	NA	-94.4667	463.593	9238.07	23.4233	92.4095	1912	0.0405444	0.0191038	0.56325	15609.9	0	NA	37234	4.19756e+06
-47	69.098	-4.53485e+06	6.85053e+06	NA	NA	NA	-129.53	749.71	9159.54	18.0367	91.5171	1381	0	NA	0.56325	15609.9	0	NA	37238.4	4.19756e+06
-45	69.098	-4.34188e+06	6.85053e+06	NA	NA	NA	-152.63	1016.21	8970.64	15.7433	91.5802	592	0	NA	0.56325	15609.9	0	NA	37238.4	4.19756e+06
-43	69.098	-4.14891e+06	6.85053e+06	NA	NA	NA	-163.683	1213.93	8697.49	15.0933	91.684	519	0	NA	0.56325	15609.9	0	NA	37238.4	4.19756e+06
-41	69.098	-3.95594e+06	6.85053e+06	NA	NA	NA	-171.827	1379.05	8398.11	15.2367	91.9313	867	0	NA	0.56325	15609.9	0	NA	37238.4	4.19756e+06
-39	69.098	-3.76296e+06	6.85053e+06	NA	NA	NA	-177.267	1496.12	8086.48	15.6667	92.7383	941	0	NA	0.56325	15609.9	0	NA	37238.4	4.19756e+06
-37	69.098	-3.56999e+06	6.85053e+06	NA	NA	NA	-181.09	1573.25	7777.53	15.6067	92.5434	1000	0	0.00355377	0.56325	15609.9	0	NA	37238.4	4.19756e+06
-35	69.098	-3.37702e+06	6.85053e+06	NA	NA	NA	-166.287	1459.28	7327.51	15.5667	91.9806	2792	0	0.00355377	0.56325	15609.9	0	NA	37235.3	4.19756e+06
-33	69.098	-3.18405e+06	6.85053e+06	NA	NA	NA	-142.283	1232.99	6939.79	17.3713	86.4175	2997	0	0.00355377	0.56325	15609.9	0	NA	31559.9	4.19756e+06
-31	69.098	-2.99107e+06	6.85053e+06	NA	NA	NA	-141.461	1195.3	6950.27	16.6798	87.4324	3024	0	0.00355377	0.56325	15609.9	0	NA	26514.3	4.19756e+06
-29	69.098	-2.7981e+06	6.85053e+06	NA	NA	NA	-124.887	1020.03	6740.62	14.3726	89.7832	3764	0.0532666	0.00355377	0.56325	15609.9	0	NA	23674.2	4.19756e+06
-27	69.098	-2.60513e+06	6.85053e+06	NA	NA	NA	-112.948	950.487	6794.81	13.623	85.7931	2499	0.0764757	0.00355377	0.56325	15609.9	0	NA	19425.3	4.19756e+06
-25	69.098	-2.41216e+06	6.85053e+06	NA	NA	NA	-89.5968	777.282	6884.35	16.121	79.3198	1942	0.219687	0.00355377	0.56325	15609.9	0	NA	11239.5	4.19756e+06
-23	69.098	-2.21918e+06	6.85053e+06	4525.46	47800	NA	-82.0435	542.63	7412.55	20.2826	72.6435	1290	0.668431	0.00355377	0.56325	15609.9	1	0	8000.64	4.19756e+06
-21	69.098	-2.02621e+06	6.85053e+06	4525.46	47800	NA	-81	438.533	7718.07	23.2	31.5423	752	0	0.00355377	0.56325	15609.9	1	0	966.212	4.19756e+06
-19	69.098	-1.83324e+06	6.85053e+06	NA	NA	NA	NA	NA	NA	NA	NA	NA	NA	NA	NA	NA	0	NA	NA	4.19756e+06
-17	69.098	-1.64027e+06	6.85053e+06	NA	NA	NA	NA	NA	NA	NA	NA	NA	NA	NA	NA	NA	0	NA	NA	4.19756e+06
-15	69.098	-1.44729e+06	6.85053e+06	NA	NA	NA	NA	NA	NA	NA	NA	NA	NA	NA	NA	NA	0	NA	NA	4.19756e+06
-13	69.098	-1.25432e+06	6.85053e+06	NA	NA	NA	NA	NA	NA	NA	NA	NA	NA	NA	NA	NA	0	NA	NA	4.19756e+06
-11	69.098	-1.06135e+06	6.85053e+06	NA	NA	NA	NA	NA	NA	NA	NA	NA	NA	NA	NA	NA	0	NA	NA	4.19756e+06
-9	69.098	-868376	6.85053e+06	NA	NA	NA	-19.6667	755.583	3994.33	25.3333	25.2153	1454	0.61028	NA	NA	NA	0	NA	369.133	4.19756e+06
-7	69.098	-675404	6.85053e+06	NA	NA	NA	-11	718	3952	27	1	113	0	NA	NA	NA	0	NA	16.8827	4.19756e+06
-5	69.098	-482431	6.85053e+06	NA	NA	NA	NA	NA	NA	NA	NA	NA	NA	NA	NA	NA	0	NA	NA	4.19756e+06
-3	69.098	-289459	6.85053e+06	NA	NA	NA	NA	NA	NA	NA	NA	NA	NA	NA	NA	NA	0	NA	NA	4.19756e+06
-1	69.098	-96486.3	6.85053e+06	NA	NA	NA	NA	NA	NA	NA	NA	NA	NA	NA	NA	NA	0	NA	NA	4.19756e+06
1	69.098	96486.3	6.85053e+06	NA	NA	NA	NA	NA	NA	NA	NA	NA	NA	NA	NA	NA	0	NA	NA	4.19756e+06
3	69.098	289459	6.85053e+06	NA	NA	NA	NA	NA	NA	NA	NA	NA	NA	NA	NA	NA	0	NA	NA	4.19756e+06
5	69.098	482431	6.85053e+06	NA	NA	NA	NA	NA	NA	NA	NA	NA	NA	NA	NA	NA	0	NA	NA	4.19756e+06
7	69.098	675404	6.85053e+06	NA	NA	NA	NA	NA	NA	NA	NA	NA	NA	NA	NA	NA	0	NA	NA	4.19756e+06
9	69.098	868376	6.85053e+06	NA	NA	NA	NA	NA	NA	NA	NA	NA	NA	NA	NA	NA	0	NA	NA	4.19756e+06
11	69.098	1.06135e+06	6.85053e+06	296078	4639000	NA	47	1720	4409	25	1	0	0	116.775	0.473	26933.3	1	0	1.19057	4.19756e+06
13	69.098	1.25432e+06	6.85053e+06	296078	4639000	NA	43.7143	1503.64	4671.79	27.6071	69.4294	444	1.39183	20.9037	0.473	26933.3	1	0	774.779	4.19756e+06
15	69.098	1.44729e+06	6.85053e+06	4819.98	11350	NA	30.2266	1219.49	5300.23	27.0156	111.221	1377	1.73215	11.1692	0.473	26933.3	4	0	9672.16	4.19756e+06
17	69.098	1.64027e+06	6.85053e+06	8162.49	20700	NA	2.67045	954.642	6271.78	24.1193	117.77	1666	1.52521	5.54337	0.409468	25765.8	5	0	18188.1	4.19756e+06
19	69.098	1.83324e+06	6.85053e+06	166544	2374300	NA	-11.6277	649.619	7356.52	31.039	119.526	1605	1.64949	4.50502	0.391845	25442	4	0	25863.7	4.19756e+06
21	69.098	2.02621e+06	6.85053e+06	22586.6	65150	NA	-22.4833	525.287	8770.17	31.9167	121.972	1244	1.62255	1.60834	0.371814	24640.3	6	0	27329.3	4.19756e+06
23	69.098	2.21918e+06	6.85053e+06	166544	2374300	NA	-24.2518	534.142	9515.07	26.9858	122.081	968	1.52288	1.82227	0.408587	24775.2	6	0	31401.9	4.19756e+06
25	69.098	2.41216e+06	6.85053e+06	37010.8	109600	NA	-23.5152	503.067	9691.62	31.6128	123.999	884	1.51672	0.983577	0.433349	23785	5	0	33630.9	4.19756e+06
27	69.098	2.60513e+06	6.85053e+06	21682.4	13600	-0.108234	-14.6689	462.874	8845.35	37.9317	122.436	824	1.4395	0.710864	0.412348	22117.6	6	1	34177.8	4.19756e+06
29	69.098	2.7981e+06	6.85053e+06	21682.4	13600	-0.108234	-3.82168	494.671	7639.09	34.5804	124.612	566	1.48541	2.13448	0.38781	17711.9	6	1	33098.9	4.19756e+06
31	69.098	2.99107e+06	6.85053e+06	95864.5	45000	NA	-3.79741	531.728	7683.76	30.431	121.702	700	1.50796	5.71188	0.30097	4945.04	5	0	26831.2	4.19756e+06
33	69.098	3.18405e+06	6.85053e+06	42372.4	500	NA	-8.26667	539.077	8449	31.441	124.322	972	1.46997	43.1733	0.284	2774.9	3	0	22982.9	4.19756e+06
35	69.098	3.37702e+06	6.85053e+06	42372.4	500	NA	-8.73099	494.988	8195.33	33.8421	120.907	960	1.29971	5.11544	0.284	2774.9	3	0	20703.2	4.19756e+06
37	69.098	3.56999e+06	6.85053e+06	42372.4	500	NA	-9.00699	493.028	8014.92	29.6504	122.207	345	1.38973	3.30729	0.284	2774.9	3	0	17483.2	4.19756e+06
39	69.098	3.76296e+06	6.85053e+06	42372.4	500	NA	-9.84694	481.245	8013.49	27.1224	123.01	324	1.32017	0.381515	0.284	2774.9	3	0	11669.9	4.19756e+06
41	69.098	3.95594e+06	6.85053e+06	24625.7	10	NA	-7.78049	471.439	7936.8	26.7317	116.015	267	1.2344	0.381515	0.284	2774.9	1	0	4336.47	4.19756e+06
43	69.098	4.14891e+06	6.85053e+06	4.53756e+06	67565616	NA	-9.25	441.125	7071.81	28.5625	89.9462	190	1.3143	0.0951493	0.284	2774.9	2	0	722.27	4.19756e+06
45	69.098	4.34188e+06	6.85053e+06	4.53756e+06	67565616	NA	-11.9231	447.471	7758.66	30.8462	116.151	234	1.201	0.0951493	0.284	2774.9	2	0	10717.4	4.19756e+06
47	69.098	4.53485e+06	6.85053e+06	8971106	135099936	NA	-16.3846	435.538	8583.77	34.9615	87.2776	206	1.00407	0.0951493	0.284	2774.9	1	0	1713.6	4.19756e+06
49	69.098	4.72783e+06	6.85053e+06	4.53756e+06	67565616	NA	-26.2984	412.653	9202.6	35.1452	106.852	297	1.20003	0.0951493	0.284	2774.9	2	0	12591.1	4.19756e+06
51	69.098	4.9208e+06	6.85053e+06	4.53756e+06	67565616	NA	-29.6239	438.578	9989.05	32.0826	123.487	150	1.0539	0.0951493	0.284	2774.9	2	0	13009.4	4.19756e+06
53	69.098	5.11377e+06	6.85053e+06	4.53756e+06	67565616	NA	-37.8882	432.395	10272.7	31.2632	113.897	149	1.4411	0.0997228	0.284	2774.9	2	0	16183.6	4.19756e+06
55	69.098	5.30674e+06	6.85053e+06	4.53756e+06	67565616	NA	-45.7381	430.03	10347.9	32.0476	102.107	211	1.26923	1.71207	0.284	2774.9	2	0	17429.8	4.19756e+06
57	69.098	5.49972e+06	6.85053e+06	196500	217000	NA	-50	424.781	10777.3	33.8187	109.856	212	1.15904	0.103195	0.284	2774.9	3	0	17532.6	4.19756e+06
59	69.098	5.69269e+06	6.85053e+06	196500	217000	NA	-57.4439	402.225	11173.5	36.508	107.328	183	1.08907	0.112011	0.284	2774.9	3	0	18914.3	4.19756e+06
61	69.098	5.88566e+06	6.85053e+06	196500	217000	NA	-63.7772	387.728	11634.1	36.3713	117.539	340	0.950982	0.147647	0.284	2774.9	3	0	23124.2	4.19756e+06
63	69.098	6.07863e+06	6.85053e+06	196500	217000	NA	-69.01	380.1	11980.3	37.64	120.439	335	0.883747	2.04326	0.284	2774.9	3	0	24565.1	4.19756e+06
65	69.098	6.27161e+06	6.85053e+06	4.53756e+06	67565616	NA	-74.5058	377.831	12361.7	41.0349	117.291	961	1.08703	4.55285	0.284	2774.9	2	0	21193.4	4.19756e+06
67	69.098	6.46458e+06	6.85053e+06	121117	31300	-0.00186518	-80.8119	332.028	12309.8	43.9633	107.196	988	1.09732	0.190742	0.284	2774.9	3	1	23197.9	4.19756e+06
69	69.098	6.65755e+06	6.85053e+06	104020	31300	NA	-82.0418	308.568	12244	42.1812	114.143	166	0.867142	0.130145	0.284	2774.9	1	0	34141.5	4.19756e+06
71	69.098	6.85053e+06	6.85053e+06	4.53756e+06	67565616	NA	-90.26	321.5	12326.9	39.14	113.666	89	0.437596	0.132973	0.284	2774.9	2	0	37229.4	4.19756e+06
73	69.098	7.0435e+06	6.85053e+06	4.53756e+06	67565616	NA	-97.5705	333.282	12474.8	37.0675	102.697	79	0.446847	0.136731	0.284	2774.9	2	0	15472.2	4.19756e+06
75	69.098	7.23647e+06	6.85053e+06	4.53756e+06	67565616	NA	-100.1	368.026	12696.9	35.7955	111.393	90	0.346376	0.226331	0.284	2774.9	2	0	30229.2	4.19756e+06
77	69.098	7.42944e+06	6.85053e+06	4.53756e+06	67565616	NA	-96.0209	394.516	12942.4	34.878	112.857	79	0.547784	0.268604	0.284	2774.9	2	0	32065.5	4.19756e+06
79	69.098	7.62242e+06	6.85053e+06	4.53756e+06	67565616	NA	-94.1438	418.411	13194.4	34.6421	115.395	102	0.425081	0.15192	0.284	2774.9	2	0	36267.5	4.19756e+06
81	69.098	7.81539e+06	6.85053e+06	4.53756e+06	67565616	NA	-93.83	429.837	13469.1	35.8767	115.576	117	0.326937	0.108171	0.284	2774.9	2	0	37216	4.19756e+06
83	69.098	8.00836e+06	6.85053e+06	104020	31300	NA	-94.7424	431.088	13860.2	38.8373	113.094	163	0.413201	0.0890345	0.284	2774.9	3	0	34003.1	4.19756e+06
85	69.098	8.20133e+06	6.85053e+06	74494.3	4870	NA	-98.1767	428.077	14344.1	43.2067	116.168	203	0.752013	0.251435	0.284	2774.9	3	0	37054.9	4.19756e+06
87	69.098	8.39431e+06	6.85053e+06	74494.3	4870	NA	-99.5933	430.413	14693.6	43.5133	116.876	539	1.06646	0.398283	0.284	2774.9	3	0	37238.4	4.19756e+06
89	69.098	8.58728e+06	6.85053e+06	74494.3	4870	-0.00724991	-105.217	445.04	14815.9	41.49	115.8	769	0.819375	7.60642	0.284	2774.9	5	1	37238.4	4.19756e+06
91	69.098	8.78025e+06	6.85053e+06	281782	16225	-0.00724991	-118.303	464.487	15016	40.9767	114.421	1357	0.833146	0.240159	0.284	2774.9	2	1	37238.4	4.19756e+06
93	69.098	8.97322e+06	6.85053e+06	74494.3	4870	-0.00724991	-134.573	483.477	15305.3	41.4833	111.392	1512	0.800958	0.121989	0.284	2774.9	3	1	37238.4	4.19756e+06
95	69.098	9.1662e+06	6.85053e+06	74494.3	4870	-0.00724991	-139.297	463.957	15734.3	42.5667	111.077	1581	0.978542	0.0223274	0.284	2774.9	3	1	37238.4	4.19756e+06
97	69.098	9.35917e+06	6.85053e+06	281782	16225	-0.00724991	-141.407	424.4	16222.6	45.6167	111.857	1398	0.909655	0.019849	0.284	2774.9	2	1	37238.4	4.19756e+06
99	69.098	9.55214e+06	6.85053e+06	281782	16225	-0.00724991	-141.187	373.397	16700.6	50.1867	112.639	1295	1.07565	0.0193261	0.284	2774.9	2	1	37238.4	4.19756e+06
101	69.098	9.74511e+06	6.85053e+06	281782	16225	-0.00724991	-133.51	304.283	17101.9	55.7633	113.672	922	1.34563	0.0196949	0.284	2774.9	2	1	37238.4	4.19756e+06
103	69.098	9.93809e+06	6.85053e+06	489069	27580	-0.00724991	-131.417	273.167	17239.1	58.9633	115.377	608	1.44308	0.020304	0.284	2774.9	3	1	37238.4	4.19756e+06
105	69.098	1.01311e+07	6.85053e+06	489069	27580	-0.00724991	-133.54	286.097	17202.3	56.3367	115.276	591	1.30608	0.0202926	0.284	2774.9	1	1	37238.4	4.19756e+06
107	69.098	1.0324e+07	6.85053e+06	1.45125e+06	363000	NA	-134.037	296.83	17261	54.4633	114.41	773	1.32429	0.0195352	0.284	2774.9	1	0	37238.4	4.19756e+06
109	69.098	1.0517e+07	6.85053e+06	1.45125e+06	363000	NA	-133.397	302.95	17504.6	54.23	113.863	706	1.2529	0.0183351	0.284	2774.9	1	0	37238.4	4.19756e+06
111	69.098	1.071e+07	6.85053e+06	1.45125e+06	363000	NA	-128.623	298.393	17937.1	54.4267	114.843	592	1.27498	0.0162614	0.284	2774.9	1	0	37238.4	4.19756e+06
113	69.098	1.09029e+07	6.85053e+06	1.45125e+06	363000	NA	-126.753	282.853	18471.8	54.6367	117.44	449	1.21746	0.016339	0.284	2774.9	1	0	37238.4	4.19756e+06
115	69.098	1.10959e+07	6.85053e+06	1.45125e+06	363000	NA	-132.293	262.673	18834.6	53.1133	118.616	458	0.971022	0.0183648	0.284	2774.9	1	0	37238.4	4.19756e+06
117	69.098	1.12889e+07	6.85053e+06	1.45125e+06	363000	NA	-133.703	252.23	18885.2	47.7	118.261	347	0.93109	0.0155837	0.284	2774.9	1	0	37238.4	4.19756e+06
119	69.098	1.14819e+07	6.85053e+06	1.45125e+06	363000	NA	-134.883	255.307	18879.8	45.0067	117.764	334	0.984798	0.0231032	0.284	2774.9	1	0	37238.4	4.19756e+06
121	69.098	1.16748e+07	6.85053e+06	1.45125e+06	363000	NA	-134.86	268.79	18917	46.4233	118.046	343	1.3697	0.0507281	0.284	2774.9	1	0	37238.4	4.19756e+06
123	69.098	1.18678e+07	6.85053e+06	1.45125e+06	363000	NA	-131.273	286.36	18991.7	48.41	118.911	445	1.46838	0.0688907	0.284	2774.9	1	0	37238.4	4.19756e+06
125	69.098	1.20608e+07	6.85053e+06	1.45125e+06	363000	NA	-135.69	313.873	19254.5	49.43	118.59	497	1.14312	0.0699728	0.284	2774.9	1	0	37238.4	4.19756e+06
127	69.098	1.22538e+07	6.85053e+06	5211180	67731472	NA	-159.443	359.87	19716.8	53.05	116.183	1864	1.10177	0.0713087	0.284	2774.9	2	0	37238.4	4.19756e+06
129	69.098	1.24467e+07	6.85053e+06	1.45125e+06	363000	NA	-183.27	352.233	20205.7	64.4533	110.872	1957	0.732934	0.0695057	0.284	2774.9	1	0	37165.1	4.19756e+06
131	69.098	1.26397e+07	6.85053e+06	1.45125e+06	363000	NA	-164.405	255.623	20834.4	69.4602	116.029	1456	0.917498	0.0668962	0.284	2774.9	1	0	34878.5	4.19756e+06
133	69.098	1.28327e+07	6.85053e+06	1.45125e+06	363000	NA	-158.47	212.49	21059.4	66.8867	119.445	902	1.30958	0.120378	0.284	2774.9	1	0	37238.4	4.19756e+06
135	69.098	1.30256e+07	6.85053e+06	1.45125e+06	363000	NA	-157.387	223.603	20451.6	67.1033	120.052	1052	1.39183	0.203747	0.284	2774.9	1	0	37238.4	4.19756e+06
137	69.098	1.32186e+07	6.85053e+06	1.45125e+06	363000	NA	-160.19	240.377	19499.9	69.7267	118.825	1487	1.27016	0.2082	0.284	2774.9	1	0	37238.4	4.19756e+06
139	69.098	1.34116e+07	6.85053e+06	1.45125e+06	363000	NA	-169.863	242.797	18692.6	72.8733	117.401	1784	0.863871	0.212068	0.284	2774.9	1	0	37238.4	4.19756e+06
141	69.098	1.36046e+07	6.85053e+06	1.45125e+06	363000	NA	-156.243	204.807	18100.9	74.57	118.526	1656	1.07071	0.171867	0.284	2774.9	1	0	37238.4	4.19756e+06
143	69.098	1.37975e+07	6.85053e+06	1.45125e+06	363000	NA	-146.437	194.75	17674.3	72.5667	119.267	1634	1.22953	0.0849055	0.284	2774.9	1	0	37238.4	4.19756e+06
145	69.098	1.39905e+07	6.85053e+06	1.45125e+06	363000	NA	-138.687	209.617	17454.4	66.59	118.53	1564	1.4076	0.0791823	0.284	2774.9	1	0	37238.4	4.19756e+06
147	69.098	1.41835e+07	6.85053e+06	1.45125e+06	363000	NA	-135.48	218.79	17448.1	58.35	117.825	712	1.38396	0.0746731	0.284	2774.9	1	0	37238.4	4.19756e+06
149	69.098	1.43765e+07	6.85053e+06	5211180	67731472	NA	-137.31	221.273	17585.7	52.75	116.922	799	1.42413	0.0841087	0.284	2774.9	2	0	37238.4	4.19756e+06
151	69.098	1.45694e+07	6.85053e+06	5211180	67731472	NA	-133.173	204.303	17736.4	49.1167	116.573	525	1.42431	0.0827199	0.284	2774.9	2	0	37142.9	4.19756e+06
153	69.098	1.47624e+07	6.85053e+06	754133	185085	NA	-132.101	188.308	17777.4	46.5839	117.337	360	1.43108	0.113706	0.284	2774.9	4	0	34528.7	4.19756e+06
155	69.098	1.49554e+07	6.85053e+06	754133	185085	NA	-132.261	175.895	17488.6	48.1288	117.397	382	1.41274	0.125797	0.284	2774.9	4	0	35718	4.19756e+06
157	69.098	1.51483e+07	6.85053e+06	970161	195290	-0.00724991	-132.883	172.823	17025.1	52.0567	117.467	564	1.4417	0.132086	0.284	2774.9	4	1	36222.6	4.19756e+06
159	69.098	1.53413e+07	6.85053e+06	5211180	67731472	NA	-131.777	171.979	16395.9	54.5922	116.658	734	1.47441	0.15255	0.284	2774.9	2	0	34013.2	4.19756e+06
161	69.098	1.55343e+07	6.85053e+06	4578970	67553840	NA	-128.269	169.188	15482.2	54.8654	112.287	837	1.44123	0.154464	0.284	2774.9	2	0	23912.8	4.19756e+06
163	69.098	1.57273e+07	6.85053e+06	4578970	67553840	NA	-135.07	175.965	14766.9	54.45	118.053	820	1.35175	0.153322	0.284	2774.9	2	0	24399.8	4.19756e+06
165	69.098	1.59202e+07	6.85053e+06	186834	7740	NA	-144.691	197.691	15289.1	55.268	120.326	1258	1.32661	0.152966	0.284	2774.9	1	0	23858.3	4.19756e+06
167	69.098	1.61132e+07	6.85053e+06	186834	7740	NA	-150.426	210.415	16221.5	58.2923	116.344	1460	1.0614	0.235349	0.284	2774.9	1	0	23781.3	4.19756e+06
169	69.098	1.63062e+07	6.85053e+06	186834	7740	NA	-150.439	214.16	16475.2	57.9037	112.382	1354	0.969605	0.394464	0.284	2774.9	1	0	21522	4.19756e+06
171	69.098	1.64992e+07	6.85053e+06	4578970	67553840	NA	-140.454	212.229	15654.5	54.1024	106.755	1164	0.951973	0.436105	0.284	2774.9	2	0	23979.3	4.19756e+06
173	69.098	1.66921e+07	6.85053e+06	186834	7740	NA	-138.014	217.102	14743.5	51.5556	112.582	979	0.816253	0.330835	0.284	2774.9	1	0	26567.2	4.19756e+06
175	69.098	1.68851e+07	6.85053e+06	186834	7740	NA	-138.718	230.486	13844.7	49.0324	111.761	1140	0.734456	0.172392	0.284	2774.9	1	0	26125.8	4.19756e+06
177	69.098	1.70781e+07	6.85053e+06	186834	7740	NA	-145.677	273.313	13015.2	47.0505	108.979	1447	0.727171	0.194835	0.284	2774.9	1	0	24346.6	4.19756e+06
179	69.098	1.7271e+07	6.85053e+06	186834	7740	NA	-137.202	291.684	12177.7	46.4715	104.414	1461	0.890851	0.197425	0.284	2774.9	1	0	22967.4	4.19756e+06
-179	65.2175	-1.7271e+07	6.65755e+06	4578970	67553840	NA	-90.7788	385.903	10943.5	45.4248	94.1731	1115	0.706955	0.199332	0.284	2774.9	2	0	12531.7	5106107
-177	65.2175	-1.70781e+07	6.65755e+06	186834	7740	NA	-83.9655	430.776	10116.5	37.2069	108.56	959	0.87633	0.253507	0.284	2774.9	1	0	15023.9	5106107
-175	65.2175	-1.68851e+07	6.65755e+06	186834	7740	NA	-68.7423	473.558	9512.26	35.8282	117.286	656	0.810832	0.305274	0.284	2774.9	3	0	20251.4	5106107
-173	65.2175	-1.66921e+07	6.65755e+06	96691.1	4435	NA	-63.9741	445.803	9275.48	37.943	104.822	904	0.719384	0.268975	0.284	2774.9	4	0	24147.3	5106107
-171	65.2175	-1.64992e+07	6.65755e+06	6548.55	1130	NA	-69.0306	342.327	9419.7	44.2347	95.5869	741	0.617988	0.191859	0.422791	6577.01	3	0	11174.1	5106107
-169	65.2175	-1.63062e+07	6.65755e+06	116340	2420	NA	-69.6667	352	9994.89	52.5556	40.3812	578	0.485079	0.161493	0.521431	9279.22	3	0	352.854	5106107
-167	65.2175	-1.61132e+07	6.65755e+06	116340	2420	NA	-53.7632	393.566	9998.47	61.9211	115.725	678	0.91655	0.120047	1.032	23266	1	0	8136.76	5106107
-165	65.2175	-1.59202e+07	6.65755e+06	116340	2420	NA	-49.8129	364.987	10307.1	63.1032	121.566	841	0.779997	0.255419	1.032	23266	1	0	20320.6	5106107
-163	65.2175	-1.57273e+07	6.65755e+06	121966	9660	NA	-50.5839	362.631	11047.1	66.6376	119.242	806	1.09124	0.0763854	1.032	23266	2	0	17048.1	5106107
-161	65.2175	-1.55343e+07	6.65755e+06	127592	16900	0.000919018	-52.1872	324.849	11694.5	70.484	132.073	730	1.00679	0.0738523	1.032	23266	3	1	27931.2	5106107
-159	65.2175	-1.53413e+07	6.65755e+06	80361.7	1260	-0.065014	-57.9643	324.298	12635.1	63.8651	139.079	832	1.38318	0.0488977	1.032	23266	2	1	37238.4	5106107
-157	65.2175	-1.51483e+07	6.65755e+06	80361.7	1260	-0.065014	-57.6825	343.226	13888.3	55.4127	142.413	929	1.57766	0.04054	1.032	23266	2	1	37238.4	5106107
-155	65.2175	-1.49554e+07	6.65755e+06	80361.7	1260	-0.065014	-63.5476	384.167	14472.9	58.8413	144.191	1034	1.52755	0.0183425	1.032	23266	2	1	37238.4	5106107
-153	65.2175	-1.47624e+07	6.65755e+06	44383.4	100	-0.065014	-60.4881	367.591	14574.3	63.9722	144.656	1063	1.46387	0.0148312	1.032	23266	1	1	37238.4	5106107
-151	65.2175	-1.45694e+07	6.65755e+06	44383.4	100	-0.065014	-52.0437	369.25	13999.2	61.2659	144.455	1470	1.69521	0.0272894	1.032	23266	1	1	37238.4	5106107
-149	65.2175	-1.43765e+07	6.65755e+06	6995074	246240944	0.000919018	-51.5159	321.885	13866.5	64.2421	144.235	1879	1.86761	0.152433	1.032	23266	2	1	37238.4	5106107
-147	65.2175	-1.41835e+07	6.65755e+06	6999068	246241328	0.000919018	-54.4206	281.905	14467.1	59.0278	141.919	3062	1.80038	1.93012	1.032	23266	2	1	37238.4	5106107
-145	65.2175	-1.39905e+07	6.65755e+06	8727.68	800	0.000919018	-59.4286	235.698	14991.1	59.246	141.874	2288	1.55235	0.186906	1.032	23266	3	1	37238.4	5106107
-143	65.2175	-1.37975e+07	6.65755e+06	660.4	35	NA	-71.0833	209.798	15003.2	69.7103	143.534	1465	1.36609	0.0279135	1.032	23266	1	0	37238.4	5106107
-141	65.2175	-1.36046e+07	6.65755e+06	1217.97	14	NA	-79.5436	245.889	15090.7	68.5079	140.992	1337	1.35253	0.0169356	1.07567	20910.8	1	0	37238.4	5106107
-139	65.2175	-1.34116e+07	6.65755e+06	1217.97	14	NA	-85.2222	303.81	14784.1	54.8214	137.421	1640	1.63496	0.0323795	1.1195	18547.5	1	0	37238.4	5106107
-137	65.2175	-1.32186e+07	6.65755e+06	554.54	200	NA	-71.2183	321.361	13557.8	46.881	135.82	1543	1.56732	0.00321734	1.1195	18547.5	1	0	37238.4	5106107
-135	65.2175	-1.30256e+07	6.65755e+06	554.54	200	NA	-69.9286	324.583	14072.2	39.873	133.725	1921	1.6147	0.0105335	1.1195	18547.5	1	0	37238.4	5106107
-133	65.2175	-1.28327e+07	6.65755e+06	NA	NA	NA	-77.2619	323.401	14233.9	39.7619	131.023	2145	1.66299	0.00222385	1.1195	18547.5	0	NA	37238.4	5106107
-131	65.2175	-1.26397e+07	6.65755e+06	NA	NA	NA	-88.3294	325.417	14497.6	43.4484	128.82	2284	1.56431	0.000801231	1.1195	18547.5	0	NA	37238.4	5106107
-129	65.2175	-1.24467e+07	6.65755e+06	339.468	1030	NA	-87.4603	349.02	15012.2	44.4048	129.541	2117	1.46313	0.0185207	1.1195	18547.5	1	0	37238.4	5106107
-127	65.2175	-1.22538e+07	6.65755e+06	NA	NA	NA	-80.131	343.286	14978.2	47.4365	133.543	2098	1.53005	0.029134	1.1195	18547.5	0	NA	37238.4	5106107
-125	65.2175	-1.20608e+07	6.65755e+06	339.468	1030	NA	-74.0675	314.468	15333.2	49.5794	134.813	1122	1.26571	0.0144365	1.1195	18547.5	1	0	37238.4	5106107
-123	65.2175	-1.18678e+07	6.65755e+06	339.468	1030	NA	-73.5556	285.905	15089.2	48.496	116.788	858	1.28158	0.0335859	1.1195	18547.5	1	0	37238.4	5106107
-121	65.2175	-1.16748e+07	6.65755e+06	NA	NA	NA	-69.9524	266.183	14828.3	46.2778	95.2379	548	1.22788	0.000751793	1.1195	18547.5	0	NA	37238.4	5106107
-119	65.2175	-1.14819e+07	6.65755e+06	NA	NA	NA	-70.4484	257.774	14750.5	45.0437	110.708	574	1.23619	0.00075747	1.1195	18547.5	0	NA	37238.4	5106107
-117	65.2175	-1.12889e+07	6.65755e+06	534.39	2110	NA	-76.4087	255.091	15002.6	45.8214	131.403	547	1.21533	0.0180228	1.1195	18547.5	1	0	37238.4	5106107
-115	65.2175	-1.10959e+07	6.65755e+06	534.39	2110	NA	-92.2817	263.762	15033.2	46.6865	128.783	415	1.02548	0.00381679	1.1195	18547.5	1	0	37238.4	5106107
-113	65.2175	-1.09029e+07	6.65755e+06	NA	NA	NA	-106.468	253.548	14876.1	48.2222	123.763	323	0.968344	0.000337522	1.1195	18547.5	0	NA	37238.4	5106107
-111	65.2175	-1.071e+07	6.65755e+06	NA	NA	NA	-117.357	246.377	15018.1	51.0595	122.86	349	0.590535	0.000332863	1.1195	18547.5	0	NA	37238.4	5106107
-109	65.2175	-1.0517e+07	6.65755e+06	1194.61	4000	NA	-119.004	230.619	15228.1	53.7103	121.561	619	0.637712	0.000854102	1.1195	18547.5	1	0	37155	5106107
-107	65.2175	-1.0324e+07	6.65755e+06	1194.61	4000	NA	-117.98	216.48	15333.3	55.5873	121.141	453	0.598382	0.000335012	1.1195	18547.5	1	0	36556.1	5106107
-105	65.2175	-1.01311e+07	6.65755e+06	NA	NA	NA	-122.361	210.246	15332.9	58.0278	121.09	359	0.695752	0.000164357	1.1195	18547.5	0	NA	37238.4	5106107
-103	65.2175	-9.93809e+06	6.65755e+06	NA	NA	NA	-125.71	195.365	15354.1	62.8294	119.439	288	0.350492	3.792e-06	1.1195	18547.5	0	NA	37238.4	5106107
-101	65.2175	-9.74511e+06	6.65755e+06	NA	NA	NA	-131.361	189.774	15457.5	66.3373	119.443	284	0.421346	3.78186e-06	1.1195	18547.5	0	NA	37238.4	5106107
-99	65.2175	-9.55214e+06	6.65755e+06	NA	NA	NA	-135.996	196.889	15698.4	66.3492	118.811	237	0.431772	3.78619e-06	1.1195	18547.5	0	NA	37238.4	5106107
-97	65.2175	-9.35917e+06	6.65755e+06	1194.61	4000	NA	-138.861	213.095	15964.2	63.8968	119.044	244	0.416594	0.0227341	1.1195	18547.5	1	0	37238.4	5106107
-95	65.2175	-9.1662e+06	6.65755e+06	1194.61	4000	NA	-141.389	229.714	15842.2	61.631	114.949	358	0.265295	0.0167747	1.1195	18547.5	1	0	37231.7	5106107
-93	65.2175	-8.97322e+06	6.65755e+06	NA	NA	NA	-141.135	238.004	15321.7	62.0516	114.854	442	0.271693	3.85244e-06	1.1195	18547.5	0	NA	36573.6	5106107
-91	65.2175	-8.78025e+06	6.65755e+06	NA	NA	NA	-137.345	242.722	14699.8	64.119	111.176	566	0.362631	3.86296e-06	1.1195	18547.5	0	NA	35340.6	5106107
-89	65.2175	-8.58728e+06	6.65755e+06	NA	NA	NA	-132.726	241.256	14171.7	66.6073	108.711	514	0.471384	7.88338e-06	1.1195	18547.5	0	NA	27851.1	5106107
-87	65.2175	-8.39431e+06	6.65755e+06	1194.61	4000	NA	-123.239	220.793	13727.2	70.0761	102.293	342	0.395851	0.0218829	1.1195	18547.5	1	0	20950.5	5106107
-85	65.2175	-8.20133e+06	6.65755e+06	NA	NA	NA	-120.833	239.416	13504.4	64.1674	104.443	464	0.670525	0.00611561	1.1195	18547.5	0	NA	28958.4	5106107
-83	65.2175	-8.00836e+06	6.65755e+06	1194.61	4000	NA	-121.783	262.23	13286.8	56.9689	91.2222	531	0.636857	0.0418791	1.1195	18547.5	1	0	16629.8	5106107
-81	65.2175	-7.81539e+06	6.65755e+06	NA	NA	NA	-107.412	266.51	12657.1	52.2941	90.5809	195	0.650553	9.56489e-06	1.1195	18547.5	0	NA	4937.86	5106107
-79	65.2175	-7.62242e+06	6.65755e+06	NA	NA	NA	-97.9	278.1	11617.3	43.4	88.2963	220	0.62065	0.000240176	1.1195	18547.5	0	NA	506.145	5106107
-77	65.2175	-7.42944e+06	6.65755e+06	2716.02	14000	NA	-100.047	320.085	11637.5	40.4434	97.1441	413	0.465269	0.255595	1.1195	18547.5	1	0	11522	5106107
-75	65.2175	-7.23647e+06	6.65755e+06	NA	NA	NA	-95.7451	304.118	11743.8	45.2745	92.1345	282	0.497011	0.000240176	1.1195	18547.5	0	NA	9729.45	5106107
-73	65.2175	-7.0435e+06	6.65755e+06	NA	NA	NA	-99.1858	294.841	11820.4	51.7434	101.474	343	0.58558	0.000240176	1.1195	18547.5	0	NA	27089.6	5106107
-71	65.2175	-6.85053e+06	6.65755e+06	NA	NA	NA	-102.742	316.397	11869.4	51.6429	103.213	613	0.60253	0.000240176	1.1195	18547.5	0	NA	36466.8	5106107
-69	65.2175	-6.65755e+06	6.65755e+06	2716.02	14000	NA	-110.206	369.004	11983.8	46.369	107.557	695	0.685761	0.130967	1.1195	18547.5	1	0	36060	5106107
-67	65.2175	-6.46458e+06	6.65755e+06	NA	NA	NA	-110.626	392.342	11311.4	45.3198	98.9528	1282	0.650135	0.000240176	1.1195	18547.5	0	NA	27332.5	5106107
-65	65.2175	-6.27161e+06	6.65755e+06	2716.02	14000	NA	-110.172	421.902	10492.1	46.1765	92.755	1864	0.390197	0.0552464	1.1195	18547.5	1	0	22785.8	5106107
-63	65.2175	-6.07863e+06	6.65755e+06	NA	NA	NA	-107.549	465.459	10533.8	39.3008	94.3774	1537	0.113791	0.000240176	1.1195	18547.5	0	NA	13704.9	5106107
-61	65.2175	-5.88566e+06	6.65755e+06	NA	NA	NA	-98.2273	542.909	10460.4	32.5909	77.2106	1039	0.0282375	0.000240176	1.1195	18547.5	0	NA	1470.81	5106107
-59	65.2175	-5.69269e+06	6.65755e+06	NA	NA	NA	NA	NA	NA	NA	NA	NA	NA	NA	NA	NA	0	NA	NA	5106107
-57	65.2175	-5.49972e+06	6.65755e+06	NA	NA	NA	NA	NA	NA	NA	NA	NA	NA	NA	NA	NA	0	NA	NA	5106107
-55	65.2175	-5.30674e+06	6.65755e+06	NA	NA	NA	NA	NA	NA	NA	NA	NA	NA	NA	NA	NA	0	NA	NA	5106107
-53	65.2175	-5.11377e+06	6.65755e+06	4525.46	47800	NA	-47.4083	515.292	7569.91	27.5417	96.1992	2195	0.622694	1.12152	0.56325	15609.9	1	0	10749.7	5106107
-51	65.2175	-4.9208e+06	6.65755e+06	4525.46	47800	NA	-46.2249	578.695	7615.01	24.2209	113.801	2159	0.69599	1.26797	0.56325	15609.9	1	0	31563.2	5106107
-49	65.2175	-4.72783e+06	6.65755e+06	NA	NA	NA	-75.3254	780.325	7915.02	19.377	103.485	1943	0.152272	0.0191038	0.56325	15609.9	0	NA	37128.8	5106107
-47	65.2175	-4.53485e+06	6.65755e+06	NA	NA	NA	-111.893	1147.88	7933.68	15.9563	101.488	1028	0	NA	0.56325	15609.9	0	NA	37238.4	5106107
-45	65.2175	-4.34188e+06	6.65755e+06	NA	NA	NA	-129.821	1465.86	7773.27	14.6349	101.563	689	0	NA	0.56325	15609.9	0	NA	37238.4	5106107
-43	65.2175	-4.14891e+06	6.65755e+06	NA	NA	NA	-116.417	1553.88	7276.11	14.8611	101.32	2192	0	0.00355377	0.56325	15609.9	0	NA	37238.4	5106107
-41	65.2175	-3.95594e+06	6.65755e+06	NA	NA	NA	-66.7725	1269.79	6486.56	16.4678	97.2061	2491	0	0.00355377	0.56325	15609.9	0	NA	30295	5106107
-39	65.2175	-3.76296e+06	6.65755e+06	4525.46	47800	NA	-67.5528	1186.27	6342.55	18.5203	87.1241	2300	0	0.00355377	0.56325	15609.9	1	0	14012.9	5106107
-37	65.2175	-3.56999e+06	6.65755e+06	4525.46	47800	NA	-62.3981	1159.42	5920.74	18.9612	92.9989	2909	0.00786539	0.364108	0.56325	15609.9	1	0	11384.4	5106107
-35	65.2175	-3.37702e+06	6.65755e+06	NA	NA	NA	-61.9649	1112.33	5581.93	16.9298	75.7085	2185	0	0.00355377	0.56325	15609.9	0	NA	6276.3	5106107
-33	65.2175	-3.18405e+06	6.65755e+06	NA	NA	NA	-32.75	825.5	5183.5	19	1	408	0	0.00355377	0.56325	15609.9	0	NA	95.918	5106107
-31	65.2175	-2.99107e+06	6.65755e+06	NA	NA	NA	NA	NA	NA	NA	NA	NA	NA	NA	NA	NA	0	NA	NA	5106107
-29	65.2175	-2.7981e+06	6.65755e+06	NA	NA	NA	NA	NA	NA	NA	NA	NA	NA	NA	NA	NA	0	NA	NA	5106107
-27	65.2175	-2.60513e+06	6.65755e+06	NA	NA	NA	NA	NA	NA	NA	NA	NA	NA	NA	NA	NA	0	NA	NA	5106107
-25	65.2175	-2.41216e+06	6.65755e+06	83210.7	230000	NA	33.2727	1205.09	3816.09	22.0909	94.3241	445	1.01613	1.35751	1.04525	23513.6	1	0	348.814	5106107
-23	65.2175	-2.21918e+06	6.65755e+06	83210.7	230000	NA	26.4242	1002.49	4125.18	21.6591	109.485	974	1.39943	7.27224	1.04525	23513.6	1	0	10416.6	5106107
-21	65.2175	-2.02621e+06	6.65755e+06	83210.7	230000	NA	25.6923	990.03	4108.38	19.0473	124.74	1504	1.3566	9.95175	1.04525	23513.6	1	0	21054.8	5106107
-19	65.2175	-1.83324e+06	6.65755e+06	83210.7	230000	NA	11.3673	1184.81	4112.5	16.852	119.015	1691	1.22855	1.38321	1.04525	23513.6	1	0	27064.9	5106107
-17	65.2175	-1.64027e+06	6.65755e+06	83210.7	230000	NA	5.06701	1223.32	4009.01	18.7784	106.345	1951	1.10081	0.355594	1.04525	23513.6	1	0	24918.6	5106107
-15	65.2175	-1.44729e+06	6.65755e+06	83210.7	230000	NA	11.619	1254.9	3761.2	21.1429	107.112	1480	1.44437	0.567307	1.04525	23513.6	1	0	17428	5106107
-13	65.2175	-1.25432e+06	6.65755e+06	83210.7	230000	NA	22.8235	1380.59	3560.53	20.5882	53.9192	783	1.47289	2.75057	1.04525	23513.6	1	0	1223.29	5106107
-11	65.2175	-1.06135e+06	6.65755e+06	NA	NA	NA	NA	NA	NA	NA	NA	NA	NA	NA	NA	NA	0	NA	NA	5106107
-9	65.2175	-868376	6.65755e+06	NA	NA	NA	NA	NA	NA	NA	NA	NA	NA	NA	NA	NA	0	NA	NA	5106107
-7	65.2175	-675404	6.65755e+06	NA	NA	NA	NA	NA	NA	NA	NA	NA	NA	NA	NA	NA	0	NA	NA	5106107
-5	65.2175	-482431	6.65755e+06	NA	NA	NA	NA	NA	NA	NA	NA	NA	NA	NA	NA	NA	0	NA	NA	5106107
-3	65.2175	-289459	6.65755e+06	NA	NA	NA	NA	NA	NA	NA	NA	NA	NA	NA	NA	NA	0	NA	NA	5106107
-1	65.2175	-96486.3	6.65755e+06	NA	NA	NA	NA	NA	NA	NA	NA	NA	NA	NA	NA	NA	0	NA	NA	5106107
1	65.2175	96486.3	6.65755e+06	NA	NA	NA	NA	NA	NA	NA	NA	NA	NA	NA	NA	NA	0	NA	NA	5106107
3	65.2175	289459	6.65755e+06	NA	NA	NA	NA	NA	NA	NA	NA	NA	NA	NA	NA	NA	0	NA	NA	5106107
5	65.2175	482431	6.65755e+06	NA	NA	NA	NA	NA	NA	NA	NA	NA	NA	NA	NA	NA	0	NA	NA	5106107
7	65.2175	675404	6.65755e+06	296078	4639000	NA	NA	NA	NA	NA	NA	7	0.79131	12.1307	0.473	26933.3	1	0	10.9083	5106107
9	65.2175	868376	6.65755e+06	296078	4639000	NA	53.7143	1194.46	5034.29	25.25	117.36	416	1.25718	13.2298	0.473	26933.3	1	0	1915.02	5106107
11	65.2175	1.06135e+06	6.65755e+06	296078	4639000	NA	42.3627	1277.5	5746.51	23.3333	139.344	733	1.39439	13.7322	0.473	26933.3	1	0	11738.5	5106107
13	65.2175	1.25432e+06	6.65755e+06	296078	4639000	NA	29.1688	1560.99	6049.31	23.211	130.084	1388	1.81163	4.53131	0.442625	26375.1	3	0	29581.7	5106107
15	65.2175	1.44729e+06	6.65755e+06	1617.19	600	NA	7.72222	886.329	7109.03	25.2063	137.799	1300	1.84621	2.19721	0.361472	24883.8	5	0	37212.9	5106107
17	65.2175	1.64027e+06	6.65755e+06	1617.19	600	NA	0.436508	640.591	8523.91	31.6111	142.979	1264	1.52152	1.3819	0.320567	24132.2	5	0	37238.4	5106107
19	65.2175	1.83324e+06	6.65755e+06	1182.24	1010	NA	0.0634921	561.615	9498.89	33.4683	144.464	908	1.06526	3.19289	0.32025	24126.4	4	0	36893.4	5106107
21	65.2175	2.02621e+06	6.65755e+06	248534	4172800	NA	6.45755	530.906	9575.5	30.2123	132.831	485	0.993139	9.68776	0.320272	24125.4	2	0	27150.5	5106107
23	65.2175	2.21918e+06	6.65755e+06	309003	4739460	NA	9.36986	510.267	9436.51	28.637	130.463	336	1.17269	13.2919	0.343806	23098.1	3	0	17129.4	5106107
25	65.2175	2.41216e+06	6.65755e+06	309003	4739460	NA	12.8079	512.205	9317.26	31.4716	144.956	294	1.11324	14.1251	0.395741	20831	3	0	30856.3	5106107
27	65.2175	2.60513e+06	6.65755e+06	309003	4739460	NA	6.84921	540.25	9528.75	33.254	145.957	312	0.953804	4.80854	0.396	20819.6	1	0	37238.4	5106107
29	65.2175	2.7981e+06	6.65755e+06	95864.5	45000	NA	1.75397	583.337	9595.6	31.4643	143.817	402	1.09293	2.98922	0.384673	18994.7	3	0	37238.4	5106107
31	65.2175	2.99107e+06	6.65755e+06	95864.5	45000	NA	0.615079	563.583	9704.35	33.1667	142.894	410	1.01592	2.96078	0.290157	3766.82	3	0	37238.4	5106107
33	65.2175	3.18405e+06	6.65755e+06	4.53349e+06	67572472	NA	2.004	533.88	9425.6	35.524	140.545	447	1.12499	2.0238	0.284	2774.9	2	0	34993.1	5106107
35	65.2175	3.37702e+06	6.65755e+06	4.53349e+06	67572472	NA	7.65761	468.473	8983.29	40.1359	124.424	189	1.12491	4.3606	0.284	2774.9	2	0	22086.5	5106107
37	65.2175	3.56999e+06	6.65755e+06	4497866	67549976	NA	6.84416	484.974	9086.98	36.1234	119.29	278	1.4612	1.14185	0.284	2774.9	2	0	17663.9	5106107
39	65.2175	3.76296e+06	6.65755e+06	4497866	67549976	NA	4.15789	523.55	9325.82	30.462	128.624	278	1.54755	13.8434	0.284	2774.9	2	0	22897.2	5106107
41	65.2175	3.95594e+06	6.65755e+06	4497866	67549976	NA	2.8093	531.735	9418.55	28.507	139.556	249	1.42714	19.0837	0.284	2774.9	2	0	29337.7	5106107
43	65.2175	4.14891e+06	6.65755e+06	8971106	135099936	NA	0.898148	539.718	9265.65	29.7778	143.197	238	1.32275	1.35262	0.284	2774.9	1	0	30976.6	5106107
45	65.2175	4.34188e+06	6.65755e+06	8971106	135099936	NA	-3.43089	536.541	9488.06	30.9309	142.634	223	1.52322	0.817763	0.284	2774.9	1	0	35626	5106107
47	65.2175	4.53485e+06	6.65755e+06	4583803	67658472	NA	-9.78175	551.179	10283.3	31.3849	140.195	244	1.54443	0.510157	0.284	2774.9	2	0	36103.3	5106107
49	65.2175	4.72783e+06	6.65755e+06	4583803	67658472	NA	-15.9048	549.317	10752.1	30.6349	142.578	319	1.58064	0.473785	0.284	2774.9	2	0	37238.4	5106107
51	65.2175	4.9208e+06	6.65755e+06	4583803	67658472	NA	-18.6865	549.782	11002.9	29.3849	143.93	415	1.51699	0.678094	0.284	2774.9	2	0	37238.4	5106107
53	65.2175	5.11377e+06	6.65755e+06	4583803	67658472	NA	-20.25	555.095	11271.5	28.6151	144.033	344	1.47123	3.34585	0.284	2774.9	2	0	37238.4	5106107
55	65.2175	5.30674e+06	6.65755e+06	4583803	67658472	NA	-24.5238	560.357	11473.6	28.6667	141.981	191	1.10972	1.13444	0.284	2774.9	2	0	37238.4	5106107
57	65.2175	5.49972e+06	6.65755e+06	4583803	67658472	NA	-27.0159	568.04	11714.7	29.381	140.964	430	1.47654	4.45589	0.284	2774.9	2	0	37238.4	5106107
59	65.2175	5.69269e+06	6.65755e+06	196500	217000	NA	-43.9008	573.73	11965.8	31.9087	138.712	1276	1.64526	1.05595	0.284	2774.9	3	0	37238.4	5106107
61	65.2175	5.88566e+06	6.65755e+06	121117	31300	-0.00186518	-49.6429	526.151	12270.6	35.3849	139.425	1407	1.76021	1.30339	0.284	2774.9	5	1	37238.4	5106107
63	65.2175	6.07863e+06	6.65755e+06	196500	217000	-0.00186518	-48.7183	497.127	12684.3	38.369	138.915	958	1.72722	1.93398	0.284	2774.9	3	1	37238.4	5106107
65	65.2175	6.27161e+06	6.65755e+06	4546112	67556768	-0.00186518	-48.25	494.337	13106.1	40.5079	138.092	1112	1.78485	0.499151	0.284	2774.9	2	1	37238.4	5106107
67	65.2175	6.46458e+06	6.65755e+06	4546112	67556768	-0.00186518	-49.9008	491.06	13301	41.7659	139.582	522	1.61425	2.63497	0.284	2774.9	2	1	37238.4	5106107
69	65.2175	6.65755e+06	6.65755e+06	121117	31300	-0.00186518	-55.25	472.948	13239.4	40.5159	135.8	153	1.32979	0.155769	0.284	2774.9	3	1	36322.6	5106107
71	65.2175	6.85053e+06	6.65755e+06	4.53756e+06	67565616	NA	-60.8811	465.307	13246.4	38.3484	130.978	143	1.32186	0.251353	0.284	2774.9	2	0	33719.9	5106107
73	65.2175	7.0435e+06	6.65755e+06	4.53756e+06	67565616	NA	-64.8681	468.94	13387.8	36.7362	131.068	136	1.54163	1.98114	0.284	2774.9	2	0	33904.9	5106107
75	65.2175	7.23647e+06	6.65755e+06	4.53756e+06	67565616	NA	-68.6706	479.413	13597	36.4444	129.175	123	1.43751	1.18269	0.284	2774.9	2	0	37238.4	5106107
77	65.2175	7.42944e+06	6.65755e+06	4.53756e+06	67565616	NA	-65.8333	490.817	13931.7	36.4444	129.977	100	1.49898	3.60315	0.284	2774.9	2	0	37238.4	5106107
79	65.2175	7.62242e+06	6.65755e+06	4.53756e+06	67565616	NA	-64.6151	501.194	14085.8	36.0794	131.689	97	1.57263	0.452378	0.284	2774.9	2	0	37238.4	5106107
81	65.2175	7.81539e+06	6.65755e+06	4505727	67550792	NA	-63.9841	507.714	14124.8	35.4841	134.598	179	1.70025	0.101606	0.284	2774.9	2	0	37238.4	5106107
83	65.2175	8.00836e+06	6.65755e+06	4505727	67550792	NA	-64.5754	520.841	14257.2	34.1627	136.256	177	1.5892	0.0906507	0.284	2774.9	2	0	37238.4	5106107
85	65.2175	8.20133e+06	6.65755e+06	4505727	67550792	NA	-64.623	540.393	14473.2	32.3214	137.388	171	1.29113	0.13144	0.284	2774.9	2	0	37238.4	5106107
87	65.2175	8.39431e+06	6.65755e+06	4.49448e+06	67550064	NA	-60.5913	551.548	14737.7	31.6627	139.23	284	1.27141	0.269064	0.284	2774.9	2	0	37238.4	5106107
89	65.2175	8.58728e+06	6.65755e+06	4.49448e+06	67550064	NA	-73.5913	580.313	14983.2	33.5437	136.429	638	1.74244	0.0752194	0.284	2774.9	2	0	37238.4	5106107
91	65.2175	8.78025e+06	6.65755e+06	4730088	67563760	-0.00724991	-84.5	572.611	15345.3	35.7024	133.012	694	1.8713	0.038732	0.284	2774.9	2	1	37238.4	5106107
93	65.2175	8.97322e+06	6.65755e+06	489069	27580	-0.00724991	-92.4206	546.778	15806.7	38.3294	132.599	785	1.89169	0.0208839	0.284	2774.9	1	1	37238.4	5106107
95	65.2175	9.1662e+06	6.65755e+06	489069	27580	-0.00724991	-102.409	520.671	16365.4	40.7103	132.058	854	1.77034	0.0159548	0.284	2774.9	1	1	37238.4	5106107
97	65.2175	9.35917e+06	6.65755e+06	489069	27580	-0.00724991	-110.25	481.27	17018.4	44.1111	130.495	861	1.46418	0.0159548	0.284	2774.9	1	1	37238.4	5106107
99	65.2175	9.55214e+06	6.65755e+06	489069	27580	-0.00724991	-112.921	427.857	17736.5	49.4048	129.697	753	1.32121	0.0159548	0.284	2774.9	1	1	37238.4	5106107
101	65.2175	9.74511e+06	6.65755e+06	489069	27580	-0.00724991	-111.718	375.425	18098	54.0913	130.374	745	1.09814	0.0159548	0.284	2774.9	1	1	37238.4	5106107
103	65.2175	9.93809e+06	6.65755e+06	489069	27580	-0.00724991	-114.544	347.913	17899.6	55.3611	129.495	636	1.0913	0.0159548	0.284	2774.9	1	1	37238.4	5106107
105	65.2175	1.01311e+07	6.65755e+06	489069	27580	-0.00724991	-114.655	335.528	17756.5	54.5278	129.928	600	1.1768	0.0198538	0.284	2774.9	1	1	37238.4	5106107
107	65.2175	1.0324e+07	6.65755e+06	489069	27580	-0.00724991	-114.048	331.004	17766.1	53.6389	129.568	611	1.31749	0.203715	0.284	2774.9	1	1	37238.4	5106107
109	65.2175	1.0517e+07	6.65755e+06	970161	195290	-0.00724991	-115.865	333.468	17955.5	54.2421	128.729	690	1.40018	0.298662	0.284	2774.9	2	1	37238.4	5106107
111	65.2175	1.071e+07	6.65755e+06	1.45125e+06	363000	NA	-117.433	332.409	18383.1	55.8452	128.141	619	1.26316	0.324016	0.284	2774.9	1	0	37238.4	5106107
113	65.2175	1.09029e+07	6.65755e+06	1.45125e+06	363000	NA	-123.123	328.841	19021.5	58.3016	128.089	453	1.24796	0.222916	0.284	2774.9	1	0	37238.4	5106107
115	65.2175	1.10959e+07	6.65755e+06	1.45125e+06	363000	NA	-123.726	311.341	19403.5	58.3294	131.059	377	1.28556	0.232562	0.284	2774.9	1	0	37238.4	5106107
117	65.2175	1.12889e+07	6.65755e+06	1.45125e+06	363000	NA	-115.02	290.798	19265.8	54.0516	133.226	275	1.42832	0.328244	0.284	2774.9	1	0	37238.4	5106107
119	65.2175	1.14819e+07	6.65755e+06	1.45125e+06	363000	NA	-108.897	279.429	19299.4	51.2222	134.619	236	1.19148	0.547338	0.284	2774.9	1	0	37238.4	5106107
121	65.2175	1.16748e+07	6.65755e+06	1.45125e+06	363000	NA	-107.083	277.341	19592.8	51.9524	133.979	216	1.39342	0.367297	0.284	2774.9	1	0	37238.4	5106107
123	65.2175	1.18678e+07	6.65755e+06	1.45125e+06	363000	NA	-108.333	278.464	19893	54.4405	133.537	220	1.5526	0.231613	0.284	2774.9	1	0	37238.4	5106107
125	65.2175	1.20608e+07	6.65755e+06	1.45125e+06	363000	NA	-113.234	280.226	20238.1	57.4722	135.018	863	1.37524	0.14898	0.284	2774.9	1	0	37238.4	5106107
127	65.2175	1.22538e+07	6.65755e+06	1.45125e+06	363000	NA	-139.615	318.706	20726.1	63.2341	131.984	1713	1.71088	0.155833	0.284	2774.9	1	0	37238.4	5106107
129	65.2175	1.24467e+07	6.65755e+06	754133	185085	NA	-166.29	351.345	21364.7	72.8333	126.446	1740	1.40353	0.182397	0.284	2774.9	2	0	37238.4	5106107
131	65.2175	1.26397e+07	6.65755e+06	754133	185085	NA	-160.968	309.714	22105.4	80.4484	129.818	1722	1.54446	0.212454	0.284	2774.9	2	0	37238.4	5106107
133	65.2175	1.28327e+07	6.65755e+06	1.45125e+06	363000	NA	-164.067	288.929	22471.3	76.6786	129.981	1760	1.45234	0.186686	0.284	2774.9	1	0	37238.4	5106107
135	65.2175	1.30256e+07	6.65755e+06	754133	185085	NA	-167.306	291.659	22074.3	76.7698	129.326	1377	1.3442	0.185893	0.284	2774.9	2	0	37238.4	5106107
137	65.2175	1.32186e+07	6.65755e+06	754133	185085	NA	-167.167	316.286	21320.2	80.2341	128.255	1247	1.31145	0.185059	0.284	2774.9	2	0	37238.4	5106107
139	65.2175	1.34116e+07	6.65755e+06	1.45125e+06	363000	NA	-186.048	365.04	20808.6	81.5317	124.383	1727	1.23427	0.192064	0.284	2774.9	1	0	37238.4	5106107
141	65.2175	1.36046e+07	6.65755e+06	1.45125e+06	363000	NA	-187.766	330.722	20849.2	80.2579	124.611	1972	1.42212	0.226717	0.284	2774.9	1	0	37238.4	5106107
143	65.2175	1.37975e+07	6.65755e+06	5211180	67731472	NA	-175.901	272.611	20993.6	77.9802	129.088	1950	1.47093	0.199163	0.284	2774.9	2	0	37238.4	5106107
145	65.2175	1.39905e+07	6.65755e+06	5211180	67731472	NA	-179.746	294.175	20000.8	74.9921	126.348	2158	1.48011	0.162587	0.284	2774.9	2	0	37238.4	5106107
147	65.2175	1.41835e+07	6.65755e+06	1.45125e+06	363000	NA	-163.885	283.436	18973.7	72.504	126.29	2453	1.39598	0.224804	0.284	2774.9	3	0	37238.4	5106107
149	65.2175	1.43765e+07	6.65755e+06	1.45125e+06	363000	NA	-137.73	262.639	18666.3	64.6389	129.367	1862	1.41615	0.366648	0.284	2774.9	3	0	37238.4	5106107
151	65.2175	1.45694e+07	6.65755e+06	754133	185085	NA	-119.627	266.067	19033.1	51.8929	131.8	1202	1.39579	0.287599	0.284	2774.9	4	0	37238.4	5106107
153	65.2175	1.47624e+07	6.65755e+06	754133	185085	NA	-126.897	269.659	19140	46.4167	132.867	976	1.4081	0.143099	0.284	2774.9	4	0	37238.4	5106107
155	65.2175	1.49554e+07	6.65755e+06	273041	17375	-0.00724991	-126.147	261.675	18416.4	50.369	132.782	1283	1.17577	0.155748	0.284	2774.9	4	1	37238.4	5106107
157	65.2175	1.51483e+07	6.65755e+06	489069	27580	-0.00724991	-126.698	279.393	17761.5	55.0992	131.764	1158	1.09451	0.181827	0.284	2774.9	3	1	37238.4	5106107
159	65.2175	1.53413e+07	6.65755e+06	4730088	67563760	-0.00724991	-129.627	305.567	17322.9	56.6627	129.803	1334	1.383	0.122485	0.284	2774.9	2	1	37238.4	5106107
161	65.2175	1.55343e+07	6.65755e+06	489069	27580	-0.00724991	-126.849	280.417	16336.3	55.6111	129.692	1256	1.47782	0.119618	0.284	2774.9	3	1	37238.4	5106107
163	65.2175	1.57273e+07	6.65755e+06	4578970	67553840	NA	-132.683	303.111	15546.7	50.2063	126.482	1351	1.3091	0.117725	0.284	2774.9	2	0	37238.4	5106107
165	65.2175	1.59202e+07	6.65755e+06	49205.2	3500	NA	-132.71	331.056	15479.8	45.7976	127.116	1371	1.32292	0.108084	0.284	2774.9	1	0	37238.4	5106107
167	65.2175	1.61132e+07	6.65755e+06	49205.2	3500	NA	-128.798	350.413	15701.3	45.0159	127.936	1278	1.21389	0.0915181	0.284	2774.9	1	0	37238.4	5106107
169	65.2175	1.63062e+07	6.65755e+06	118019	5620	NA	-117.774	357.111	15545.2	43.9524	128.689	1315	1.31676	0.0920077	0.284	2774.9	2	0	37238.4	5106107
171	65.2175	1.64992e+07	6.65755e+06	337952	17660	-0.00724991	-104.893	345.167	14775	42.6984	130.488	923	1.52256	0.0907551	0.284	2774.9	2	1	37238.4	5106107
173	65.2175	1.66921e+07	6.65755e+06	186834	7740	NA	-98.6706	304.548	13742.3	42.2897	130.246	964	1.32845	0.0901995	0.284	2774.9	1	0	37238.4	5106107
175	65.2175	1.68851e+07	6.65755e+06	186834	7740	NA	-93.0357	304.266	12979.1	37.25	128.832	975	1.35528	0.0901995	0.284	2774.9	1	0	37102.2	5106107
177	65.2175	1.70781e+07	6.65755e+06	4578970	67553840	NA	-87.1545	324.167	12440	33.9675	123.974	805	1.27065	0.621818	0.284	2774.9	2	0	34935.1	5106107
179	65.2175	1.7271e+07	6.65755e+06	4578970	67553840	NA	-90.7411	365	11786.4	38.9746	117.661	901	1.08546	0.168696	0.284	2774.9	2	0	26092.5	5106107
-179	61.8463	-1.7271e+07	6.46458e+06	NA	NA	NA	NA	NA	NA	NA	NA	NA	NA	NA	NA	NA	0	NA	NA	4.58962e+06
-177	61.8463	-1.70781e+07	6.46458e+06	NA	NA	NA	NA	NA	NA	NA	NA	NA	NA	NA	NA	NA	0	NA	NA	4.58962e+06
-175	61.8463	-1.68851e+07	6.46458e+06	NA	NA	NA	NA	NA	NA	NA	NA	NA	NA	NA	NA	NA	0	NA	NA	4.58962e+06
-173	61.8463	-1.66921e+07	6.46458e+06	13989409	492481856	0.000919018	-15.2222	621.111	6667.44	33.6667	82.7032	326	0.835497	0.133171	1.032	23266	1	1	329.065	4.58962e+06
-171	61.8463	-1.64992e+07	6.46458e+06	6548.55	1130	NA	-38.5	432.722	8176.17	47.3889	118.396	359	0.480824	0.0833787	1.032	23266	1	0	989.977	4.58962e+06
-169	61.8463	-1.63062e+07	6.46458e+06	6548.55	1130	NA	-36.0833	433.625	8356.83	65.5	71.0908	325	0.400366	0.0833787	1.032	23266	1	0	1840.52	4.58962e+06
-167	61.8463	-1.61132e+07	6.46458e+06	127592	16900	NA	-13	666.9	7976.9	60.1	79.4454	290	1.18551	0.131239	1.032	23266	1	0	613.138	4.58962e+06
-165	61.8463	-1.59202e+07	6.46458e+06	127592	16900	NA	-15.3457	592.827	8818.26	61.5802	139.32	444	1.24599	0.129032	1.032	23266	1	0	22782.1	4.58962e+06
-163	61.8463	-1.57273e+07	6.46458e+06	127592	16900	NA	-19.0602	475.611	9789.85	63.0602	145.008	449	1.11205	0.12907	1.032	23266	1	0	34837.9	4.58962e+06
-161	61.8463	-1.55343e+07	6.46458e+06	10443.5	25	NA	-25.2412	422.693	10699.6	65.0746	151.332	736	1.39413	0.221549	1.032	23266	3	0	37238.4	4.58962e+06
-159	61.8463	-1.53413e+07	6.46458e+06	10443.5	25	NA	-29.557	467.61	11387.1	62.3158	151.663	1172	1.52765	0.0337118	1.032	23266	3	0	37238.4	4.58962e+06
-157	61.8463	-1.51483e+07	6.46458e+06	12396.8	40	NA	-28.1316	501.702	11728.9	58.3596	153.863	882	1.41352	0.0297524	1.032	23266	1	0	37238.4	4.58962e+06
-155	61.8463	-1.49554e+07	6.46458e+06	12396.8	40	NA	-29.8465	487.895	11316.6	60.5614	150.143	1939	1.70364	0.0246306	1.032	23266	1	0	37238.4	4.58962e+06
-153	61.8463	-1.47624e+07	6.46458e+06	13989409	492481856	0.000919018	-39.7807	504.64	9999.5	49.4123	139.135	2908	1.52852	0.0138825	1.032	23266	1	1	36552.4	4.58962e+06
-151	61.8463	-1.45694e+07	6.46458e+06	6998841	246240976	0.000919018	-15.5872	562.491	9664.25	47.2477	143.339	5142	1.93265	1.20186	1.032	23266	2	1	32354.2	4.58962e+06
-149	61.8463	-1.43765e+07	6.46458e+06	27799.4	76	-0.0335948	-22.4605	621.956	8760.57	43.75	142.387	2496	1.64108	8.6158	1.032	23266	3	2	35550.1	4.58962e+06
-147	61.8463	-1.41835e+07	6.46458e+06	7008604	246240976	-0.0335948	-37.5799	605.995	10047.3	50.1461	133.892	3327	1.55986	0.180487	1.032	23266	2	2	30658.8	4.58962e+06
-145	61.8463	-1.39905e+07	6.46458e+06	27799.4	76	-0.0335948	-36.5921	643.272	10606.7	50.2368	143.208	4327	1.65235	0.0867594	1.032	23266	3	2	35935.1	4.58962e+06
-143	61.8463	-1.37975e+07	6.46458e+06	660.4	35	-0.0736267	-52.3509	691.912	10760.1	48.4693	137.401	4337	1.51121	0.0604876	1.032	23266	3	1	37238.4	4.58962e+06
-141	61.8463	-1.36046e+07	6.46458e+06	376.318	24	-0.0736267	-73.2281	571.996	12126.2	54.4518	138.415	4917	1.61699	0.0303539	1.07553	20918.9	1	1	37238.4	4.58962e+06
-139	61.8463	-1.34116e+07	6.46458e+06	662.618	200	NA	-61.9868	383.846	12335	57.1974	145.332	3664	1.87506	0.00946218	1.11866	18592.7	1	0	37238.4	4.58962e+06
-137	61.8463	-1.32186e+07	6.46458e+06	608.579	200	NA	-47.9342	287.219	12501.4	52.6316	152.891	1479	1.55929	0.0341974	1.1195	18547.5	2	0	37238.4	4.58962e+06
-135	61.8463	-1.30256e+07	6.46458e+06	662.618	200	NA	-39.7763	290.811	12171.9	48.7632	156.026	1365	1.43209	0.543778	1.1195	18547.5	3	0	37238.4	4.58962e+06
-133	61.8463	-1.28327e+07	6.46458e+06	1071.81	400	NA	-48.8158	325.601	11846.7	45.6535	150.595	1321	1.69649	0.0476058	1.1195	18547.5	1	0	37238.4	4.58962e+06
-131	61.8463	-1.26397e+07	6.46458e+06	NA	NA	NA	-64.0132	414.702	12572.6	36.25	147.754	1187	1.69352	0.00321387	1.1195	18547.5	0	NA	37238.4	4.58962e+06
-129	61.8463	-1.24467e+07	6.46458e+06	1071.81	400	NA	-67.25	521.175	12454.4	33.0877	144.723	1508	1.74809	0.00238568	1.1195	18547.5	1	0	37238.4	4.58962e+06
-127	61.8463	-1.22538e+07	6.46458e+06	NA	NA	NA	-72.7632	513.86	12783	38.4298	142.687	1969	1.78652	0.00147329	1.1195	18547.5	0	NA	37238.4	4.58962e+06
-125	61.8463	-1.20608e+07	6.46458e+06	NA	NA	NA	-62.3816	446.947	13908.5	46.3991	149.38	1595	1.72567	0.00113032	1.1195	18547.5	0	NA	37238.4	4.58962e+06
-123	61.8463	-1.18678e+07	6.46458e+06	979.79	1960	NA	-42.5833	386.57	15065.5	49.1053	160.06	1311	1.2287	0.0121171	1.1195	18547.5	2	0	37238.4	4.58962e+06
-121	61.8463	-1.16748e+07	6.46458e+06	1620.11	2890	NA	-43.2851	351.158	15212.3	42.364	155.954	705	1.15388	0.0430233	1.1195	18547.5	1	0	37238.4	4.58962e+06
-119	61.8463	-1.14819e+07	6.46458e+06	NA	NA	NA	-44.8377	317.294	15089.4	37.5307	151.401	679	1.28812	0.00075747	1.1195	18547.5	0	NA	37238.4	4.58962e+06
-117	61.8463	-1.12889e+07	6.46458e+06	1077.25	2500	NA	-45.7982	297.219	15173.7	36.6491	146.369	707	1.22622	0.0639121	1.1195	18547.5	2	0	37238.4	4.58962e+06
-115	61.8463	-1.10959e+07	6.46458e+06	1077.25	2500	NA	-48.4123	297.307	15030.1	40.0132	101.465	163	1.16779	0.915752	1.1195	18547.5	2	0	37238.4	4.58962e+06
-113	61.8463	-1.09029e+07	6.46458e+06	3916.59	9030	0.0201058	-53.9123	297.68	14875.1	41.6798	132.868	424	1.37517	0.0199337	1.1195	18547.5	1	1	37238.4	4.58962e+06
-111	61.8463	-1.071e+07	6.46458e+06	3916.59	9030	0.0201058	-62.4386	304.956	14977.6	41.6798	143.563	471	1.1182	0.017051	1.1195	18547.5	1	1	37238.4	4.58962e+06
-109	61.8463	-1.0517e+07	6.46458e+06	NA	NA	NA	-70.193	303.706	15148.1	43.1228	145.332	467	1.16517	0.00166894	1.1195	18547.5	0	NA	37238.4	4.58962e+06
-107	61.8463	-1.0324e+07	6.46458e+06	NA	NA	NA	-79.1754	310.215	15234.3	46.4254	139.633	253	1.38438	0.00075747	1.1195	18547.5	0	NA	37238.4	4.58962e+06
-105	61.8463	-1.01311e+07	6.46458e+06	NA	NA	NA	-86.1272	311.018	15268.6	50.8816	137.255	354	1.33358	0.000369387	1.1195	18547.5	0	NA	37238.4	4.58962e+06
-103	61.8463	-9.93809e+06	6.46458e+06	NA	NA	NA	-94.1535	299.193	15353.7	55.9474	136.114	308	1.05757	3.50613e-06	1.1195	18547.5	0	NA	37238.4	4.58962e+06
-101	61.8463	-9.74511e+06	6.46458e+06	NA	NA	NA	-103.325	282.548	15560.6	60.307	127.91	276	0.854807	3.50613e-06	1.1195	18547.5	0	NA	37238.4	4.58962e+06
-99	61.8463	-9.55214e+06	6.46458e+06	NA	NA	NA	-107.75	297.241	15557.3	58.3246	132.844	303	0.449839	3.50613e-06	1.1195	18547.5	0	NA	37238.4	4.58962e+06
-97	61.8463	-9.35917e+06	6.46458e+06	NA	NA	NA	-108.43	310.474	15506.4	55.0307	136.227	282	0.24844	3.50613e-06	1.1195	18547.5	0	NA	37238.4	4.58962e+06
-95	61.8463	-9.1662e+06	6.46458e+06	1194.61	4000	NA	-109.605	312.668	15291.2	53.0591	131.707	177	0.706206	0.0497207	1.1195	18547.5	1	0	34789.1	4.58962e+06
-93	61.8463	-8.97322e+06	6.46458e+06	1194.61	4000	NA	-114.408	288.431	15072	55.5	102.3	131	0.239258	0.192091	1.1195	18547.5	1	0	15054.1	4.58962e+06
-91	61.8463	-8.78025e+06	6.46458e+06	1194.61	4000	NA	-118.478	270.783	14720.5	58.413	91.2054	205	0.0639839	0.0971901	1.1195	18547.5	1	0	4161.62	4.58962e+06
-89	61.8463	-8.58728e+06	6.46458e+06	NA	NA	NA	NA	NA	NA	NA	NA	NA	NA	NA	NA	NA	0	NA	NA	4.58962e+06
-87	61.8463	-8.39431e+06	6.46458e+06	NA	NA	NA	NA	NA	NA	NA	NA	NA	NA	NA	NA	NA	0	NA	NA	4.58962e+06
-85	61.8463	-8.20133e+06	6.46458e+06	NA	NA	NA	-107.5	270.15	13594.2	59.7	85.2098	87	0.680922	3.50613e-06	1.1195	18547.5	0	NA	1623.5	4.58962e+06
-83	61.8463	-8.00836e+06	6.46458e+06	NA	NA	NA	-99.9273	288.109	13131.6	55.0727	92.2151	156	0.538141	3.50613e-06	1.1195	18547.5	0	NA	5655.39	4.58962e+06
-81	61.8463	-7.81539e+06	6.46458e+06	NA	NA	NA	-93.3077	286.923	12303	51.5385	93.4593	176	0.51523	0.000207093	1.1195	18547.5	0	NA	735.298	4.58962e+06
-79	61.8463	-7.62242e+06	6.46458e+06	2716.02	14000	NA	-86.3261	297.239	11703.9	47.7391	95.43	204	0.579041	0.152016	1.1195	18547.5	1	0	3840.18	4.58962e+06
-77	61.8463	-7.42944e+06	6.46458e+06	915749	65458632	0.000919018	-85.1314	347.697	11500.7	43.7943	119.172	488	0.245146	0.020244	1.1195	18547.5	3	1	25378.6	4.58962e+06
-75	61.8463	-7.23647e+06	6.46458e+06	915749	65458632	0.000919018	-87.1429	399.143	11551.8	40.9026	122.108	559	0.163063	0.0346355	1.1195	18547.5	3	1	24353.5	4.58962e+06
-73	61.8463	-7.0435e+06	6.46458e+06	2716.02	14000	NA	-87.7329	414.801	11451.9	39.5753	117.778	646	0.50993	0.00212003	1.1195	18547.5	1	0	22870.1	4.58962e+06
-71	61.8463	-6.85053e+06	6.46458e+06	2716.02	14000	NA	-83.126	377.78	11208.9	41.1024	111.621	533	0.625081	0.0201084	1.1195	18547.5	1	0	16911.2	4.58962e+06
-69	61.8463	-6.65755e+06	6.46458e+06	2716.02	14000	NA	-91.7963	407.583	11279.3	40.4352	103.368	724	0.660338	0.0587825	1.1195	18547.5	1	0	12918.3	4.58962e+06
-67	61.8463	-6.46458e+06	6.46458e+06	NA	NA	NA	-89.729	407.458	10666.4	44.9252	99.53	816	0.464579	0.000238209	1.1195	18547.5	0	NA	10432.2	4.58962e+06
-65	61.8463	-6.27161e+06	6.46458e+06	2716.02	14000	NA	-74.9796	386.796	9324.87	52.2959	94.0081	649	0.356677	0.000325231	1.1195	18547.5	1	0	6902.15	4.58962e+06
-63	61.8463	-6.07863e+06	6.46458e+06	NA	NA	NA	-70.3333	431.667	9063.67	52.3333	1	0	0	NA	1.1195	18547.5	0	NA	4.67459	4.58962e+06
-61	61.8463	-5.88566e+06	6.46458e+06	NA	NA	NA	NA	NA	NA	NA	NA	NA	NA	NA	NA	NA	0	NA	NA	4.58962e+06
-59	61.8463	-5.69269e+06	6.46458e+06	NA	NA	NA	NA	NA	NA	NA	NA	NA	NA	NA	NA	NA	0	NA	NA	4.58962e+06
-57	61.8463	-5.49972e+06	6.46458e+06	NA	NA	NA	NA	NA	NA	NA	NA	NA	NA	NA	NA	NA	0	NA	NA	4.58962e+06
-55	61.8463	-5.30674e+06	6.46458e+06	NA	NA	NA	NA	NA	NA	NA	NA	NA	NA	NA	NA	NA	0	NA	NA	4.58962e+06
-53	61.8463	-5.11377e+06	6.46458e+06	NA	NA	NA	NA	NA	NA	NA	NA	NA	NA	NA	NA	NA	0	NA	NA	4.58962e+06
-51	61.8463	-4.9208e+06	6.46458e+06	4525.46	47800	NA	-15.5	798.947	5407.03	18.6316	98.6189	938	0.678825	0.0191038	0.56325	15609.9	1	0	3210.21	4.58962e+06
-49	61.8463	-4.72783e+06	6.46458e+06	4525.46	47800	NA	-37.5975	1101.69	5582.69	17.3899	112.508	2130	0.344356	0.518411	0.56325	15609.9	1	0	20717.5	4.58962e+06
-47	61.8463	-4.53485e+06	6.46458e+06	4525.46	47800	NA	-62.2222	1341.3	6060.89	16.9034	108.507	2576	0.25157	0.733691	0.56325	15609.9	1	0	30116.1	4.58962e+06
-45	61.8463	-4.34188e+06	6.46458e+06	4525.46	47800	NA	-72.6579	1638.1	6194.78	14.386	114.304	2753	0.290321	0.233563	0.56325	15609.9	1	0	34607.5	4.58962e+06
-43	61.8463	-4.14891e+06	6.46458e+06	NA	NA	NA	-40.2562	1753.7	5519.1	14.9163	106.983	2615	0	0.00468924	0.56325	15609.9	0	NA	27176.7	4.58962e+06
-41	61.8463	-3.95594e+06	6.46458e+06	NA	NA	NA	-8.68	1298.56	5362.68	16.48	98.4985	1012	0	0.00355377	0.56325	15609.9	0	NA	1863.34	4.58962e+06
-39	61.8463	-3.76296e+06	6.46458e+06	NA	NA	NA	NA	NA	NA	NA	NA	NA	NA	NA	NA	NA	0	NA	NA	4.58962e+06
-37	61.8463	-3.56999e+06	6.46458e+06	NA	NA	NA	NA	NA	NA	NA	NA	NA	NA	NA	NA	NA	0	NA	NA	4.58962e+06
-35	61.8463	-3.37702e+06	6.46458e+06	NA	NA	NA	NA	NA	NA	NA	NA	NA	NA	NA	NA	NA	0	NA	NA	4.58962e+06
-33	61.8463	-3.18405e+06	6.46458e+06	NA	NA	NA	NA	NA	NA	NA	NA	NA	NA	NA	NA	NA	0	NA	NA	4.58962e+06
-31	61.8463	-2.99107e+06	6.46458e+06	NA	NA	NA	NA	NA	NA	NA	NA	NA	NA	NA	NA	NA	0	NA	NA	4.58962e+06
-29	61.8463	-2.7981e+06	6.46458e+06	NA	NA	NA	NA	NA	NA	NA	NA	NA	NA	NA	NA	NA	0	NA	NA	4.58962e+06
-27	61.8463	-2.60513e+06	6.46458e+06	NA	NA	NA	NA	NA	NA	NA	NA	NA	NA	NA	NA	NA	0	NA	NA	4.58962e+06
-25	61.8463	-2.41216e+06	6.46458e+06	NA	NA	NA	NA	NA	NA	NA	NA	NA	NA	NA	NA	NA	0	NA	NA	4.58962e+06
-23	61.8463	-2.21918e+06	6.46458e+06	NA	NA	NA	NA	NA	NA	NA	NA	NA	NA	NA	NA	NA	0	NA	NA	4.58962e+06
-21	61.8463	-2.02621e+06	6.46458e+06	83210.7	230000	NA	54.5	1391.5	3214.5	17.5	1	36	0	281.848	1.04525	23513.6	1	0	10.9194	4.58962e+06
-19	61.8463	-1.83324e+06	6.46458e+06	83210.7	230000	NA	52.6	1510.6	3432.1	14.7	113.808	197	1.27837	0.758194	1.04525	23513.6	1	0	100.068	4.58962e+06
-17	61.8463	-1.64027e+06	6.46458e+06	NA	NA	NA	NA	NA	NA	NA	NA	NA	NA	NA	NA	NA	0	NA	NA	4.58962e+06
-15	61.8463	-1.44729e+06	6.46458e+06	NA	NA	NA	NA	NA	NA	NA	NA	NA	NA	NA	NA	NA	0	NA	NA	4.58962e+06
-13	61.8463	-1.25432e+06	6.46458e+06	NA	NA	NA	NA	NA	NA	NA	NA	NA	NA	NA	NA	NA	0	NA	NA	4.58962e+06
-11	61.8463	-1.06135e+06	6.46458e+06	NA	NA	NA	NA	NA	NA	NA	NA	NA	NA	NA	NA	NA	0	NA	NA	4.58962e+06
-9	61.8463	-868376	6.46458e+06	NA	NA	NA	NA	NA	NA	NA	NA	NA	NA	NA	NA	NA	0	NA	NA	4.58962e+06
-7	61.8463	-675404	6.46458e+06	1415.35	48200	NA	59.4242	1430.76	2785.79	29.1818	88.4122	453	0.742587	37.041	0.33475	NA	1	0	1416.19	4.58962e+06
-5	61.8463	-482431	6.46458e+06	NA	NA	NA	NA	NA	NA	NA	NA	NA	NA	NA	NA	NA	0	NA	NA	4.58962e+06
-3	61.8463	-289459	6.46458e+06	NA	NA	NA	NA	NA	NA	NA	NA	NA	NA	NA	NA	NA	0	NA	NA	4.58962e+06
-1	61.8463	-96486.3	6.46458e+06	7034093	246290928	0.000919018	66.2353	1202.59	3270	30.9412	78.6741	167	0.717429	9.0472	0.22325	17471.1	2	1	998.047	4.58962e+06
1	61.8463	96486.3	6.46458e+06	NA	NA	NA	NA	NA	NA	NA	NA	NA	NA	NA	NA	NA	0	NA	NA	4.58962e+06
3	61.8463	289459	6.46458e+06	NA	NA	NA	NA	NA	NA	NA	NA	NA	NA	NA	NA	NA	0	NA	NA	4.58962e+06
5	61.8463	482431	6.46458e+06	296078	4639000	NA	58.9588	2329.47	4299.09	32.2784	146.898	1195	1.81516	35.5863	0.473	26933.3	1	0	10395.7	4.58962e+06
7	61.8463	675404	6.46458e+06	296078	4639000	NA	23.3724	1604.99	5171.25	28.8673	143.308	1827	1.78207	13.9165	0.473	26933.3	1	0	28409.1	4.58962e+06
9	61.8463	868376	6.46458e+06	296078	4639000	NA	3.67105	918.009	6687.36	26.3465	150.67	2081	1.93328	4.22349	0.473	26933.3	1	0	36193.6	4.58962e+06
11	61.8463	1.06135e+06	6.46458e+06	296078	4639000	NA	11.4956	681.645	7625.75	35.614	156.208	1466	1.79068	12.7301	0.472991	26933.1	3	0	37174.4	4.58962e+06
13	61.8463	1.25432e+06	6.46458e+06	296078	4639000	NA	14.2675	697.311	7811.87	33.3509	157.528	1267	1.60141	2.26951	0.346216	24603.5	3	0	37238.4	4.58962e+06
15	61.8463	1.44729e+06	6.46458e+06	460057	8236000	NA	28.7325	631.987	8099.49	33.2412	167.385	837	0.888973	7.7978	0.32025	24126.4	1	0	37238.4	4.58962e+06
17	61.8463	1.64027e+06	6.46458e+06	460057	8236000	NA	32.5	639.307	8293.41	27.5743	154.343	500	0.714156	17.6144	0.32025	24126.4	1	0	29428.5	4.58962e+06
19	61.8463	1.83324e+06	6.46458e+06	460057	8236000	NA	33.2381	608.881	8525.88	25.7619	114.031	305	0.937653	11.8521	0.32025	24126.4	1	0	3328.79	4.58962e+06
21	61.8463	2.02621e+06	6.46458e+06	384530	6487730	NA	40.1071	580.661	8060.52	30.2232	126.419	146	1.39836	33.4379	0.396	20819.6	3	0	10557.2	4.58962e+06
23	61.8463	2.21918e+06	6.46458e+06	384530	6487730	NA	34.1184	595.193	8354.61	30.9956	164.093	209	1.45255	30.0803	0.396	20819.6	2	0	36666.2	4.58962e+06
25	61.8463	2.41216e+06	6.46458e+06	384530	6487730	NA	31.8158	617.509	8626.26	30.864	158.528	239	1.24365	34.7197	0.396	20819.6	2	0	37141.6	4.58962e+06
27	61.8463	2.60513e+06	6.46458e+06	460057	8236000	NA	34.163	625.868	8950.3	29.9207	132.956	230	1.1709	19.7496	0.3956	20755.2	3	0	34753.9	4.58962e+06
29	61.8463	2.7981e+06	6.46458e+06	4.64005e+06	69919696	NA	31.7965	643.823	9194.58	29.8496	150.973	257	1.13937	19.3621	0.364935	15814.6	2	0	35915.9	4.58962e+06
31	61.8463	2.99107e+06	6.46458e+06	202434	2392230	NA	24.057	626.285	9417.28	31.8246	115.738	336	1.2884	9.78656	0.312281	7331.44	4	0	37238.4	4.58962e+06
33	61.8463	3.18405e+06	6.46458e+06	53859.9	29550	NA	20.636	618.456	9423.41	35.6184	149.248	315	1.41254	4.74043	0.284	2774.9	4	0	37238.4	4.58962e+06
35	61.8463	3.37702e+06	6.46458e+06	51315.4	25375	NA	21.3553	617.232	9523.72	33.7544	145.985	264	1.47883	19.136	0.284	2774.9	4	0	37238.4	4.58962e+06
37	61.8463	3.56999e+06	6.46458e+06	8971106	135099936	NA	17.6447	644.171	9890.17	30.6974	158.842	292	1.67577	2.66516	0.284	2774.9	1	0	37238.4	4.58962e+06
39	61.8463	3.76296e+06	6.46458e+06	8971106	135099936	NA	16.0526	620.605	10067.8	31.4254	163.211	211	1.58308	3.30484	0.284	2774.9	1	0	37238.4	4.58962e+06
41	61.8463	3.95594e+06	6.46458e+06	8971106	135099936	NA	12.9912	622.987	10095.4	30.2061	164.775	257	1.51602	4.52794	0.284	2774.9	1	0	37238.4	4.58962e+06
43	61.8463	4.14891e+06	6.46458e+06	8971106	135099936	NA	12.0746	586.57	10174.8	32.6711	163.402	251	1.52151	3.55766	0.284	2774.9	1	0	37238.4	4.58962e+06
45	61.8463	4.34188e+06	6.46458e+06	8971106	135099936	NA	7.75877	584.373	10461.9	32.6842	164.731	216	1.28093	2.55369	0.284	2774.9	1	0	37238.4	4.58962e+06
47	61.8463	4.53485e+06	6.46458e+06	4583803	67658472	NA	5.02193	579.759	10858.3	32.0307	165.187	202	1.35736	7.79504	0.284	2774.9	2	0	37238.4	4.58962e+06
49	61.8463	4.72783e+06	6.46458e+06	4583803	67658472	NA	4.23684	602.202	11175.4	29.2149	164.992	168	1.35935	2.89643	0.284	2774.9	2	0	37238.4	4.58962e+06
51	61.8463	4.9208e+06	6.46458e+06	4583803	67658472	NA	3.9693	588.268	11357.9	31.0307	164.123	158	1.37158	8.86961	0.284	2774.9	2	0	37238.4	4.58962e+06
53	61.8463	5.11377e+06	6.46458e+06	4583803	67658472	NA	-0.491228	620.316	11503.2	30.0702	162.944	225	1.30897	2.57681	0.284	2774.9	2	0	37238.4	4.58962e+06
55	61.8463	5.30674e+06	6.46458e+06	196500	217000	NA	-4.0307	653.531	11655.1	28.3816	162.792	190	1.35439	2.2031	0.284	2774.9	3	0	37238.4	4.58962e+06
57	61.8463	5.49972e+06	6.46458e+06	4583803	67658472	NA	-9.25877	678.232	11882.6	29.0526	160.819	474	1.54936	1.30151	0.284	2774.9	2	0	37238.4	4.58962e+06
59	61.8463	5.69269e+06	6.46458e+06	4488974	67551344	NA	-25.057	657.566	12254	36.0175	163.253	972	1.11313	1.93919	0.284	2774.9	2	0	37238.4	4.58962e+06
61	61.8463	5.88566e+06	6.46458e+06	121117	13600	-0.00186518	-16.2412	535.303	12636	45.0482	166.254	385	1.19175	1.09937	0.284	2774.9	3	1	37238.4	4.58962e+06
63	61.8463	6.07863e+06	6.46458e+06	121117	13600	-0.00186518	-17.2149	525.522	12796	45.2412	162.368	212	1.3499	1.29658	0.284	2774.9	3	1	37238.4	4.58962e+06
65	61.8463	6.27161e+06	6.46458e+06	4546112	67556768	-0.00186518	-17.9605	547.518	12970.5	42.7851	159.089	188	1.61818	2.86089	0.284	2774.9	2	1	37238.4	4.58962e+06
67	61.8463	6.46458e+06	6.46458e+06	4546112	67556768	-0.00186518	-20.2149	559.991	13148.8	41.4167	159.48	183	1.57005	0.660639	0.284	2774.9	2	1	37238.4	4.58962e+06
69	61.8463	6.65755e+06	6.46458e+06	4546112	67556768	-0.00186518	-23.5614	546.504	13326.6	41.6491	154.631	126	1.51496	1.19993	0.284	2774.9	2	1	37238.4	4.58962e+06
71	61.8463	6.85053e+06	6.46458e+06	4546112	67556768	-0.00186518	-29.3772	543.868	13445.3	41.0702	151.855	120	1.41722	0.61175	0.284	2774.9	2	1	37238.4	4.58962e+06
73	61.8463	7.0435e+06	6.46458e+06	4546112	67556768	-0.00186518	-32.9386	554.031	13609.4	40.0789	149.549	113	1.48457	10.5758	0.284	2774.9	2	1	37238.4	4.58962e+06
75	61.8463	7.23647e+06	6.46458e+06	121117	31300	-0.00186518	-35.6886	545.842	13770.9	41.364	149.481	145	1.51927	5.91737	0.284	2774.9	3	1	37238.4	4.58962e+06
77	61.8463	7.42944e+06	6.46458e+06	121117	31300	-0.00186518	-36.7588	527.557	13915.8	44.7281	150.268	132	1.62815	8.74713	0.284	2774.9	3	1	37238.4	4.58962e+06
79	61.8463	7.62242e+06	6.46458e+06	4546112	67556768	-0.00186518	-37.7412	528.228	13981.8	43.7588	152.155	121	1.63854	1.43321	0.284	2774.9	2	1	37238.4	4.58962e+06
81	61.8463	7.81539e+06	6.46458e+06	4546112	67556768	-0.00186518	-40.0482	540.535	13967.4	40.0658	153.958	177	1.54959	0.25964	0.284	2774.9	2	1	37238.4	4.58962e+06
83	61.8463	8.00836e+06	6.46458e+06	121117	13600	-0.00186518	-40.2675	549.728	13982.6	36.7018	154.239	181	1.45685	0.226578	0.284	2774.9	3	1	37238.4	4.58962e+06
85	61.8463	8.20133e+06	6.46458e+06	4505727	67550792	NA	-39.75	567.912	14094.5	33.5877	156.398	177	1.38862	0.204017	0.284	2774.9	2	0	37238.4	4.58962e+06
87	61.8463	8.39431e+06	6.46458e+06	40347.1	1640	NA	-37.9254	581.763	14331.7	31.5175	159.412	225	1.4317	0.185932	0.284	2774.9	3	0	37238.4	4.58962e+06
89	61.8463	8.58728e+06	6.46458e+06	253461	13885	-0.00724991	-39.7061	585.259	14690.1	31.9825	159.551	358	1.47291	0.150242	0.284	2774.9	4	1	37238.4	4.58962e+06
91	61.8463	8.78025e+06	6.46458e+06	4730088	67563760	-0.00724991	-51.9298	600.167	14999.5	33.4474	158.711	729	1.58305	0.130359	0.284	2774.9	2	1	37238.4	4.58962e+06
93	61.8463	8.97322e+06	6.46458e+06	4730088	67563760	-0.00724991	-63.8553	608.421	15339.9	34.9737	155.619	700	1.63566	0.157738	0.284	2774.9	2	1	37238.4	4.58962e+06
95	61.8463	9.1662e+06	6.46458e+06	4730088	67563760	-0.00724991	-72.4474	567.697	15883.8	37.0658	154.563	612	1.51676	0.121255	0.284	2774.9	2	1	37238.4	4.58962e+06
97	61.8463	9.35917e+06	6.46458e+06	489069	27580	-0.00724991	-78.2895	503.618	16469.9	40.5044	152.958	580	1.34469	0.0658336	0.284	2774.9	1	1	37238.4	4.58962e+06
99	61.8463	9.55214e+06	6.46458e+06	4730088	67563760	-0.00724991	-77.386	436.311	16916.7	44.8377	151.022	570	1.33508	0.0626956	0.284	2774.9	2	1	37238.4	4.58962e+06
101	61.8463	9.74511e+06	6.46458e+06	4730088	67563760	-0.00724991	-79.8728	407.737	17163.2	46.7763	149.392	610	1.33238	0.0560482	0.284	2774.9	2	1	37238.4	4.58962e+06
103	61.8463	9.93809e+06	6.46458e+06	4730088	67563760	-0.00724991	-82.9518	391.535	17175.8	46.2939	148.555	564	1.4057	0.051945	0.284	2774.9	2	1	37238.4	4.58962e+06
105	61.8463	1.01311e+07	6.46458e+06	4730088	67563760	-0.00724991	-83.1711	368.215	17171.8	46.9649	147.165	464	1.28083	0.0413748	0.284	2774.9	2	1	37238.4	4.58962e+06
107	61.8463	1.0324e+07	6.46458e+06	4730088	67563760	-0.00724991	-82.1228	346.101	17215.3	47.9254	145.974	255	1.50923	0.0644246	0.284	2774.9	2	1	37238.4	4.58962e+06
109	61.8463	1.0517e+07	6.46458e+06	1.45125e+06	363000	-0.00724991	-82.4342	341.693	17274	48.9079	147.929	253	1.54585	0.109462	0.284	2774.9	3	1	37238.4	4.58962e+06
111	61.8463	1.071e+07	6.46458e+06	1.45125e+06	363000	NA	-84.2412	353.978	17437.1	49.6667	147.29	336	1.44191	0.429607	0.284	2774.9	1	0	37238.4	4.58962e+06
113	61.8463	1.09029e+07	6.46458e+06	5211180	67731472	NA	-86.8246	369.798	17806.2	49.8026	149.226	382	1.33288	1.72023	0.284	2774.9	2	0	37238.4	4.58962e+06
115	61.8463	1.10959e+07	6.46458e+06	5211180	67731472	NA	-87.7719	352.627	18198.3	53.1228	151.64	377	1.42523	0.597779	0.284	2774.9	2	0	37238.4	4.58962e+06
117	61.8463	1.12889e+07	6.46458e+06	5211180	67731472	NA	-83.1228	315.004	18279.7	55.4561	152.739	427	1.23415	0.578529	0.284	2774.9	2	0	37238.4	4.58962e+06
119	61.8463	1.14819e+07	6.46458e+06	5211180	67731472	NA	-81.9211	304.364	18374.2	55.0219	152.06	402	1.30703	0.435599	0.284	2774.9	2	0	37238.4	4.58962e+06
121	61.8463	1.16748e+07	6.46458e+06	5211180	67731472	NA	-82.3509	308.706	18664.2	53.6667	150.518	410	1.36817	0.413289	0.284	2774.9	2	0	37238.4	4.58962e+06
123	61.8463	1.18678e+07	6.46458e+06	5211180	67731472	NA	-89.9825	319.539	19015.8	55.2018	148.58	447	1.13932	0.351043	0.284	2774.9	2	0	37238.4	4.58962e+06
125	61.8463	1.20608e+07	6.46458e+06	5211180	67731472	NA	-97.6886	310.504	19550.7	60.0439	149.357	460	1.27452	0.474994	0.284	2774.9	2	0	37238.4	4.58962e+06
127	61.8463	1.22538e+07	6.46458e+06	1.45125e+06	363000	-0.00724991	-101.386	303.711	20151.4	61.6974	149.919	534	1.14275	0.587289	0.284	2774.9	3	1	37238.4	4.58962e+06
129	61.8463	1.24467e+07	6.46458e+06	970161	195290	-0.00724991	-103.838	281.649	21016.6	61.0351	150.378	470	1.3781	8.56275	0.284	2774.9	2	1	37238.4	4.58962e+06
131	61.8463	1.26397e+07	6.46458e+06	1.45125e+06	363000	NA	-105.281	278.504	21749.8	64.1491	150.452	358	1.40084	1.74376	0.284	2774.9	1	0	37238.4	4.58962e+06
133	61.8463	1.28327e+07	6.46458e+06	1.45125e+06	363000	NA	-104.754	293.811	22057.8	66.6272	150.45	376	1.42793	1.00759	0.284	2774.9	1	0	37238.4	4.58962e+06
135	61.8463	1.30256e+07	6.46458e+06	1.45125e+06	363000	NA	-101.789	307.785	21541.7	68.9868	150.284	730	1.25249	0.400723	0.284	2774.9	1	0	37238.4	4.58962e+06
137	61.8463	1.32186e+07	6.46458e+06	5211180	67731472	NA	-124.474	381.645	20130.5	76.0482	145.14	1492	1.46451	0.2122	0.284	2774.9	2	0	37238.4	4.58962e+06
139	61.8463	1.34116e+07	6.46458e+06	1.45125e+06	363000	-0.00724991	-155.654	474.39	19139.5	78.0526	136.991	1620	1.51276	0.195287	0.284	2774.9	3	1	37238.4	4.58962e+06
141	61.8463	1.36046e+07	6.46458e+06	1.45125e+06	363000	-0.00724991	-163	453.167	18877.3	75.0219	135.352	2159	1.57212	0.208738	0.284	2774.9	3	1	37238.4	4.58962e+06
143	61.8463	1.37975e+07	6.46458e+06	5211180	67731472	NA	-154.132	374.917	18899.4	70.5088	136.418	2099	1.57188	0.238848	0.284	2774.9	2	0	37238.4	4.58962e+06
145	61.8463	1.39905e+07	6.46458e+06	5211180	67731472	NA	-147.127	371.461	17699.3	68.5351	136.081	1787	1.44064	0.33328	0.284	2774.9	2	0	37238.4	4.58962e+06
147	61.8463	1.41835e+07	6.46458e+06	1.45125e+06	363000	NA	-127.215	356.61	16430.7	68.2544	139.257	1573	1.41117	0.589791	0.284	2774.9	3	0	37238.4	4.58962e+06
149	61.8463	1.43765e+07	6.46458e+06	4.51406e+06	67553552	NA	-118.268	365.272	15730.9	64.5789	139.703	1645	1.48408	0.870802	0.284	2774.9	2	0	37238.4	4.58962e+06
151	61.8463	1.45694e+07	6.46458e+06	4.51406e+06	67553552	NA	-114.395	355.259	16050.5	58.6184	139.158	1511	1.48225	1.24448	0.284	2774.9	2	0	37238.4	4.58962e+06
153	61.8463	1.47624e+07	6.46458e+06	4.51406e+06	67553552	NA	-113.614	368.675	16675.5	47.557	139.293	1336	1.61847	0.525501	0.284	2774.9	2	0	37238.4	4.58962e+06
155	61.8463	1.49554e+07	6.46458e+06	4730088	67563760	-0.00724991	-113.166	378.879	15905.7	48.1659	138.374	1557	1.48855	0.257912	0.284	2774.9	2	1	35153.8	4.58962e+06
157	61.8463	1.51483e+07	6.46458e+06	4730088	67563760	-0.00724991	-114.605	380.875	15641.6	54.4145	134.103	1496	1.15261	0.223922	0.284	2774.9	2	1	22361.8	4.58962e+06
159	61.8463	1.53413e+07	6.46458e+06	4730088	67563760	-0.00724991	-106.642	417.445	15000.1	53.4672	123.777	1464	1.27959	0.0821971	0.284	2774.9	2	1	18804.9	4.58962e+06
161	61.8463	1.55343e+07	6.46458e+06	489069	27580	-0.00724991	-87.3281	391.078	14029	47.1094	135.207	1198	1.19074	0.0828843	0.284	2774.9	3	1	27547.6	4.58962e+06
163	61.8463	1.57273e+07	6.46458e+06	49205.2	3500	NA	-77.2632	391.491	13449.5	40.7719	128.37	989	1.22583	0.100379	0.284	2774.9	3	0	22827	4.58962e+06
165	61.8463	1.59202e+07	6.46458e+06	49205.2	3500	NA	-71.6667	427.573	12842.5	36.12	140.012	917	1.25652	0.0794872	0.284	2774.9	3	0	35207.7	4.58962e+06
167	61.8463	1.61132e+07	6.46458e+06	49205.2	3500	NA	-66.3436	443.559	12279.7	34.1938	145.052	964	1.44733	0.096149	0.284	2774.9	3	0	35891	4.58962e+06
169	61.8463	1.63062e+07	6.46458e+06	4510156	67551720	NA	-71.3864	484	11400.6	33.9682	137.377	1356	1.34079	0.118608	0.284	2774.9	2	0	34188.4	4.58962e+06
171	61.8463	1.64992e+07	6.46458e+06	49205.2	3500	NA	-79.2877	505.511	10973.2	34.6712	137.303	1806	1.30178	0.1506	0.284	2774.9	1	0	34152.4	4.58962e+06
173	61.8463	1.66921e+07	6.46458e+06	118019	5620	NA	-70.7178	425.117	11167.2	35.3926	136.272	1358	1.27926	0.164363	0.284	2774.9	2	0	23896.1	4.58962e+06
175	61.8463	1.68851e+07	6.46458e+06	118019	5620	NA	-69.2222	418.402	11150.9	31.3077	134.37	925	1.20857	0.185139	0.284	2774.9	2	0	16597.3	4.58962e+06
177	61.8463	1.70781e+07	6.46458e+06	186834	7740	NA	-67.1235	439.765	10988.7	28.5432	118.306	998	1.25821	0.184298	0.284	2774.9	1	0	11020.1	4.58962e+06
179	61.8463	1.7271e+07	6.46458e+06	186834	7740	NA	-59.3231	477.462	10387.2	28.9385	113.667	572	1.17513	0.216782	0.284	2774.9	1	0	7787.89	4.58962e+06
-179	58.8133	-1.7271e+07	6.27161e+06	NA	NA	NA	NA	NA	NA	NA	NA	NA	NA	NA	NA	NA	0	NA	NA	3.71309e+06
-177	58.8133	-1.70781e+07	6.27161e+06	NA	NA	NA	NA	NA	NA	NA	NA	NA	NA	NA	NA	NA	0	NA	NA	3.71309e+06
-175	58.8133	-1.68851e+07	6.27161e+06	NA	NA	NA	NA	NA	NA	NA	NA	NA	NA	NA	NA	NA	0	NA	NA	3.71309e+06
-173	58.8133	-1.66921e+07	6.27161e+06	13989409	492481856	0.000919018	-12.25	615	6552.25	34.75	1	90	0	0.133171	1.032	23266	1	1	1.55948	3.71309e+06
-171	58.8133	-1.64992e+07	6.27161e+06	NA	NA	NA	NA	NA	NA	NA	NA	NA	NA	NA	NA	NA	0	NA	NA	3.71309e+06
-169	58.8133	-1.63062e+07	6.27161e+06	NA	NA	NA	NA	NA	NA	NA	NA	NA	NA	NA	NA	NA	0	NA	NA	3.71309e+06
-167	58.8133	-1.61132e+07	6.27161e+06	127592	16900	NA	-7.07143	688	7189.21	53.2143	131.417	339	0.819262	0.133171	1.032	23266	1	0	2847.43	3.71309e+06
-165	58.8133	-1.59202e+07	6.27161e+06	127592	16900	NA	-4.36364	697.727	7914.23	54	89.8377	147	0.858201	0.133171	1.032	23266	1	0	1648.35	3.71309e+06
-163	58.8133	-1.57273e+07	6.27161e+06	127592	16900	NA	-4.88636	658.386	8701.32	54.3409	111.676	268	0.921508	0.133171	1.032	23266	1	0	4555.76	3.71309e+06
-161	58.8133	-1.55343e+07	6.27161e+06	127592	16900	NA	-7.68548	684.573	8773.77	51.1774	134.368	949	1.05362	0.113426	1.032	23266	1	0	17637.4	3.71309e+06
-159	58.8133	-1.53413e+07	6.27161e+06	127592	16900	NA	-5.43939	594.114	8750.54	45.9773	138.357	1103	1.47629	0.173664	1.032	23266	1	0	19533.8	3.71309e+06
-157	58.8133	-1.51483e+07	6.27161e+06	127592	16900	-0.0335948	7.31707	558.61	8278.4	41.8732	150.905	747	0.625672	0.0850324	1.032	23266	3	2	32913.2	3.71309e+06
-155	58.8133	-1.49554e+07	6.27161e+06	7008604	246240976	-0.0335948	7.10526	768.411	7510.59	32.6526	142.304	1829	1.53919	0.0287369	1.032	23266	2	2	30490.4	3.71309e+06
-153	58.8133	-1.47624e+07	6.27161e+06	7008604	246240976	-0.0335948	22.0145	1151.97	6188.82	22.6812	112.842	2139	1.87958	1.64441	1.032	23266	2	2	13900.5	3.71309e+06
-151	58.8133	-1.45694e+07	6.27161e+06	6998841	246240976	0.000919018	15.9634	815.829	6316.82	35.2561	128.579	1619	1.82166	1.91887	1.032	23266	2	1	9306.19	3.71309e+06
-149	58.8133	-1.43765e+07	6.27161e+06	7008604	246240976	-0.0335948	18.7381	1251.4	6017.1	37.4762	132.731	1559	0.990173	1.40864	1.032	23266	2	2	3765.77	3.71309e+06
-147	58.8133	-1.41835e+07	6.27161e+06	7008604	246240976	-0.0335948	35.8333	1432.96	5392	34.7917	76.7741	537	1.48545	0.573614	1.032	23266	2	2	901.037	3.71309e+06
-145	58.8133	-1.39905e+07	6.27161e+06	13989409	492481856	0.000919018	42.5294	2203.06	5496.24	29.7059	95.4416	363	1.60576	0.130174	1.032	23266	1	1	546.946	3.71309e+06
-143	58.8133	-1.37975e+07	6.27161e+06	NA	NA	NA	27.24	2156.76	5724.72	32.56	94.4378	1869	1.55774	0.130174	1.032	23266	0	NA	2524.22	3.71309e+06
-141	58.8133	-1.36046e+07	6.27161e+06	13989409	492481856	0.000919018	1.75	2154.34	6716.39	28.5	122.136	2956	0.701099	0.123902	1.03327	23197.5	1	1	5257.96	3.71309e+06
-139	58.8133	-1.34116e+07	6.27161e+06	13989409	492481856	0.000919018	-1.6	1851.51	7211.34	28.7059	127.328	3467	0.977656	0.0892159	1.05947	21784.8	1	1	11332.9	3.71309e+06
-137	58.8133	-1.32186e+07	6.27161e+06	7367.99	1430	0.000919018	-2.30189	1360.58	7105.7	33.7862	135.885	3504	1.37865	0.0852859	1.07969	20694.3	3	1	23155.9	3.71309e+06
-135	58.8133	-1.30256e+07	6.27161e+06	7367.99	1430	0.000919018	7.75	1098.58	7122.41	33.7037	151.552	2121	1.76875	1.15511	1.06288	21600.8	3	1	31115.8	3.71309e+06
-133	58.8133	-1.28327e+07	6.27161e+06	6.99839e+06	246241648	0.000919018	-8.4	809.977	8385.99	30.5674	149.507	2301	1.82105	0.141658	1.10342	19414.4	2	1	35553.3	3.71309e+06
-131	58.8133	-1.26397e+07	6.27161e+06	1071.81	400	0.000919018	-25.5926	531.944	9579.75	28.0463	154.716	2368	1.79465	0.0196121	1.1195	18547.5	3	1	37238.4	3.71309e+06
-129	58.8133	-1.24467e+07	6.27161e+06	1071.81	400	0.000919018	-33.2454	504.278	10813.1	29.9491	160.456	1464	1.52984	0.0589773	1.1195	18547.5	3	1	37238.4	3.71309e+06
-127	58.8133	-1.22538e+07	6.27161e+06	1071.81	400	NA	-34.088	472.056	11309.4	36.1806	161.84	1555	1.66033	0.0212079	1.1195	18547.5	1	0	37238.4	3.71309e+06
-125	58.8133	-1.20608e+07	6.27161e+06	871.906	217.5	NA	-31.25	479.199	11301.6	45.9907	160.937	2100	1.82461	0.0358721	1.1195	18547.5	2	0	37238.4	3.71309e+06
-123	58.8133	-1.18678e+07	6.27161e+06	1842.5	2890	-0.00578745	-19.3426	460.296	12864.2	51.25	174.156	1879	1.15244	0.159165	1.1195	18547.5	3	2	37238.4	3.71309e+06
-121	58.8133	-1.16748e+07	6.27161e+06	13989409	492481856	0.000919018	-21.4028	421.069	13461.3	50.25	171.826	632	1.04067	0.0302869	1.1195	18547.5	1	1	37238.4	3.71309e+06
-119	58.8133	-1.14819e+07	6.27161e+06	6.99551e+06	246242384	0.000919018	-22.3056	409.704	13496.4	45.8194	171.846	706	1.1587	0.155988	1.1195	18547.5	2	1	37238.4	3.71309e+06
-117	58.8133	-1.12889e+07	6.27161e+06	7882.29	18495	-0.00578745	-19.1019	400.889	13670.7	44.3148	170.003	648	1.37741	0.191229	1.1195	18547.5	4	2	37238.4	3.71309e+06
-115	58.8133	-1.10959e+07	6.27161e+06	7.00167e+06	246257984	0.000919018	-23.3148	404.023	13656.9	44.4352	167.858	746	1.28982	0.125156	1.1195	18547.5	2	1	37238.4	3.71309e+06
-113	58.8133	-1.09029e+07	6.27161e+06	13922.1	34100	0.0105124	-21.8148	392.282	13790.9	46.6481	166.444	662	1.22428	0.21325	1.1195	18547.5	3	2	37238.4	3.71309e+06
-111	58.8133	-1.071e+07	6.27161e+06	13922.1	34100	0.0105124	-22.1898	383.139	14143.7	46.4537	156.056	639	1.38024	0.430537	1.1195	18547.5	3	2	37238.4	3.71309e+06
-109	58.8133	-1.0517e+07	6.27161e+06	NA	NA	NA	-30.4491	385.329	14340.1	46.0972	143.438	370	1.23903	0.00404348	1.1195	18547.5	0	NA	37238.4	3.71309e+06
-107	58.8133	-1.0324e+07	6.27161e+06	3916.59	9030	0.0201058	-39.9074	404.13	14500.7	49.5972	151.807	383	1.08662	0.0279177	1.1195	18547.5	1	1	37238.4	3.71309e+06
-105	58.8133	-1.01311e+07	6.27161e+06	3916.59	9030	0.0201058	-46.1157	441.708	14442.4	49.4907	157.168	373	0.989793	0.0373271	1.1195	18547.5	1	1	37238.4	3.71309e+06
-103	58.8133	-9.93809e+06	6.27161e+06	3916.59	9030	0.0201058	-54.1481	449.671	14514.9	50.2824	140.242	180	0.971107	0.0379718	1.1195	18547.5	1	1	37238.4	3.71309e+06
-101	58.8133	-9.74511e+06	6.27161e+06	8919.34	21565	0.0201058	-64.2269	411.944	14906.7	52.5833	150.171	203	1.00272	0.0484125	1.1195	18547.5	2	1	37238.4	3.71309e+06
-99	58.8133	-9.55214e+06	6.27161e+06	3916.59	9030	0.0201058	-67.7176	426.009	14731.1	52.3472	147.348	181	1.10756	0.0140288	1.1195	18547.5	1	1	37238.4	3.71309e+06
-97	58.8133	-9.35917e+06	6.27161e+06	NA	NA	NA	-73.7593	431.949	14551.8	48.3102	147.606	234	1.17595	0.000945597	1.1195	18547.5	0	NA	37238.4	3.71309e+06
-95	58.8133	-9.1662e+06	6.27161e+06	3768.38	9030	0.0201058	-74.0442	421.155	14356.3	45.7845	142.691	244	1.23589	0.0546061	1.1195	18547.5	3	1	30085	3.71309e+06
-93	58.8133	-8.97322e+06	6.27161e+06	3768.38	9030	0.0201058	-67.0429	433.514	14115.8	45.4	133.045	86	1.33823	0.00103541	1.1195	18547.5	3	1	10694.5	3.71309e+06
-91	58.8133	-8.78025e+06	6.27161e+06	NA	NA	NA	NA	NA	NA	NA	NA	NA	NA	NA	NA	NA	0	NA	NA	3.71309e+06
-89	58.8133	-8.58728e+06	6.27161e+06	NA	NA	NA	NA	NA	NA	NA	NA	NA	NA	NA	NA	NA	0	NA	NA	3.71309e+06
-87	58.8133	-8.39431e+06	6.27161e+06	NA	NA	NA	NA	NA	NA	NA	NA	NA	NA	NA	NA	NA	0	NA	NA	3.71309e+06
-85	58.8133	-8.20133e+06	6.27161e+06	NA	NA	NA	NA	NA	NA	NA	NA	NA	NA	NA	NA	NA	0	NA	NA	3.71309e+06
-83	58.8133	-8.00836e+06	6.27161e+06	NA	NA	NA	NA	NA	NA	NA	NA	NA	NA	NA	NA	NA	0	NA	NA	3.71309e+06
-81	58.8133	-7.81539e+06	6.27161e+06	NA	NA	NA	-75.2353	358.706	12417.6	53.8235	28.6549	211	0.614175	0.000123023	1.1195	18547.5	0	NA	212.043	3.71309e+06
-79	58.8133	-7.62242e+06	6.27161e+06	915749	65458632	0.000919018	-66.5476	383.405	12245.8	55.2857	58.1864	139	0.382903	0.704735	1.1195	18547.5	3	1	2177.04	3.71309e+06
-77	58.8133	-7.42944e+06	6.27161e+06	7452579	278970240	0.000919018	-69.6344	405.054	12002	50.9624	126.468	250	0.402813	0.0516383	1.1195	18547.5	2	1	29253.3	3.71309e+06
-75	58.8133	-7.23647e+06	6.27161e+06	NA	NA	NA	-70.2083	454.639	11911.3	45.3009	134.079	220	0.413308	0	1.1195	18547.5	0	NA	37238.4	3.71309e+06
-73	58.8133	-7.0435e+06	6.27161e+06	NA	NA	NA	-69.5741	474.472	11838.1	41.3611	134.076	303	0.29995	0	1.1195	18547.5	0	NA	37238.4	3.71309e+06
-71	58.8133	-6.85053e+06	6.27161e+06	2716.02	14000	NA	-66.9306	474.231	11716.9	37.838	134.045	348	0.483115	0.00680795	1.1195	18547.5	1	0	37002.6	3.71309e+06
-69	58.8133	-6.65755e+06	6.27161e+06	2716.02	14000	NA	-60.4079	487.02	11899.4	33.8158	128.543	311	1.37277	0.0781385	1.1195	18547.5	1	0	22220.9	3.71309e+06
-67	58.8133	-6.46458e+06	6.27161e+06	2716.02	14000	NA	-56.0971	497.767	11618.6	35.1845	129.158	368	1.36979	0.0112474	1.1195	18547.5	1	0	14890.4	3.71309e+06
-65	58.8133	-6.27161e+06	6.27161e+06	2716.02	14000	NA	-65.841	520.385	10461.3	36.159	128.677	1138	0.952093	0.0143224	1.1195	18547.5	1	0	31036.9	3.71309e+06
-63	58.8133	-6.07863e+06	6.27161e+06	NA	NA	NA	-58.9835	625.554	10020.9	26.4463	126.982	1235	1.06453	0.00486636	1.1195	18547.5	0	NA	17011.5	3.71309e+06
-61	58.8133	-5.88566e+06	6.27161e+06	NA	NA	NA	-40.2	722.8	9576.87	18.9333	84.8744	609	1.55565	0.00520406	1.1195	18547.5	0	NA	715.842	3.71309e+06
-59	58.8133	-5.69269e+06	6.27161e+06	NA	NA	NA	NA	NA	NA	NA	NA	NA	NA	NA	NA	NA	0	NA	NA	3.71309e+06
-57	58.8133	-5.49972e+06	6.27161e+06	NA	NA	NA	NA	NA	NA	NA	NA	NA	NA	NA	NA	NA	0	NA	NA	3.71309e+06
-55	58.8133	-5.30674e+06	6.27161e+06	NA	NA	NA	NA	NA	NA	NA	NA	NA	NA	NA	NA	NA	0	NA	NA	3.71309e+06
-53	58.8133	-5.11377e+06	6.27161e+06	NA	NA	NA	NA	NA	NA	NA	NA	NA	NA	NA	NA	NA	0	NA	NA	3.71309e+06
-51	58.8133	-4.9208e+06	6.27161e+06	NA	NA	NA	NA	NA	NA	NA	NA	NA	NA	NA	NA	NA	0	NA	NA	3.71309e+06
-49	58.8133	-4.72783e+06	6.27161e+06	NA	NA	NA	NA	NA	NA	NA	NA	NA	NA	NA	NA	NA	0	NA	NA	3.71309e+06
-47	58.8133	-4.53485e+06	6.27161e+06	NA	NA	NA	NA	NA	NA	NA	NA	NA	NA	NA	NA	NA	0	NA	NA	3.71309e+06
-45	58.8133	-4.34188e+06	6.27161e+06	4525.46	47800	NA	4.65385	1472.73	4745.08	13.1538	81.5649	909	0.507827	2.17365	0.56325	15609.9	1	0	1796.8	3.71309e+06
-43	58.8133	-4.14891e+06	6.27161e+06	NA	NA	NA	9.2	1989.5	4205.1	15.8	109.214	1147	0.0513965	0.0191038	0.56325	15609.9	0	NA	1639.31	3.71309e+06
-41	58.8133	-3.95594e+06	6.27161e+06	NA	NA	NA	NA	NA	NA	NA	NA	NA	NA	NA	NA	NA	0	NA	NA	3.71309e+06
-39	58.8133	-3.76296e+06	6.27161e+06	NA	NA	NA	NA	NA	NA	NA	NA	NA	NA	NA	NA	NA	0	NA	NA	3.71309e+06
-37	58.8133	-3.56999e+06	6.27161e+06	NA	NA	NA	NA	NA	NA	NA	NA	NA	NA	NA	NA	NA	0	NA	NA	3.71309e+06
-35	58.8133	-3.37702e+06	6.27161e+06	NA	NA	NA	NA	NA	NA	NA	NA	NA	NA	NA	NA	NA	0	NA	NA	3.71309e+06
-33	58.8133	-3.18405e+06	6.27161e+06	NA	NA	NA	NA	NA	NA	NA	NA	NA	NA	NA	NA	NA	0	NA	NA	3.71309e+06
-31	58.8133	-2.99107e+06	6.27161e+06	NA	NA	NA	NA	NA	NA	NA	NA	NA	NA	NA	NA	NA	0	NA	NA	3.71309e+06
-29	58.8133	-2.7981e+06	6.27161e+06	NA	NA	NA	NA	NA	NA	NA	NA	NA	NA	NA	NA	NA	0	NA	NA	3.71309e+06
-27	58.8133	-2.60513e+06	6.27161e+06	NA	NA	NA	NA	NA	NA	NA	NA	NA	NA	NA	NA	NA	0	NA	NA	3.71309e+06
-25	58.8133	-2.41216e+06	6.27161e+06	NA	NA	NA	NA	NA	NA	NA	NA	NA	NA	NA	NA	NA	0	NA	NA	3.71309e+06
-23	58.8133	-2.21918e+06	6.27161e+06	NA	NA	NA	NA	NA	NA	NA	NA	NA	NA	NA	NA	NA	0	NA	NA	3.71309e+06
-21	58.8133	-2.02621e+06	6.27161e+06	NA	NA	NA	NA	NA	NA	NA	NA	NA	NA	NA	NA	NA	0	NA	NA	3.71309e+06
-19	58.8133	-1.83324e+06	6.27161e+06	NA	NA	NA	NA	NA	NA	NA	NA	NA	NA	NA	NA	NA	0	NA	NA	3.71309e+06
-17	58.8133	-1.64027e+06	6.27161e+06	NA	NA	NA	NA	NA	NA	NA	NA	NA	NA	NA	NA	NA	0	NA	NA	3.71309e+06
-15	58.8133	-1.44729e+06	6.27161e+06	NA	NA	NA	NA	NA	NA	NA	NA	NA	NA	NA	NA	NA	0	NA	NA	3.71309e+06
-13	58.8133	-1.25432e+06	6.27161e+06	NA	NA	NA	NA	NA	NA	NA	NA	NA	NA	NA	NA	NA	0	NA	NA	3.71309e+06
-11	58.8133	-1.06135e+06	6.27161e+06	NA	NA	NA	NA	NA	NA	NA	NA	NA	NA	NA	NA	NA	0	NA	NA	3.71309e+06
-9	58.8133	-868376	6.27161e+06	7001900	246270288	0.000919018	79	1300	3303.5	25.5	1	139	0	2.89084	0.22325	17471.1	2	1	8.21397	3.71309e+06
-7	58.8133	-675404	6.27161e+06	78776.9	100000	0.000919018	77.5957	1239.23	3482.11	26	113.205	403	0.766136	8.73708	0.22325	17471.1	3	1	3534.08	3.71309e+06
-5	58.8133	-482431	6.27161e+06	78776.9	100000	0.000919018	72.1	1170	4048	23.8125	171.558	744	1.27088	10.1836	0.22325	17471.1	3	1	11267.9	3.71309e+06
-3	58.8133	-289459	6.27161e+06	7034093	246290928	0.000919018	74.7778	850.605	3814.53	20.3827	133.729	511	1.06516	31.1602	0.22325	17471.1	2	1	7879.33	3.71309e+06
-1	58.8133	-96486.3	6.27161e+06	7034093	246290928	0.000919018	73.7647	1058.94	3365.29	26.3529	99.332	163	0.770362	81.6868	0.22325	17471.1	2	1	771.45	3.71309e+06
1	58.8133	96486.3	6.27161e+06	NA	NA	NA	NA	NA	NA	NA	NA	NA	NA	NA	NA	NA	0	NA	NA	3.71309e+06
3	58.8133	289459	6.27161e+06	NA	NA	NA	NA	NA	NA	NA	NA	NA	NA	NA	NA	NA	0	NA	NA	3.71309e+06
5	58.8133	482431	6.27161e+06	296078	4639000	NA	68.8333	1772.78	4852.95	31.9167	156.858	823	1.62127	74.7674	0.473	26933.3	1	0	5036.45	3.71309e+06
7	58.8133	675404	6.27161e+06	296078	4639000	NA	28.7305	1703.24	5678.6	28.2515	146.282	1595	1.91672	8.10056	0.473	26933.3	1	0	26487.5	3.71309e+06
9	58.8133	868376	6.27161e+06	170673	5055000	NA	38.1857	911.307	6672.32	27.3857	153.239	1413	1.48482	20.4958	0.469801	26890	2	0	21557.5	3.71309e+06
11	58.8133	1.06135e+06	6.27161e+06	296078	5471000	NA	59.7973	758.655	7016.56	26.3581	166.454	618	1.28828	111.053	0.414772	25920.5	3	0	19938.2	3.71309e+06
13	58.8133	1.25432e+06	6.27161e+06	378067	6437500	NA	56.6713	728.338	7097.55	26.2407	165.711	430	0.99053	39.0031	0.324279	24200.4	2	0	37196.7	3.71309e+06
15	58.8133	1.44729e+06	6.27161e+06	460057	8236000	NA	55.6852	637.357	7154.58	26.0185	178.166	467	0.815812	28.875	0.32025	24126.4	1	0	37238.4	3.71309e+06
17	58.8133	1.64027e+06	6.27161e+06	460057	8236000	NA	62.6707	561.168	7226.25	27.5509	157.375	177	1.25002	69.74	0.32025	24126.4	1	0	25360.8	3.71309e+06
19	58.8133	1.83324e+06	6.27161e+06	460057	8236000	NA	62.9762	525.167	7076.94	28.7857	112.032	83	1.53291	114.023	0.32025	24126.4	1	0	7893.51	3.71309e+06
21	58.8133	2.02621e+06	6.27161e+06	63203.2	1398450	0.00132666	52.5	593.773	7470.5	31.4545	56.4599	43	1.41796	30.2079	-0.0853725	8451.58	5	1	1422.07	3.71309e+06
23	58.8133	2.21918e+06	6.27161e+06	63203.2	1398450	0.00132666	56.3798	602.729	7801.24	31.6047	127.71	89	1.58906	17.8986	-0.140627	8358.9	5	1	11276.6	3.71309e+06
25	58.8133	2.41216e+06	6.27161e+06	186103	3068955	0.00132666	52.4719	652.337	8220.22	29.7753	160.808	157	1.65453	86.8122	-0.299087	4527.86	5	1	26408.7	3.71309e+06
27	58.8133	2.60513e+06	6.27161e+06	63203.2	1398450	0.00132666	48.4593	621.262	8653.98	32.0233	153.458	255	1.72153	25.2385	-0.22762	3588.77	5	1	27593.9	3.71309e+06
29	58.8133	2.7981e+06	6.27161e+06	45438.1	954592	NA	45.2439	657.156	8958.3	31.8439	165.765	240	1.63753	117.822	0.280491	2780.71	5	0	32720.1	3.71309e+06
31	58.8133	2.99107e+06	6.27161e+06	309003	4739460	NA	42.1991	618.931	9170.68	33.4259	168.557	113	1.73358	149.253	0.284	2774.9	3	0	37057.2	3.71309e+06
33	58.8133	3.18405e+06	6.27161e+06	4.53349e+06	67572472	NA	35.8565	681.968	9379.74	30.7454	171.433	267	1.46895	14.4029	0.284	2774.9	2	0	37238.4	3.71309e+06
35	58.8133	3.37702e+06	6.27161e+06	95864.5	45000	NA	31.7639	669.472	9642.3	31.2685	170.212	168	1.5994	11.0101	0.284	2774.9	3	0	37238.4	3.71309e+06
37	58.8133	3.56999e+06	6.27161e+06	8971106	135099936	NA	32.2037	609.537	9944.21	34.3241	161.38	165	1.73569	16.7544	0.284	2774.9	1	0	37238.4	3.71309e+06
39	58.8133	3.76296e+06	6.27161e+06	8971106	135099936	NA	29.5324	588.486	10249.5	34.7315	160.681	130	1.60748	45.3869	0.284	2774.9	1	0	37238.4	3.71309e+06
41	58.8133	3.95594e+06	6.27161e+06	8971106	135099936	NA	29.3657	615.333	10372.3	31.1528	168.26	152	1.61208	21.0571	0.284	2774.9	1	0	37238.4	3.71309e+06
43	58.8133	4.14891e+06	6.27161e+06	8971106	135099936	NA	27.3148	624.648	10430.5	30.8194	169.546	172	1.54006	8.84747	0.284	2774.9	1	0	37238.4	3.71309e+06
45	58.8133	4.34188e+06	6.27161e+06	8971106	135099936	NA	24.1435	622.222	10683.2	32.9028	169.95	187	1.46162	6.34566	0.284	2774.9	1	0	37238.4	3.71309e+06
47	58.8133	4.53485e+06	6.27161e+06	8971106	135099936	NA	21.9352	618.468	10943.4	33.625	168.669	169	1.48699	6.37995	0.284	2774.9	1	0	37238.4	3.71309e+06
49	58.8133	4.72783e+06	6.27161e+06	4583803	67658472	NA	21.7639	632.657	11134.8	33.3657	168.857	195	1.66569	22.846	0.284	2774.9	2	0	37238.4	3.71309e+06
51	58.8133	4.9208e+06	6.27161e+06	196500	464000	NA	20.0324	618.667	11341	33.1528	168.718	183	1.61687	10.2365	0.284	2774.9	3	0	37238.4	3.71309e+06
53	58.8133	5.11377e+06	6.27161e+06	34505.6	464000	NA	15.0602	622.468	11464	31.3935	168.404	198	1.50137	11.2879	0.284	2774.9	3	0	37238.4	3.71309e+06
55	58.8133	5.30674e+06	6.27161e+06	34505.6	464000	NA	14.9028	637.583	11508.7	29.8519	167.102	229	1.6146	15.2728	0.284	2774.9	3	0	37238.4	3.71309e+06
57	58.8133	5.49972e+06	6.27161e+06	4.49342e+06	67597120	NA	10.662	668.107	11590.4	31.7083	167.52	407	1.5741	62.9854	0.284	2774.9	2	0	37238.4	3.71309e+06
59	58.8133	5.69269e+06	6.27161e+06	8971106	135099936	NA	-0.712963	682.412	11684	38.713	171.365	961	1.51782	18.2445	0.284	2774.9	1	0	37238.4	3.71309e+06
61	58.8133	5.88566e+06	6.27161e+06	8971106	135099936	NA	10.2083	520.866	11983.2	52.0324	172.287	292	1.53479	20.4226	0.284	2774.9	1	0	37238.4	3.71309e+06
63	58.8133	6.07863e+06	6.27161e+06	8971106	135099936	NA	8.64352	492.981	12316.4	51.5972	170.19	98	1.47641	4.72446	0.284	2774.9	1	0	37238.4	3.71309e+06
65	58.8133	6.27161e+06	6.27161e+06	8971106	135099936	NA	5.63889	490.56	12571.1	49.287	168.165	83	1.45114	4.01251	0.284	2774.9	1	0	37238.4	3.71309e+06
67	58.8133	6.46458e+06	6.27161e+06	8971106	135099936	NA	1.47222	503.662	12844.6	46.6667	163.211	68	1.32339	1.51898	0.284	2774.9	1	0	37238.4	3.71309e+06
69	58.8133	6.65755e+06	6.27161e+06	4546112	67556768	-0.00186518	-4.10185	495.273	13123.3	46.625	164.244	75	1.54853	3.9505	0.284	2774.9	2	1	37238.4	3.71309e+06
71	58.8133	6.85053e+06	6.27161e+06	8971106	135099936	NA	-8.28704	501.347	13321.9	46.4398	165.852	71	1.49434	1.08806	0.284	2774.9	1	0	37238.4	3.71309e+06
73	58.8133	7.0435e+06	6.27161e+06	4546112	67556768	-0.00186518	-11.6343	514.37	13451	45.6111	167.23	93	1.42801	1.0226	0.284	2774.9	2	1	37238.4	3.71309e+06
75	58.8133	7.23647e+06	6.27161e+06	4546112	67556768	-0.00186518	-15.0046	523.167	13567.7	45.412	172.264	94	1.47644	0.871012	0.284	2774.9	2	1	37238.4	3.71309e+06
77	58.8133	7.42944e+06	6.27161e+06	4546112	67556768	-0.00186518	-15.9769	525.245	13673.4	45.9259	171.541	93	1.58415	0.331457	0.284	2774.9	2	1	37238.4	3.71309e+06
79	58.8133	7.62242e+06	6.27161e+06	4546112	67556768	-0.00186518	-16.162	516.384	13679	46	168.701	104	1.59016	0.360406	0.284	2774.9	2	1	37238.4	3.71309e+06
81	58.8133	7.81539e+06	6.27161e+06	121117	13600	-0.00186518	-16.588	501.097	13593.5	44.6528	167.115	99	1.62423	0.572511	0.284	2774.9	3	1	37238.4	3.71309e+06
83	58.8133	8.00836e+06	6.27161e+06	4505727	67550792	NA	-16.2222	505.259	13482.3	41.7361	165.975	104	1.57859	2.07551	0.284	2774.9	2	0	37238.4	3.71309e+06
85	58.8133	8.20133e+06	6.27161e+06	4505727	67550792	NA	-14.2778	534.389	13472.9	37.0185	168.128	113	1.46657	1.37753	0.284	2774.9	2	0	37238.4	3.71309e+06
87	58.8133	8.39431e+06	6.27161e+06	4505727	67550792	NA	-13.7778	541.662	13576.5	36.4306	167.722	100	1.51559	0.878849	0.284	2774.9	2	0	37238.4	3.71309e+06
89	58.8133	8.58728e+06	6.27161e+06	4.50716e+06	67559976	NA	-14.2222	519.241	13756.9	38.1574	169.313	139	1.61202	0.515965	0.284	2774.9	2	0	37238.4	3.71309e+06
91	58.8133	8.78025e+06	6.27161e+06	4.50716e+06	67559976	NA	-19.5509	510.301	13925.2	37.9907	170.946	597	1.42018	0.549325	0.284	2774.9	2	0	37238.4	3.71309e+06
93	58.8133	8.97322e+06	6.27161e+06	8971106	135099936	NA	-31.0278	523.727	14088.3	37.0324	166.918	808	1.4514	3.64993	0.284	2774.9	1	0	37238.4	3.71309e+06
95	58.8133	9.1662e+06	6.27161e+06	8971106	135099936	NA	-36.787	482.852	14521.7	38.0185	168.729	603	1.31387	1.09521	0.284	2774.9	1	0	37238.4	3.71309e+06
97	58.8133	9.35917e+06	6.27161e+06	4730088	67563760	-0.00724991	-38.9815	421.866	14970.6	40.838	168.612	617	0.977928	0.888788	0.284	2774.9	2	1	37238.4	3.71309e+06
99	58.8133	9.55214e+06	6.27161e+06	4730088	67563760	-0.00724991	-36.7685	371.685	14998.3	49.7083	170.767	375	0.865761	1.05296	0.284	2774.9	2	1	37238.4	3.71309e+06
101	58.8133	9.74511e+06	6.27161e+06	4730088	67563760	-0.00724991	-37.2454	365.968	14889.1	50.4815	172.519	406	0.68704	0.894856	0.284	2774.9	2	1	37238.4	3.71309e+06
103	58.8133	9.93809e+06	6.27161e+06	4730088	67563760	-0.00724991	-45.875	383.741	15332.8	44.838	169.596	477	0.984208	3.88819	0.284	2774.9	2	1	37238.4	3.71309e+06
105	58.8133	1.01311e+07	6.27161e+06	8971106	135099936	NA	-58.7176	402.245	15950.6	46.0417	166.539	525	0.999215	0.332462	0.284	2774.9	1	0	37238.4	3.71309e+06
107	58.8133	1.0324e+07	6.27161e+06	4730088	67563760	-0.00724991	-60.125	392.667	16272.9	50.0231	164.645	370	1.15044	0.27211	0.284	2774.9	2	1	37238.4	3.71309e+06
109	58.8133	1.0517e+07	6.27161e+06	8971106	135099936	NA	-58.3194	391.231	16101.9	50.5139	168.282	1071	1.2303	0.46107	0.284	2774.9	1	0	37238.4	3.71309e+06
111	58.8133	1.071e+07	6.27161e+06	5211180	67731472	NA	-60.4676	414.366	16002.5	50.1991	165.432	958	1.31309	0.629925	0.284	2774.9	2	0	37238.4	3.71309e+06
113	58.8133	1.09029e+07	6.27161e+06	5211180	67731472	NA	-71.1667	461.375	16613	53.9306	160.617	1140	1.4839	0.495252	0.284	2774.9	2	0	37238.4	3.71309e+06
115	58.8133	1.10959e+07	6.27161e+06	8971106	135099936	NA	-90.0926	464.44	17443.4	65.162	152.866	1285	1.77604	0.768461	0.284	2774.9	1	0	37238.4	3.71309e+06
117	58.8133	1.12889e+07	6.27161e+06	5211180	67731472	NA	-90.1019	400.019	17664.9	72.7963	151.529	1665	1.80912	0.204841	0.284	2774.9	2	0	37238.4	3.71309e+06
119	58.8133	1.14819e+07	6.27161e+06	5211180	67731472	NA	-77.6296	353.625	17547.9	72.6204	154.976	1601	1.81854	0.234437	0.284	2774.9	2	0	37238.4	3.71309e+06
121	58.8133	1.16748e+07	6.27161e+06	4730088	67563760	-0.00724991	-73.7546	375.245	17382.8	64.9491	155.47	1332	1.75287	0.2202	0.284	2774.9	2	1	37238.4	3.71309e+06
123	58.8133	1.18678e+07	6.27161e+06	4730088	67563760	-0.00724991	-76.9444	444.981	17227.2	60.088	153.369	907	1.44724	0.458979	0.284	2774.9	2	1	37238.4	3.71309e+06
125	58.8133	1.20608e+07	6.27161e+06	8971106	135099936	NA	-76.8287	534.722	16962.6	57.2407	151.266	1101	1.54149	0.589822	0.284	2774.9	1	0	37238.4	3.71309e+06
127	58.8133	1.22538e+07	6.27161e+06	5211180	67731472	NA	-88.7037	501.968	17973	62.713	152.265	1338	1.51166	0.471501	0.284	2774.9	2	0	37238.4	3.71309e+06
129	58.8133	1.24467e+07	6.27161e+06	1.45125e+06	363000	-0.00724991	-97.5509	445.648	19355.9	64.8241	154.387	1473	1.48347	0.470874	0.284	2774.9	3	1	37238.4	3.71309e+06
131	58.8133	1.26397e+07	6.27161e+06	1.45125e+06	363000	-0.00724991	-99.8472	410.685	20213.8	64.338	156.598	1371	1.65638	0.460919	0.284	2774.9	3	1	37238.4	3.71309e+06
133	58.8133	1.28327e+07	6.27161e+06	970161	195290	-0.00724991	-95.4583	403.005	20212.1	63.1204	157.916	1258	1.47724	0.13543	0.284	2774.9	2	1	37238.4	3.71309e+06
135	58.8133	1.30256e+07	6.27161e+06	1.45125e+06	363000	-0.00724991	-86.1157	398.19	18981.2	62.3519	159.247	1040	1.20855	0.105582	0.284	2774.9	3	1	37238.4	3.71309e+06
137	58.8133	1.32186e+07	6.27161e+06	4730088	67563760	-0.00724991	-91.0231	475.722	16619.6	66.5417	154.981	1151	1.42628	0.0932562	0.284	2774.9	2	1	37238.4	3.71309e+06
139	58.8133	1.34116e+07	6.27161e+06	4730088	67563760	-0.00724991	-92.7721	590.433	14967.1	68.2837	149.791	1323	1.33897	0.0940136	0.284	2774.9	2	1	36737.8	3.71309e+06
141	58.8133	1.36046e+07	6.27161e+06	8971106	135099936	NA	-80.7597	541.636	14518.8	66.0195	148.097	1126	1.35331	0.121846	0.284	2774.9	1	0	24740.8	3.71309e+06
143	58.8133	1.37975e+07	6.27161e+06	8971106	135099936	NA	-68.5529	462.706	13926.5	64.6118	139.394	1067	1.18687	0.125026	0.284	2774.9	1	0	12382.9	3.71309e+06
145	58.8133	1.39905e+07	6.27161e+06	4730088	67563760	-0.00724991	-73.5135	437.676	13871.1	59.8649	146.889	1132	1.27747	0.125816	0.284	2774.9	2	1	11018.9	3.71309e+06
147	58.8133	1.41835e+07	6.27161e+06	8971106	135099936	NA	-60.122	421.646	13230.1	57.0854	139.154	960	1.3217	0.214052	0.284	2774.9	1	0	11692.2	3.71309e+06
149	58.8133	1.43765e+07	6.27161e+06	8971106	135099936	NA	-54.831	442.634	12287.7	56.8451	143.719	1162	1.45502	0.278965	0.284	2774.9	1	0	9264.33	3.71309e+06
151	58.8133	1.45694e+07	6.27161e+06	8971106	135099936	NA	-51.9024	466.146	11358.1	54.7683	128.299	1063	1.30485	19.2176	0.284	2774.9	1	0	10645.7	3.71309e+06
153	58.8133	1.47624e+07	6.27161e+06	8971106	135099936	NA	-59.1111	474.626	12222.1	43.0707	140.204	1150	1.26876	0.278965	0.284	2774.9	1	0	14972.8	3.71309e+06
155	58.8133	1.49554e+07	6.27161e+06	4730088	67563760	-0.00724991	-52.5714	505.976	12492.9	37.6429	124.525	687	1.38433	0.278965	0.284	2774.9	2	1	4202.93	3.71309e+06
157	58.8133	1.51483e+07	6.27161e+06	8971106	135099936	NA	-29.4286	537.893	10189.7	46.7857	132.586	283	0.888648	0.216809	0.284	2774.9	1	0	3562.71	3.71309e+06
159	58.8133	1.53413e+07	6.27161e+06	49205.2	3500	NA	-34.9341	546.725	10344.5	44.5165	149.251	904	1.15688	0.216809	0.284	2774.9	3	0	14449.5	3.71309e+06
161	58.8133	1.55343e+07	6.27161e+06	49205.2	3500	NA	-54.8517	638	10861.4	35.5659	148.148	1885	1.52902	0.251963	0.284	2774.9	3	0	30615	3.71309e+06
163	58.8133	1.57273e+07	6.27161e+06	49205.2	3500	NA	-39.4203	558.681	10589	31.4928	136.084	1079	1.36267	0.257037	0.284	2774.9	3	0	18199.7	3.71309e+06
165	58.8133	1.59202e+07	6.27161e+06	4.4879e+06	67550048	NA	-32.2609	483.37	10202.4	33.7174	114.432	554	1.14856	0.216534	0.284	2774.9	2	0	3762.66	3.71309e+06
167	58.8133	1.61132e+07	6.27161e+06	49205.2	3500	NA	-31.5294	468.765	9646.18	35.4118	101.89	501	1.23748	0.184413	0.284	2774.9	1	0	1145.38	3.71309e+06
169	58.8133	1.63062e+07	6.27161e+06	49205.2	3500	NA	-27.6667	505.333	8421.33	30	43.8353	384	0.69133	0.184413	0.284	2774.9	1	0	111.215	3.71309e+06
171	58.8133	1.64992e+07	6.27161e+06	49205.2	3500	NA	-29.7273	518.091	8437.73	29.9091	113.055	460	0.404217	0.184413	0.284	2774.9	1	0	812.41	3.71309e+06
173	58.8133	1.66921e+07	6.27161e+06	NA	NA	NA	NA	NA	NA	NA	NA	NA	NA	NA	NA	NA	0	NA	NA	3.71309e+06
175	58.8133	1.68851e+07	6.27161e+06	NA	NA	NA	NA	NA	NA	NA	NA	NA	NA	NA	NA	NA	0	NA	NA	3.71309e+06
177	58.8133	1.70781e+07	6.27161e+06	NA	NA	NA	NA	NA	NA	NA	NA	NA	NA	NA	NA	NA	0	NA	NA	3.71309e+06
179	58.8133	1.7271e+07	6.27161e+06	NA	NA	NA	NA	NA	NA	NA	NA	NA	NA	NA	NA	NA	0	NA	NA	3.71309e+06
-179	56.0258	-1.7271e+07	6.07863e+06	NA	NA	NA	NA	NA	NA	NA	NA	NA	NA	NA	NA	NA	0	NA	NA	3.65788e+06
-177	56.0258	-1.70781e+07	6.07863e+06	NA	NA	NA	NA	NA	NA	NA	NA	NA	NA	NA	NA	NA	0	NA	NA	3.65788e+06
-175	56.0258	-1.68851e+07	6.07863e+06	NA	NA	NA	NA	NA	NA	NA	NA	NA	NA	NA	NA	NA	0	NA	NA	3.65788e+06
-173	56.0258	-1.66921e+07	6.07863e+06	NA	NA	NA	NA	NA	NA	NA	NA	NA	NA	NA	NA	NA	0	NA	NA	3.65788e+06
-171	56.0258	-1.64992e+07	6.07863e+06	6.99615e+06	246241184	0.000919018	14.4	608.4	4711.4	35.8	60.59	66	1.28292	NA	1.032	23266	2	1	117.463	3.65788e+06
-169	56.0258	-1.63062e+07	6.07863e+06	2894.15	490	NA	18	676	4621	34.6667	103.417	161	1.445	NA	1.032	23266	1	0	92.1826	3.65788e+06
-167	56.0258	-1.61132e+07	6.07863e+06	NA	NA	NA	NA	NA	NA	NA	NA	NA	NA	NA	NA	NA	0	NA	NA	3.65788e+06
-165	56.0258	-1.59202e+07	6.07863e+06	13989409	492481856	0.000919018	32.7778	952.556	4553	28.2222	163.507	1316	1.34114	0.131858	1.032	23266	1	1	1025.75	3.65788e+06
-163	56.0258	-1.57273e+07	6.07863e+06	13989409	492481856	0.000919018	30.6346	949.865	4695.4	28.1346	143.602	1734	1.33266	0.131858	1.032	23266	1	1	5100.99	3.65788e+06
-161	56.0258	-1.55343e+07	6.07863e+06	13989409	492481856	0.000919018	28.9759	810.277	5179.8	31.2048	121.581	1476	1.15115	0.131858	1.032	23266	1	1	7997.42	3.65788e+06
-159	56.0258	-1.53413e+07	6.07863e+06	6.99615e+06	246241184	0.000919018	23.9048	606.41	5629.61	33.6762	122.359	1900	1.11733	0.0494063	1.032	23266	2	1	12325	3.65788e+06
-157	56.0258	-1.51483e+07	6.07863e+06	13989409	492481856	0.000919018	21.8462	598.365	6154.13	30.1346	102.878	1232	1.19648	0.0257602	1.032	23266	1	1	6018.86	3.65788e+06
-155	56.0258	-1.49554e+07	6.07863e+06	7008604	246240976	-0.0335948	39.5769	1068.92	5352.27	20	133.393	579	0.48371	0.157458	1.032	23266	2	2	2259.75	3.65788e+06
-153	56.0258	-1.47624e+07	6.07863e+06	7008604	246240976	-0.0335948	38.0909	1358.41	5046.05	18.6818	104.889	935	1.43308	0.169954	1.032	23266	2	2	2479.98	3.65788e+06
-151	56.0258	-1.45694e+07	6.07863e+06	NA	NA	NA	NA	NA	NA	NA	NA	NA	NA	NA	NA	NA	0	NA	NA	3.65788e+06
-149	56.0258	-1.43765e+07	6.07863e+06	NA	NA	NA	NA	NA	NA	NA	NA	NA	NA	NA	NA	NA	0	NA	NA	3.65788e+06
-147	56.0258	-1.41835e+07	6.07863e+06	NA	NA	NA	NA	NA	NA	NA	NA	NA	NA	NA	NA	NA	0	NA	NA	3.65788e+06
-145	56.0258	-1.39905e+07	6.07863e+06	NA	NA	NA	NA	NA	NA	NA	NA	NA	NA	NA	NA	NA	0	NA	NA	3.65788e+06
-143	56.0258	-1.37975e+07	6.07863e+06	NA	NA	NA	NA	NA	NA	NA	NA	NA	NA	NA	NA	NA	0	NA	NA	3.65788e+06
-141	56.0258	-1.36046e+07	6.07863e+06	NA	NA	NA	NA	NA	NA	NA	NA	NA	NA	NA	NA	NA	0	NA	NA	3.65788e+06
-139	56.0258	-1.34116e+07	6.07863e+06	NA	NA	NA	NA	NA	NA	NA	NA	NA	NA	NA	NA	NA	0	NA	NA	3.65788e+06
-137	56.0258	-1.32186e+07	6.07863e+06	NA	NA	NA	NA	NA	NA	NA	NA	NA	NA	NA	NA	NA	0	NA	NA	3.65788e+06
-135	56.0258	-1.30256e+07	6.07863e+06	13989409	492481856	0.000919018	51.4627	3006.79	4555.34	37.4925	147.194	1248	1.78652	2.6612	1.032	23266	1	1	6449.25	3.65788e+06
-133	56.0258	-1.28327e+07	6.07863e+06	6.99587e+06	246240960	0.000919018	53.4971	2484.1	4838.15	34.5886	171.325	2223	1.49822	0.555543	1.03512	23097.8	2	1	20785.2	3.65788e+06
-131	56.0258	-1.26397e+07	6.07863e+06	3089.82	930	0.000919018	33.4599	1845.41	5996.07	35.1016	155.897	2210	1.87457	0.693313	1.07248	21083.3	3	3	30913.6	3.65788e+06
-129	56.0258	-1.24467e+07	6.07863e+06	211.346	1330	-0.0152511	10.1771	886.75	7488.48	34.8958	168.475	2145	1.91542	0.179468	1.1195	18547.6	3	2	36890.2	3.65788e+06
-127	56.0258	-1.22538e+07	6.07863e+06	883.063	1330	0.000919018	-6.93229	518.953	8700.65	28.5	169.684	1703	1.62083	0.478514	1.1195	18547.5	3	1	37238.4	3.65788e+06
-125	56.0258	-1.20608e+07	6.07863e+06	1173.56	1280	0.000919018	-7.45833	502.385	9405.88	28.3385	176.284	1635	1.2823	0.150761	1.1195	18547.5	4	1	37238.4	3.65788e+06
-123	56.0258	-1.18678e+07	6.07863e+06	6.99504e+06	246240960	0.000919018	-2.33854	598.833	9487.24	30.776	181.601	1502	1.35074	0.372698	1.1195	18547.5	2	1	37238.4	3.65788e+06
-121	56.0258	-1.16748e+07	6.07863e+06	10383.4	22050	-0.0124939	8.33854	532.932	10345.4	41.6042	183.213	1317	1.46696	1.16227	1.1195	18547.5	4	3	37238.4	3.65788e+06
-119	56.0258	-1.14819e+07	6.07863e+06	6.99563e+06	246241088	-0.00578745	6.70833	468.625	11227.7	47.5	180.363	666	1.57435	1.62503	1.1195	18547.5	2	2	37238.4	3.65788e+06
-117	56.0258	-1.12889e+07	6.07863e+06	7.00167e+06	246257984	0.000919018	5.25	461.359	11690	50.4583	180.374	919	1.4859	0.899792	1.1195	18547.5	2	1	37238.4	3.65788e+06
-115	56.0258	-1.10959e+07	6.07863e+06	7.00167e+06	246257984	0.000919018	-2.53646	490.411	12023.2	56.8229	185.558	887	0.954655	0.456676	1.1195	18547.5	2	1	37238.4	3.65788e+06
-113	56.0258	-1.09029e+07	6.07863e+06	7.00167e+06	246257984	0.000919018	-1.07812	468.953	12228.1	59.8854	183.981	550	1.15444	0.480067	1.1195	18547.5	2	1	37238.4	3.65788e+06
-111	56.0258	-1.071e+07	6.07863e+06	13922.1	34100	0.0105124	-2.63021	461.651	12457.2	58.1302	183.952	559	1.02968	0.740569	1.1195	18547.5	3	2	37238.4	3.65788e+06
-109	56.0258	-1.0517e+07	6.07863e+06	8919.34	34550	0.0105124	-6.95833	446.182	12990.4	56.7812	175.11	371	0.878053	0.232434	1.1195	18547.5	4	2	37238.4	3.65788e+06
-107	56.0258	-1.0324e+07	6.07863e+06	3916.59	9030	0.0201058	-11.5469	460.151	13354	55.9167	176.411	221	0.930794	0.158046	1.1195	18547.5	1	1	37238.4	3.65788e+06
-105	56.0258	-1.01311e+07	6.07863e+06	3768.38	34100	NA	-16.8906	500.245	13532.3	51.2708	173.038	400	0.684563	0.226704	1.1195	18547.5	3	0	37238.4	3.65788e+06
-103	56.0258	-9.93809e+06	6.07863e+06	7.00167e+06	246257984	0.000919018	-21.026	506.224	13955.4	48.8594	170.836	183	0.655219	0.13609	1.1195	18547.5	2	1	37238.4	3.65788e+06
-101	56.0258	-9.74511e+06	6.07863e+06	7.00167e+06	246257984	0.000919018	-25.75	487.901	14158.1	50.9688	173.675	163	0.926619	0.328848	1.1195	18547.5	2	1	37238.4	3.65788e+06
-99	56.0258	-9.55214e+06	6.07863e+06	6995317	246258432	0.000919018	-29.4688	495.495	14101	52.599	173.591	176	0.969991	0.146108	1.1195	18547.5	2	1	37238.4	3.65788e+06
-97	56.0258	-9.35917e+06	6.07863e+06	6.99659e+06	246243184	0.000919018	-36.1354	493.995	14161.3	47.4323	171.602	178	0.856527	0.497677	1.1195	18547.5	2	1	37238.4	3.65788e+06
-95	56.0258	-9.1662e+06	6.07863e+06	7.00167e+06	246257984	0.000919018	-40.099	488.594	14217.5	48.1198	167.88	174	0.743886	0.122318	1.1195	18547.5	2	1	37238.4	3.65788e+06
-93	56.0258	-8.97322e+06	6.07863e+06	3768.38	4500	NA	-42.8947	495	14111.5	47.7316	165.087	221	0.896427	0.0333079	1.1195	18547.5	1	0	36137.7	3.65788e+06
-91	56.0258	-8.78025e+06	6.07863e+06	3768.38	4500	NA	-46.867	504.676	14002.9	47.984	161.76	203	0.912598	0.00922078	1.1195	18547.5	1	0	34321.6	3.65788e+06
-89	56.0258	-8.58728e+06	6.07863e+06	NA	NA	NA	-45.7593	503.926	13829.6	49.0062	152.39	171	0.867828	0.0210282	1.1195	18547.5	0	NA	29187.7	3.65788e+06
-87	56.0258	-8.39431e+06	6.07863e+06	3768.38	4500	NA	-41.87	514.85	13608.3	48.56	151.624	133	1.09273	0.0422905	1.1195	18547.5	1	0	17690.3	3.65788e+06
-85	56.0258	-8.20133e+06	6.07863e+06	3768.38	4500	NA	-39.3793	514.655	13334.5	48.6552	146.262	138	1.17663	0.0383383	1.1195	18547.5	1	0	9594.65	3.65788e+06
-83	56.0258	-8.00836e+06	6.07863e+06	NA	NA	NA	-39.3095	503.762	13004.1	49.9048	146.491	66	1.11488	0.023207	1.1195	18547.5	0	NA	6344.06	3.65788e+06
-81	56.0258	-7.81539e+06	6.07863e+06	NA	NA	NA	-50.6667	481	12410.3	50.3333	92.7686	26	0.0996234	0.000123023	1.1195	18547.5	0	NA	79.4962	3.65788e+06
-79	56.0258	-7.62242e+06	6.07863e+06	2716.02	14000	NA	-49.8526	510.589	12288.7	49.3579	90.6865	128	1.26415	0.103685	1.1195	18547.5	1	0	6003.65	3.65788e+06
-77	56.0258	-7.42944e+06	6.07863e+06	1702.71	9655	NA	-52.16	603.008	12295.3	46.528	140.013	330	1.35529	0.155846	1.1195	18547.5	2	0	20415.3	3.65788e+06
-75	56.0258	-7.23647e+06	6.07863e+06	NA	NA	NA	-56.0833	610.495	12373.1	44.3177	147.339	441	1.28768	0.00120448	1.1195	18547.5	0	NA	37238.4	3.65788e+06
-73	56.0258	-7.0435e+06	6.07863e+06	NA	NA	NA	-57.3698	633.312	12466.2	41.4323	147.481	311	1.31309	0.0011923	1.1195	18547.5	0	NA	37238.4	3.65788e+06
-71	56.0258	-6.85053e+06	6.07863e+06	NA	NA	NA	-58.2708	658.234	12614	38.125	149.447	455	1.36587	0.00118823	1.1195	18547.5	0	NA	37238.4	3.65788e+06
-69	56.0258	-6.65755e+06	6.07863e+06	NA	NA	NA	-56.5781	675.401	12698.6	33.8177	152.227	550	1.39597	8.97322e-10	1.1195	18547.5	0	NA	37238.4	3.65788e+06
-67	56.0258	-6.46458e+06	6.07863e+06	1059.75	4830	NA	-54.4583	666.516	12296.5	33.6875	151.662	703	1.35034	0.0301841	1.1195	18547.5	2	0	37238.4	3.65788e+06
-65	56.0258	-6.27161e+06	6.07863e+06	NA	NA	NA	-55.6979	651.531	11913.7	35.401	147.54	456	1.46281	0.000604027	1.1195	18547.5	0	NA	37238.4	3.65788e+06
-63	56.0258	-6.07863e+06	6.07863e+06	NA	NA	NA	-53.1823	761.984	11033.4	24.1458	146.065	796	1.29421	0.00466095	1.1195	18547.5	0	NA	36957.3	3.65788e+06
-61	56.0258	-5.88566e+06	6.07863e+06	1411.26	7590	NA	-30.1959	838.108	9992.27	16.2905	129.26	661	1.63721	0.161445	1.1195	18547.5	2	0	20275.9	3.65788e+06
-59	56.0258	-5.69269e+06	6.07863e+06	2716.02	14000	NA	-14.0408	861.51	9247.96	19.6939	106.5	529	1.74839	0.157989	1.1195	18547.5	1	0	4436.92	3.65788e+06
-57	56.0258	-5.49972e+06	6.07863e+06	NA	NA	NA	-7.33333	884	8665.67	21	143.635	152	1.4414	0.0052081	1.1195	18547.5	0	NA	144.669	3.65788e+06
-55	56.0258	-5.30674e+06	6.07863e+06	NA	NA	NA	NA	NA	NA	NA	NA	NA	NA	NA	NA	NA	0	NA	NA	3.65788e+06
-53	56.0258	-5.11377e+06	6.07863e+06	NA	NA	NA	NA	NA	NA	NA	NA	NA	NA	NA	NA	NA	0	NA	NA	3.65788e+06
-51	56.0258	-4.9208e+06	6.07863e+06	NA	NA	NA	NA	NA	NA	NA	NA	NA	NA	NA	NA	NA	0	NA	NA	3.65788e+06
-49	56.0258	-4.72783e+06	6.07863e+06	NA	NA	NA	NA	NA	NA	NA	NA	NA	NA	NA	NA	NA	0	NA	NA	3.65788e+06
-47	56.0258	-4.53485e+06	6.07863e+06	NA	NA	NA	NA	NA	NA	NA	NA	NA	NA	NA	NA	NA	0	NA	NA	3.65788e+06
-45	56.0258	-4.34188e+06	6.07863e+06	NA	NA	NA	NA	NA	NA	NA	NA	NA	NA	NA	NA	NA	0	NA	NA	3.65788e+06
-43	56.0258	-4.14891e+06	6.07863e+06	NA	NA	NA	NA	NA	NA	NA	NA	NA	NA	NA	NA	NA	0	NA	NA	3.65788e+06
-41	56.0258	-3.95594e+06	6.07863e+06	NA	NA	NA	NA	NA	NA	NA	NA	NA	NA	NA	NA	NA	0	NA	NA	3.65788e+06
-39	56.0258	-3.76296e+06	6.07863e+06	NA	NA	NA	NA	NA	NA	NA	NA	NA	NA	NA	NA	NA	0	NA	NA	3.65788e+06
-37	56.0258	-3.56999e+06	6.07863e+06	NA	NA	NA	NA	NA	NA	NA	NA	NA	NA	NA	NA	NA	0	NA	NA	3.65788e+06
-35	56.0258	-3.37702e+06	6.07863e+06	NA	NA	NA	NA	NA	NA	NA	NA	NA	NA	NA	NA	NA	0	NA	NA	3.65788e+06
-33	56.0258	-3.18405e+06	6.07863e+06	NA	NA	NA	NA	NA	NA	NA	NA	NA	NA	NA	NA	NA	0	NA	NA	3.65788e+06
-31	56.0258	-2.99107e+06	6.07863e+06	NA	NA	NA	NA	NA	NA	NA	NA	NA	NA	NA	NA	NA	0	NA	NA	3.65788e+06
-29	56.0258	-2.7981e+06	6.07863e+06	NA	NA	NA	NA	NA	NA	NA	NA	NA	NA	NA	NA	NA	0	NA	NA	3.65788e+06
-27	56.0258	-2.60513e+06	6.07863e+06	NA	NA	NA	NA	NA	NA	NA	NA	NA	NA	NA	NA	NA	0	NA	NA	3.65788e+06
-25	56.0258	-2.41216e+06	6.07863e+06	NA	NA	NA	NA	NA	NA	NA	NA	NA	NA	NA	NA	NA	0	NA	NA	3.65788e+06
-23	56.0258	-2.21918e+06	6.07863e+06	NA	NA	NA	NA	NA	NA	NA	NA	NA	NA	NA	NA	NA	0	NA	NA	3.65788e+06
-21	56.0258	-2.02621e+06	6.07863e+06	NA	NA	NA	NA	NA	NA	NA	NA	NA	NA	NA	NA	NA	0	NA	NA	3.65788e+06
-19	56.0258	-1.83324e+06	6.07863e+06	NA	NA	NA	NA	NA	NA	NA	NA	NA	NA	NA	NA	NA	0	NA	NA	3.65788e+06
-17	56.0258	-1.64027e+06	6.07863e+06	NA	NA	NA	NA	NA	NA	NA	NA	NA	NA	NA	NA	NA	0	NA	NA	3.65788e+06
-15	56.0258	-1.44729e+06	6.07863e+06	NA	NA	NA	NA	NA	NA	NA	NA	NA	NA	NA	NA	NA	0	NA	NA	3.65788e+06
-13	56.0258	-1.25432e+06	6.07863e+06	NA	NA	NA	NA	NA	NA	NA	NA	NA	NA	NA	NA	NA	0	NA	NA	3.65788e+06
-11	56.0258	-1.06135e+06	6.07863e+06	NA	NA	NA	NA	NA	NA	NA	NA	NA	NA	NA	NA	NA	0	NA	NA	3.65788e+06
-9	56.0258	-868376	6.07863e+06	6.99697e+06	246370928	0.000919018	85.6667	1408.4	3401.33	24.4667	187.342	410	0.71211	19.0671	0.535	15183.7	2	1	1596.02	3.65788e+06
-7	56.0258	-675404	6.07863e+06	46584.1	180000	0.000919018	83.0714	1313.14	3700.43	24.1837	157.154	536	1.04594	42.4085	0.300799	16902.1	4	1	10170.1	3.65788e+06
-5	56.0258	-482431	6.07863e+06	78776.9	100000	0.000919018	73.435	1572.58	4332.88	26.7232	174.769	871	1.18783	82.8496	0.22325	17471.1	3	1	26561.2	3.65788e+06
-3	56.0258	-289459	6.07863e+06	7034093	246290928	0.000919018	72.565	948.989	4412.31	17.8757	182.964	1051	1.18357	99.1042	0.22325	17471.1	2	1	31176.6	3.65788e+06
-1	56.0258	-96486.3	6.07863e+06	7034093	246290928	0.000919018	82.56	711.88	4185.72	14.16	153.718	422	1.20912	478.424	0.22325	17471.1	2	1	3608.71	3.65788e+06
1	56.0258	96486.3	6.07863e+06	NA	NA	NA	NA	NA	NA	NA	NA	NA	NA	NA	NA	NA	0	NA	NA	3.65788e+06
3	56.0258	289459	6.07863e+06	NA	NA	NA	NA	NA	NA	NA	NA	NA	NA	NA	NA	NA	0	NA	NA	3.65788e+06
5	56.0258	482431	6.07863e+06	NA	NA	NA	NA	NA	NA	NA	NA	NA	NA	NA	NA	NA	0	NA	NA	3.65788e+06
7	56.0258	675404	6.07863e+06	NA	NA	NA	NA	NA	NA	NA	NA	NA	NA	NA	NA	NA	0	NA	NA	3.65788e+06
9	56.0258	868376	6.07863e+06	45268.7	5471000	NA	77.3699	788.214	5845.08	24.9769	185.43	133	0.812127	78.0842	0.210137	23047.4	4	0	26940.7	3.65788e+06
11	56.0258	1.06135e+06	6.07863e+06	452214	8236000	NA	79.9624	605.624	6005.28	20.9323	132.761	107	0.936245	108.668	0.207284	23335.7	3	0	13881.6	3.65788e+06
13	56.0258	1.25432e+06	6.07863e+06	252663	6853500	NA	74.7606	717.908	6301.35	22.1831	169.864	257	1.56384	155.78	0.30248	24002.2	2	0	21595.7	3.65788e+06
15	56.0258	1.44729e+06	6.07863e+06	252663	6853500	NA	69.5044	614.655	6455.13	20.7168	168.489	297	0.948612	31.942	0.31673	24101.8	2	0	19135.8	3.65788e+06
17	56.0258	1.64027e+06	6.07863e+06	386151	23015300	NA	75.2045	522.045	6673.84	23.25	120.356	135	1.41517	27.5829	0.326025	21576	2	0	4644.99	3.65788e+06
19	56.0258	1.83324e+06	6.07863e+06	460057	37794600	NA	74.5263	558.737	6623.05	26.2105	133.997	91	1.52185	94.2309	0.3331	16297.9	3	0	1560.51	3.65788e+06
21	56.0258	2.02621e+06	6.07863e+06	64030.1	2179225	0.00132666	67.6909	737.136	7436.35	31.4909	178.676	174	1.63493	74.7938	0.0256538	3029.3	4	1	17744.8	3.65788e+06
23	56.0258	2.21918e+06	6.07863e+06	64030.1	2179225	0.00132666	63.0481	673.273	7858.43	29.7647	178.976	181	1.57757	51.8189	-0.00750406	3066.97	4	1	35326.9	3.65788e+06
25	56.0258	2.41216e+06	6.07863e+06	64030.1	2179225	0.00132666	58.623	644.393	8203.18	28.534	180.659	263	1.66328	69.1234	-0.0455962	3087.12	4	1	36585.3	3.65788e+06
27	56.0258	2.60513e+06	6.07863e+06	136231	4840000	0.00132666	53.9271	647.276	8591.67	29.9688	179.177	180	1.65784	23.6629	-0.0571414	2607.42	4	1	37238.4	3.65788e+06
29	56.0258	2.7981e+06	6.07863e+06	207605	6720000	0.00132666	50.5885	642.385	8946.88	31.3438	178.762	218	1.72937	19.5232	0.236025	2127.47	3	1	37238.4	3.65788e+06
31	56.0258	2.99107e+06	6.07863e+06	4.58936e+06	70909968	NA	47.2865	630.557	9117.54	33.6615	179.427	228	1.67612	26.8712	0.268681	2523.1	2	0	37238.4	3.65788e+06
33	56.0258	3.18405e+06	6.07863e+06	8971106	135099936	NA	41.849	645.333	9383.53	33.9427	179.474	229	1.62865	12.1439	0.284	2774.9	1	0	37238.4	3.65788e+06
35	56.0258	3.37702e+06	6.07863e+06	4.53349e+06	67572472	NA	41.974	631.99	9641.23	35.125	175.75	172	1.62969	27.7977	0.284	2774.9	2	0	37238.4	3.65788e+06
37	56.0258	3.56999e+06	6.07863e+06	4.53349e+06	67572472	NA	45.3021	641.328	9830.72	32.8542	174.806	182	1.786	333.485	0.284	2774.9	2	0	37238.4	3.65788e+06
39	56.0258	3.76296e+06	6.07863e+06	8971106	135099936	NA	44.8438	614.161	10244.1	32.6146	174.632	187	1.68078	79.6742	0.284	2774.9	1	0	37238.4	3.65788e+06
41	56.0258	3.95594e+06	6.07863e+06	8971106	135099936	NA	44.7812	605.312	10568.4	31.3542	176.084	138	1.73169	59.1347	0.284	2774.9	1	0	37238.4	3.65788e+06
43	56.0258	4.14891e+06	6.07863e+06	4.49136e+06	67856968	NA	43.0781	588.568	10749.8	29.4115	174.864	144	1.81528	83.7832	0.284	2774.9	2	0	37238.4	3.65788e+06
45	56.0258	4.34188e+06	6.07863e+06	14254.9	1127000	NA	38.5833	577.688	11017.8	32.3698	173.615	172	1.75195	29.1862	0.284	2774.9	4	0	37238.4	3.65788e+06
47	56.0258	4.53485e+06	6.07863e+06	29095.8	1640000	-0.0154004	36.1146	555.969	11313.1	35.4792	173.241	203	1.7781	50.464	0.284	2774.9	5	1	37238.4	3.65788e+06
49	56.0258	4.72783e+06	6.07863e+06	49236.1	3495975	-0.0154004	34.651	560.438	11537.3	32.401	167.758	198	1.31248	60.9349	0.284	2774.9	4	1	37238.4	3.65788e+06
51	56.0258	4.9208e+06	6.07863e+06	51941	2907975	-0.0154004	32.9583	568.333	11694.9	30.0417	170.717	204	1.62725	24.4043	0.284	2774.9	4	1	37238.4	3.65788e+06
53	56.0258	5.11377e+06	6.07863e+06	87116.1	3365975	NA	29.5156	558.88	11786.8	28.2917	168.321	258	1.67666	59.7956	0.284	2774.9	4	0	37238.4	3.65788e+06
55	56.0258	5.30674e+06	6.07863e+06	87116.1	3365975	-0.0154004	27.2292	575.911	11902.5	27.3177	168.357	273	1.63164	32.932	0.284	2774.9	4	1	37238.4	3.65788e+06
57	56.0258	5.49972e+06	6.07863e+06	104856	1380000	-0.0154004	15.7135	572.38	12159.4	33.0104	172.333	699	1.48821	37.5812	0.284	2774.9	3	1	37238.4	3.65788e+06
59	56.0258	5.69269e+06	6.07863e+06	104856	1380000	-0.0154004	10.1354	593.203	12137	42.4583	174.35	891	1.59436	24.4555	0.284	2774.9	3	1	37238.4	3.65788e+06
61	56.0258	5.88566e+06	6.07863e+06	4537981	68239968	NA	21.6406	503.073	12058.5	51.9583	171.538	624	1.71999	110.751	0.284	2774.9	2	0	37238.4	3.65788e+06
63	56.0258	6.07863e+06	6.07863e+06	4537981	68239968	NA	20.1302	443.057	12457.8	51.4062	166.574	137	1.41599	15.9406	0.284	2774.9	2	0	37238.4	3.65788e+06
65	56.0258	6.27161e+06	6.07863e+06	8971106	135099936	NA	12.099	422.849	12913.9	49.0052	169.794	115	1.52468	33.7859	0.283843	2774.17	1	0	37238.4	3.65788e+06
67	56.0258	6.46458e+06	6.07863e+06	5402570	71360472	NA	7.94792	414.12	13154.3	51.125	166.002	107	1.59557	8.22346	0.272828	2722.78	2	0	37238.4	3.65788e+06
69	56.0258	6.65755e+06	6.07863e+06	8971106	135099936	NA	6.71354	399.255	13288.9	51.3229	165.283	86	1.5201	14.247	0.224208	2495.95	1	0	37238.4	3.65788e+06
71	56.0258	6.85053e+06	6.07863e+06	8971106	135099936	NA	6.53646	407.448	13303.5	50.651	165.315	83	1.53381	6.20526	0.255913	2643.86	1	0	37238.4	3.65788e+06
73	56.0258	7.0435e+06	6.07863e+06	8971106	135099936	NA	5.61979	421.828	13347.2	48.0469	165.033	81	1.4117	38.5895	0.284	2774.9	1	0	37238.4	3.65788e+06
75	56.0258	7.23647e+06	6.07863e+06	8971106	135099936	NA	1.25	424.208	13557.3	48.9635	166.381	95	1.50503	7.42892	0.284	2774.9	1	0	37238.4	3.65788e+06
77	56.0258	7.42944e+06	6.07863e+06	8971106	135099936	NA	-1.14583	416.698	13695.8	48.4896	162.675	55	1.35411	3.6102	0.284	2774.9	1	0	37238.4	3.65788e+06
79	56.0258	7.62242e+06	6.07863e+06	8971106	135099936	NA	-1.16667	417.01	13586.5	46.6198	167.528	45	1.57033	4.12188	0.284	2774.9	1	0	37238.4	3.65788e+06
81	56.0258	7.81539e+06	6.07863e+06	8971106	135099936	NA	0.140625	423.625	13399.2	46.8385	172.084	116	1.7018	2.57045	0.284	2774.9	1	0	37238.4	3.65788e+06
83	56.0258	8.00836e+06	6.07863e+06	8971106	135099936	NA	3.56771	462.422	13154.4	43.3385	171.691	245	1.75821	49.3966	0.284	2774.9	1	0	37238.4	3.65788e+06
85	56.0258	8.20133e+06	6.07863e+06	8971106	135099936	NA	6.0625	528.026	12927.5	37.5156	172.491	389	1.74865	26.6302	0.284	2774.9	1	0	37238.4	3.65788e+06
87	56.0258	8.39431e+06	6.07863e+06	4.50716e+06	67559976	NA	5.22396	507.036	12942.4	42.9688	175.352	903	1.59097	24.8817	0.284	2774.9	2	0	37238.4	3.65788e+06
89	56.0258	8.58728e+06	6.07863e+06	4.50716e+06	67559976	NA	-0.984375	474.104	12946.6	50.3021	175.912	1100	1.70016	6.18774	0.284	2774.9	2	0	37238.4	3.65788e+06
91	56.0258	8.78025e+06	6.07863e+06	4.50716e+06	67559976	NA	0.682292	459.49	12854.4	54.4219	174.004	593	1.78795	8.85391	0.284	2774.9	2	0	37238.4	3.65788e+06
93	56.0258	8.97322e+06	6.07863e+06	8971106	135099936	NA	-5.36458	514.552	12801.4	51.0885	181.398	1064	1.62856	32.2247	0.284	2774.9	1	0	37238.4	3.65788e+06
95	56.0258	9.1662e+06	6.07863e+06	8971106	135099936	NA	-15.2812	442.089	13706.8	58.2708	176.729	1346	1.71965	8.35076	0.284	2774.9	1	0	37238.4	3.65788e+06
97	56.0258	9.35917e+06	6.07863e+06	8971106	135099936	NA	-19.5885	413.193	14061.4	63.9062	182.513	1031	1.41496	3.26495	0.284	2774.9	1	0	37238.4	3.65788e+06
99	56.0258	9.55214e+06	6.07863e+06	8971106	135099936	NA	-17.0938	401.479	13632	68.7448	182.157	1043	1.36584	4.43665	0.284	2774.9	1	0	37238.4	3.65788e+06
101	56.0258	9.74511e+06	6.07863e+06	8971106	135099936	NA	-17.1198	375.599	13291.4	65.6771	179.269	470	1.41538	10.421	0.284	2774.9	1	0	37238.4	3.65788e+06
103	56.0258	9.93809e+06	6.07863e+06	8971106	135099936	NA	-26.4323	389.062	14034.6	56.2344	180.798	508	1.04689	2.59431	0.284	2774.9	1	0	37238.4	3.65788e+06
105	56.0258	1.01311e+07	6.07863e+06	8971106	135099936	NA	-45.8333	404.646	15301.6	61.7292	182.603	704	0.632724	3.00139	0.284	2774.9	1	0	37238.4	3.65788e+06
107	56.0258	1.0324e+07	6.07863e+06	8971106	135099936	NA	-48.5208	398.302	15051.8	63.4062	179.484	1069	0.701195	0.727325	0.284	2774.9	1	0	37238.4	3.65788e+06
109	56.0258	1.0517e+07	6.07863e+06	4730088	67563760	-0.00724991	-54.6458	419.432	14179.1	61.974	147.665	1628	1.7203	1.70665	0.284	2774.9	2	1	37238.4	3.65788e+06
111	56.0258	1.071e+07	6.07863e+06	4730088	67563760	-0.00724991	-75.1406	445.594	14443.8	75.4167	158.741	1740	1.80249	0.669969	0.284	2774.9	2	1	37238.4	3.65788e+06
113	56.0258	1.09029e+07	6.07863e+06	8971106	135099936	NA	-85.9583	447.302	15351.5	92.25	155.234	1687	1.68191	0.719205	0.284	2774.9	1	0	37238.4	3.65788e+06
115	56.0258	1.10959e+07	6.07863e+06	8971106	135099936	NA	-90.7135	456.557	16805.7	94.5573	158.864	1766	1.73906	0.321384	0.284	2774.9	1	0	37238.4	3.65788e+06
117	56.0258	1.12889e+07	6.07863e+06	4730088	67563760	-0.00724991	-100.385	457.219	17466.1	94.401	158.279	2126	1.85799	0.310587	0.284	2774.9	2	1	37238.4	3.65788e+06
119	56.0258	1.14819e+07	6.07863e+06	4730088	67563760	-0.00724991	-97.3073	451.474	16929.8	93.4635	156.298	1596	1.79578	0.240755	0.284	2774.9	2	1	37238.4	3.65788e+06
121	56.0258	1.16748e+07	6.07863e+06	4730088	67563760	-0.00724991	-74.8958	436.271	16762.8	87.7083	163.335	1466	1.53313	0.239902	0.284	2774.9	2	1	37238.4	3.65788e+06
123	56.0258	1.18678e+07	6.07863e+06	4730088	67563760	-0.00724991	-74.6979	498.797	16723.5	83.7604	162.119	1266	1.3344	0.651673	0.284	2774.9	2	1	37238.4	3.65788e+06
125	56.0258	1.20608e+07	6.07863e+06	4730088	67563760	-0.00724991	-73.2188	574.76	16838.7	82.7344	162.582	1120	1.25637	2.4478	0.284	2774.9	2	1	37238.4	3.65788e+06
127	56.0258	1.22538e+07	6.07863e+06	4730088	67563760	-0.00724991	-79.4323	621.255	17322.5	78.7396	162.044	1525	1.46205	0.935032	0.284	2774.9	2	1	37238.4	3.65788e+06
129	56.0258	1.24467e+07	6.07863e+06	4730088	67563760	-0.00724991	-92.1562	593.24	18199.4	77.6927	161.561	1542	1.73679	0.874084	0.284	2774.9	2	1	37238.4	3.65788e+06
131	56.0258	1.26397e+07	6.07863e+06	4730088	67563760	-0.00724991	-110.37	565.536	18824.9	75.1823	159.501	1586	1.63458	0.582758	0.284	2774.9	2	1	37238.4	3.65788e+06
133	56.0258	1.28327e+07	6.07863e+06	489069	27580	-0.00724991	-104.021	617.688	18214.7	71.0677	159.604	1470	1.58775	0.0529132	0.284	2774.9	1	1	37238.4	3.65788e+06
135	56.0258	1.30256e+07	6.07863e+06	4730088	67563760	-0.00724991	-79.4032	655.812	16634.9	64.371	160.636	1736	1.58861	0.032173	0.284	2774.9	2	1	35046.5	3.65788e+06
137	56.0258	1.32186e+07	6.07863e+06	8971106	135099936	NA	-68.0136	681.129	14152.1	60.6803	145.141	1568	1.66459	0.0308072	0.284	2774.9	1	0	23516.5	3.65788e+06
139	56.0258	1.34116e+07	6.07863e+06	8971106	135099936	NA	-50.5278	745.556	12544.7	64.1667	117.263	1321	1.47708	0.0304911	0.284	2774.9	1	0	4293.03	3.65788e+06
141	56.0258	1.36046e+07	6.07863e+06	NA	NA	NA	NA	NA	NA	NA	NA	NA	NA	NA	NA	NA	0	NA	NA	3.65788e+06
143	56.0258	1.37975e+07	6.07863e+06	NA	NA	NA	-23	624	11672	44	1	0	0	0.125026	0.284	2774.9	0	NA	0.753811	3.65788e+06
145	56.0258	1.39905e+07	6.07863e+06	NA	NA	NA	NA	NA	NA	NA	NA	NA	NA	NA	NA	NA	0	NA	NA	3.65788e+06
147	56.0258	1.41835e+07	6.07863e+06	NA	NA	NA	NA	NA	NA	NA	NA	NA	NA	NA	NA	NA	0	NA	NA	3.65788e+06
149	56.0258	1.43765e+07	6.07863e+06	NA	NA	NA	NA	NA	NA	NA	NA	NA	NA	NA	NA	NA	0	NA	NA	3.65788e+06
151	56.0258	1.45694e+07	6.07863e+06	NA	NA	NA	NA	NA	NA	NA	NA	NA	NA	NA	NA	NA	0	NA	NA	3.65788e+06
153	56.0258	1.47624e+07	6.07863e+06	NA	NA	NA	NA	NA	NA	NA	NA	NA	NA	NA	NA	NA	0	NA	NA	3.65788e+06
155	56.0258	1.49554e+07	6.07863e+06	8971106	135099936	NA	-6.46875	711	8691.09	47.6562	100.522	124	0.665418	0.260839	0.284	2774.9	1	0	4469.7	3.65788e+06
157	56.0258	1.51483e+07	6.07863e+06	247333	13980	-0.00724991	-27.8378	706.384	9157.98	42.7135	158.502	2991	0.911985	0.205141	0.284	2774.9	4	1	34875.9	3.65788e+06
159	56.0258	1.53413e+07	6.07863e+06	49205.2	3500	NA	-36.5156	745.62	9578	31.5052	163.17	2036	1.46075	0.45202	0.284	2774.9	3	0	37238.4	3.65788e+06
161	56.0258	1.55343e+07	6.07863e+06	8971106	135099936	NA	-30.2646	764.164	9707.12	23.418	160.221	3908	1.56241	0.736047	0.284	2774.9	1	0	36063.3	3.65788e+06
163	56.0258	1.57273e+07	6.07863e+06	8971106	135099936	NA	-14.2167	699.183	8831	24.6667	150.459	963	1.54921	0.718366	0.284	2774.9	1	0	9051.31	3.65788e+06
165	56.0258	1.59202e+07	6.07863e+06	2894.15	490	NA	23.6667	670.667	5137.33	28	1	105	1.12381	0.94555	0.284	2774.9	1	0	194.506	3.65788e+06
167	56.0258	1.61132e+07	6.07863e+06	1573.82	250	NA	21.05	740.85	4860.65	26.85	78.0731	435	0.892767	0.94555	0.284	2774.9	2	0	1200.9	3.65788e+06
169	56.0258	1.63062e+07	6.07863e+06	NA	NA	NA	NA	NA	NA	NA	NA	NA	NA	NA	NA	NA	0	NA	NA	3.65788e+06
171	56.0258	1.64992e+07	6.07863e+06	NA	NA	NA	NA	NA	NA	NA	NA	NA	NA	NA	NA	NA	0	NA	NA	3.65788e+06
173	56.0258	1.66921e+07	6.07863e+06	NA	NA	NA	NA	NA	NA	NA	NA	NA	NA	NA	NA	NA	0	NA	NA	3.65788e+06
175	56.0258	1.68851e+07	6.07863e+06	NA	NA	NA	NA	NA	NA	NA	NA	NA	NA	NA	NA	NA	0	NA	NA	3.65788e+06
177	56.0258	1.70781e+07	6.07863e+06	NA	NA	NA	NA	NA	NA	NA	NA	NA	NA	NA	NA	NA	0	NA	NA	3.65788e+06
179	56.0258	1.7271e+07	6.07863e+06	NA	NA	NA	NA	NA	NA	NA	NA	NA	NA	NA	NA	NA	0	NA	NA	3.65788e+06
-179	53.4262	-1.7271e+07	5.88566e+06	NA	NA	NA	NA	NA	NA	NA	NA	NA	NA	NA	NA	NA	0	NA	NA	3.99587e+06
-177	53.4262	-1.70781e+07	5.88566e+06	NA	NA	NA	NA	NA	NA	NA	NA	NA	NA	NA	NA	NA	0	NA	NA	3.99587e+06
-175	53.4262	-1.68851e+07	5.88566e+06	6.99615e+06	246241184	0.000919018	40.1111	1330.78	3581.67	27	53.1057	862	0.145586	0.549957	1.032	23266	2	1	502.507	3.99587e+06
-173	53.4262	-1.66921e+07	5.88566e+06	6.99615e+06	246241184	0.000919018	40.1429	1170.86	3545.14	25.8571	1	653	0.434291	0.549957	1.032	23266	2	1	220.723	3.99587e+06
-171	53.4262	-1.64992e+07	5.88566e+06	13989409	492481856	0.000919018	41.9091	1037.18	3616.36	26.2727	52.883	719	0.667681	NA	1.032	23266	1	1	333.617	3.99587e+06
-169	53.4262	-1.63062e+07	5.88566e+06	13989409	492481856	0.000919018	41.9643	960.321	3812.29	26.5357	85.0464	1175	0.749084	0.549957	1.032	23266	1	1	1779.27	3.99587e+06
-167	53.4262	-1.61132e+07	5.88566e+06	13989409	492481856	0.000919018	39.125	939.175	4100.02	26.925	107.466	1466	0.727976	0.530312	1.032	23266	1	1	3189.87	3.99587e+06
-165	53.4262	-1.59202e+07	5.88566e+06	6.99615e+06	246241184	0.000919018	35.9565	947.696	4370.96	27.6522	61.2756	1245	1.30082	0.131858	1.032	23266	2	1	1824.9	3.99587e+06
-163	53.4262	-1.57273e+07	5.88566e+06	13989409	492481856	0.000919018	40.5	943.3	4446.5	27.8	51.4859	129	0.632478	0.131858	1.032	23266	1	1	416.63	3.99587e+06
-161	53.4262	-1.55343e+07	5.88566e+06	NA	NA	NA	NA	NA	NA	NA	NA	NA	NA	NA	NA	NA	0	NA	NA	3.99587e+06
-159	53.4262	-1.53413e+07	5.88566e+06	NA	NA	NA	NA	NA	NA	NA	NA	NA	NA	NA	NA	NA	0	NA	NA	3.99587e+06
-157	53.4262	-1.51483e+07	5.88566e+06	NA	NA	NA	NA	NA	NA	NA	NA	NA	NA	NA	NA	NA	0	NA	NA	3.99587e+06
-155	53.4262	-1.49554e+07	5.88566e+06	NA	NA	NA	NA	NA	NA	NA	NA	NA	NA	NA	NA	NA	0	NA	NA	3.99587e+06
-153	53.4262	-1.47624e+07	5.88566e+06	NA	NA	NA	NA	NA	NA	NA	NA	NA	NA	NA	NA	NA	0	NA	NA	3.99587e+06
-151	53.4262	-1.45694e+07	5.88566e+06	NA	NA	NA	NA	NA	NA	NA	NA	NA	NA	NA	NA	NA	0	NA	NA	3.99587e+06
-149	53.4262	-1.43765e+07	5.88566e+06	NA	NA	NA	NA	NA	NA	NA	NA	NA	NA	NA	NA	NA	0	NA	NA	3.99587e+06
-147	53.4262	-1.41835e+07	5.88566e+06	NA	NA	NA	NA	NA	NA	NA	NA	NA	NA	NA	NA	NA	0	NA	NA	3.99587e+06
-145	53.4262	-1.39905e+07	5.88566e+06	NA	NA	NA	NA	NA	NA	NA	NA	NA	NA	NA	NA	NA	0	NA	NA	3.99587e+06
-143	53.4262	-1.37975e+07	5.88566e+06	NA	NA	NA	NA	NA	NA	NA	NA	NA	NA	NA	NA	NA	0	NA	NA	3.99587e+06
-141	53.4262	-1.36046e+07	5.88566e+06	NA	NA	NA	NA	NA	NA	NA	NA	NA	NA	NA	NA	NA	0	NA	NA	3.99587e+06
-139	53.4262	-1.34116e+07	5.88566e+06	NA	NA	NA	NA	NA	NA	NA	NA	NA	NA	NA	NA	NA	0	NA	NA	3.99587e+06
-137	53.4262	-1.32186e+07	5.88566e+06	NA	NA	NA	NA	NA	NA	NA	NA	NA	NA	NA	NA	NA	0	NA	NA	3.99587e+06
-135	53.4262	-1.30256e+07	5.88566e+06	NA	NA	NA	NA	NA	NA	NA	NA	NA	NA	NA	NA	NA	0	NA	NA	3.99587e+06
-133	53.4262	-1.28327e+07	5.88566e+06	2332.68	45	0.000919018	69.2353	2108.8	4075.75	39.0784	193.149	627	0.715557	1.03826	1.11937	18554.5	3	1	6769.46	3.99587e+06
-131	53.4262	-1.26397e+07	5.88566e+06	2711.25	487.5	0.00988831	72.863	2320.15	4141.08	38.1644	145.734	931	1.0958	3.84985	1.1195	18547.5	4	2	7023.56	3.99587e+06
-129	53.4262	-1.24467e+07	5.88566e+06	1626.85	615	0.00988831	53.9125	2287.84	5264.12	41.1437	172.331	1845	1.75896	1.14344	1.1195	18547.5	4	2	26377.8	3.99587e+06
-127	53.4262	-1.22538e+07	5.88566e+06	883.063	500	0.000919018	23.6111	1133.82	6659.41	33.9389	176.697	2145	1.60979	0.319366	1.1195	18547.5	3	1	36470.9	3.99587e+06
-125	53.4262	-1.20608e+07	5.88566e+06	883.063	1140	0.00785993	13.2944	487.644	8149.98	26.6167	188.757	1533	0.875467	0.510746	1.1195	18547.5	5	2	37238.4	3.99587e+06
-123	53.4262	-1.18678e+07	5.88566e+06	831.072	1140	0.00785993	23.3167	566.128	8663.96	25.2444	190.522	1117	1.10264	2.6702	1.1195	18547.5	5	2	37238.4	3.99587e+06
-121	53.4262	-1.16748e+07	5.88566e+06	13989409	492481856	0.000919018	11.2167	850.606	7970.94	18.2556	175.94	1917	1.52608	0.550193	1.1195	18547.5	1	1	37238.4	3.99587e+06
-119	53.4262	-1.14819e+07	5.88566e+06	13989409	492481856	0.000919018	-0.172222	675.417	8039.02	26.8667	175.018	2103	1.67327	0.363482	1.1195	18547.5	1	1	37238.4	3.99587e+06
-117	53.4262	-1.12889e+07	5.88566e+06	6.99519e+06	246242080	-0.00482056	7.05556	585.567	8757.71	52.6389	186.505	2371	1.49131	0.853524	1.1195	18547.5	2	2	37238.4	3.99587e+06
-115	53.4262	-1.10959e+07	5.88566e+06	10383.4	22050	-0.0105601	16.2056	531.206	10077.1	65.05	180.312	1209	1.66343	3.08465	1.1195	18547.5	4	3	37238.4	3.99587e+06
-113	53.4262	-1.09029e+07	5.88566e+06	7.00167e+06	246257984	0.000919018	21.1611	451.194	10909	65.5056	168.203	443	1.32602	27.2083	1.1195	18547.5	2	1	37238.4	3.99587e+06
-111	53.4262	-1.071e+07	5.88566e+06	13922.1	34100	0.0105124	16.1444	429.439	11654.2	63.2	166.29	304	1.38246	2.76017	1.1195	18547.5	3	2	37238.4	3.99587e+06
-109	53.4262	-1.0517e+07	5.88566e+06	10383.4	22050	0.000919018	9.76667	419.756	12239.4	60.6111	168.61	296	1.71492	1.96329	1.1195	18547.5	4	3	37238.4	3.99587e+06
-107	53.4262	-1.0324e+07	5.88566e+06	7.00167e+06	246257984	0.000919018	6.65	418.861	12636.8	56.3111	172.067	355	1.73069	2.33649	1.1195	18547.5	2	1	37238.4	3.99587e+06
-105	53.4262	-1.01311e+07	5.88566e+06	13922.1	34100	-0.00980905	1.16111	448.111	13070.9	51.0278	171.26	351	1.47361	2.57175	1.1195	18547.5	5	2	37238.4	3.99587e+06
-103	53.4262	-9.93809e+06	5.88566e+06	10383.4	22050	-0.00980905	-0.0777778	464.239	13339.8	52.0222	177.643	534	1.62615	0.622576	1.1195	18547.5	4	2	37238.4	3.99587e+06
-101	53.4262	-9.74511e+06	5.88566e+06	13922.1	34100	0.000919018	2.02222	462.778	13338.4	51.4222	165.003	546	1.3635	0.810746	1.1195	18547.5	3	1	37238.4	3.99587e+06
-99	53.4262	-9.55214e+06	5.88566e+06	7.00167e+06	246257984	0.000919018	-2.2	468.906	13627.8	49.9278	134.059	89	1.06801	0.127542	1.1195	18547.5	2	1	37238.4	3.99587e+06
-97	53.4262	-9.35917e+06	5.88566e+06	5306.54	15000	-0.00980905	-8.58889	471.267	13874.4	46.5667	150.93	93	0.940085	0.45023	1.1195	18547.5	4	2	37238.4	3.99587e+06
-95	53.4262	-9.1662e+06	5.88566e+06	13922.1	34100	0.000919018	-11.8111	540.328	13858.5	47.4611	178.936	200	0.891593	0.246808	1.1195	18547.5	3	1	37238.4	3.99587e+06
-93	53.4262	-8.97322e+06	5.88566e+06	1739.83	10500	NA	-17.9778	589.511	13753.4	46.8056	178.514	229	0.657175	0.177322	1.1195	18547.5	1	0	37238.4	3.99587e+06
-91	53.4262	-8.78025e+06	5.88566e+06	1739.83	10500	NA	-24.4167	620.128	13716.5	45.9556	173.532	279	0.76456	0.0542192	1.1195	18547.5	1	0	37238.4	3.99587e+06
-89	53.4262	-8.58728e+06	5.88566e+06	2217.17	15250	NA	-25.4556	617.722	13624.3	45.8611	171.629	212	0.9536	0.0768397	1.1195	18547.5	2	0	37238.4	3.99587e+06
-87	53.4262	-8.39431e+06	5.88566e+06	2217.17	15250	NA	-24.9111	610.894	13445.5	44.3278	165.15	185	1.05566	0.0448589	1.1195	18547.5	2	0	37238.4	3.99587e+06
-85	53.4262	-8.20133e+06	5.88566e+06	NA	NA	NA	-26.7	603.722	13229.6	43.0333	161.957	124	1.07031	0.023207	1.1195	18547.5	0	NA	37238.4	3.99587e+06
-83	53.4262	-8.00836e+06	5.88566e+06	3768.38	4500	NA	-25.5287	569.966	12982.1	46.7414	155.704	157	1.18436	0.0542664	1.1195	18547.5	1	0	33832	3.99587e+06
-81	53.4262	-7.81539e+06	5.88566e+06	3768.38	4500	NA	-21.9231	568.231	12704.9	49.4103	119.981	33	1.30011	0.235479	1.1195	18547.5	1	0	4596.79	3.99587e+06
-79	53.4262	-7.62242e+06	5.88566e+06	1087.04	6310	NA	-30.4331	608.433	12297.3	44.1575	132.821	173	1.11416	0.375082	1.1195	18547.5	2	0	18881.8	3.99587e+06
-77	53.4262	-7.42944e+06	5.88566e+06	NA	NA	NA	-33.2889	698.689	12588.2	43.35	161.62	270	1.00988	0.00964602	1.1195	18547.5	0	NA	37238.4	3.99587e+06
-75	53.4262	-7.23647e+06	5.88566e+06	NA	NA	NA	-36.3944	744.767	12636.8	40.3667	161.203	278	0.978898	0.00964926	1.1195	18547.5	0	NA	37238.4	3.99587e+06
-73	53.4262	-7.0435e+06	5.88566e+06	NA	NA	NA	-39.7889	776.561	12659.7	39.5389	158.201	499	1.0288	0.00964926	1.1195	18547.5	0	NA	37238.4	3.99587e+06
-71	53.4262	-6.85053e+06	5.88566e+06	13989409	492481856	0.000919018	-43.6056	818.961	12636.4	40.1444	154.868	521	1.14904	0.00926778	1.1195	18547.5	1	1	37238.4	3.99587e+06
-69	53.4262	-6.65755e+06	5.88566e+06	13989409	492481856	0.000919018	-44.1611	886.822	12465.3	33.5778	155.206	297	1.18054	6.36747e-09	1.1195	18547.5	1	1	37238.4	3.99587e+06
-67	53.4262	-6.46458e+06	5.88566e+06	7452579	278970240	0.000919018	-42.3	868.089	12262.5	29.85	155.98	356	1.25647	0.44639	1.1195	18547.5	2	1	37238.4	3.99587e+06
-65	53.4262	-6.27161e+06	5.88566e+06	NA	NA	NA	-40.2556	840.4	12153.3	30.1944	153.83	506	1.21799	0.0112639	1.1195	18547.5	0	NA	37238.4	3.99587e+06
-63	53.4262	-6.07863e+06	5.88566e+06	NA	NA	NA	-36.15	924.839	11539.3	21.8333	157.556	563	1.47158	0.0107877	1.1195	18547.5	0	NA	37238.4	3.99587e+06
-61	53.4262	-5.88566e+06	5.88566e+06	2013	8480	NA	-21.3611	991.778	10777.8	17.6722	168.526	733	1.31864	0.266284	1.1195	18547.5	1	0	36751.8	3.99587e+06
-59	53.4262	-5.69269e+06	5.88566e+06	NA	NA	NA	-15.5866	1040.91	9660.07	16.9385	160.577	952	1.46744	0.0225191	1.1195	18547.5	0	NA	34131.9	3.99587e+06
-57	53.4262	-5.49972e+06	5.88566e+06	NA	NA	NA	-8.05298	1033.44	8348.97	11.9536	150.235	522	1.48268	0.144504	1.1195	18547.5	0	NA	26135.2	3.99587e+06
-55	53.4262	-5.30674e+06	5.88566e+06	NA	NA	NA	3.09091	983.364	7367.5	10.2273	100.6	127	1.51432	0.649346	1.1195	18547.5	0	NA	1878.5	3.99587e+06
-53	53.4262	-5.11377e+06	5.88566e+06	NA	NA	NA	NA	NA	NA	NA	NA	NA	NA	NA	NA	NA	0	NA	NA	3.99587e+06
-51	53.4262	-4.9208e+06	5.88566e+06	NA	NA	NA	NA	NA	NA	NA	NA	NA	NA	NA	NA	NA	0	NA	NA	3.99587e+06
-49	53.4262	-4.72783e+06	5.88566e+06	NA	NA	NA	NA	NA	NA	NA	NA	NA	NA	NA	NA	NA	0	NA	NA	3.99587e+06
-47	53.4262	-4.53485e+06	5.88566e+06	NA	NA	NA	NA	NA	NA	NA	NA	NA	NA	NA	NA	NA	0	NA	NA	3.99587e+06
-45	53.4262	-4.34188e+06	5.88566e+06	NA	NA	NA	NA	NA	NA	NA	NA	NA	NA	NA	NA	NA	0	NA	NA	3.99587e+06
-43	53.4262	-4.14891e+06	5.88566e+06	NA	NA	NA	NA	NA	NA	NA	NA	NA	NA	NA	NA	NA	0	NA	NA	3.99587e+06
-41	53.4262	-3.95594e+06	5.88566e+06	NA	NA	NA	NA	NA	NA	NA	NA	NA	NA	NA	NA	NA	0	NA	NA	3.99587e+06
-39	53.4262	-3.76296e+06	5.88566e+06	NA	NA	NA	NA	NA	NA	NA	NA	NA	NA	NA	NA	NA	0	NA	NA	3.99587e+06
-37	53.4262	-3.56999e+06	5.88566e+06	NA	NA	NA	NA	NA	NA	NA	NA	NA	NA	NA	NA	NA	0	NA	NA	3.99587e+06
-35	53.4262	-3.37702e+06	5.88566e+06	NA	NA	NA	NA	NA	NA	NA	NA	NA	NA	NA	NA	NA	0	NA	NA	3.99587e+06
-33	53.4262	-3.18405e+06	5.88566e+06	NA	NA	NA	NA	NA	NA	NA	NA	NA	NA	NA	NA	NA	0	NA	NA	3.99587e+06
-31	53.4262	-2.99107e+06	5.88566e+06	NA	NA	NA	NA	NA	NA	NA	NA	NA	NA	NA	NA	NA	0	NA	NA	3.99587e+06
-29	53.4262	-2.7981e+06	5.88566e+06	NA	NA	NA	NA	NA	NA	NA	NA	NA	NA	NA	NA	NA	0	NA	NA	3.99587e+06
-27	53.4262	-2.60513e+06	5.88566e+06	NA	NA	NA	NA	NA	NA	NA	NA	NA	NA	NA	NA	NA	0	NA	NA	3.99587e+06
-25	53.4262	-2.41216e+06	5.88566e+06	NA	NA	NA	NA	NA	NA	NA	NA	NA	NA	NA	NA	NA	0	NA	NA	3.99587e+06
-23	53.4262	-2.21918e+06	5.88566e+06	NA	NA	NA	NA	NA	NA	NA	NA	NA	NA	NA	NA	NA	0	NA	NA	3.99587e+06
-21	53.4262	-2.02621e+06	5.88566e+06	NA	NA	NA	NA	NA	NA	NA	NA	NA	NA	NA	NA	NA	0	NA	NA	3.99587e+06
-19	53.4262	-1.83324e+06	5.88566e+06	NA	NA	NA	NA	NA	NA	NA	NA	NA	NA	NA	NA	NA	0	NA	NA	3.99587e+06
-17	53.4262	-1.64027e+06	5.88566e+06	NA	NA	NA	NA	NA	NA	NA	NA	NA	NA	NA	NA	NA	0	NA	NA	3.99587e+06
-15	53.4262	-1.44729e+06	5.88566e+06	NA	NA	NA	NA	NA	NA	NA	NA	NA	NA	NA	NA	NA	0	NA	NA	3.99587e+06
-13	53.4262	-1.25432e+06	5.88566e+06	NA	NA	NA	NA	NA	NA	NA	NA	NA	NA	NA	NA	NA	0	NA	NA	3.99587e+06
-11	53.4262	-1.06135e+06	5.88566e+06	6.99697e+06	246370928	0.000919018	95	1294.31	3151.92	25.7692	172.102	417	0.568035	18.2262	0.535	15183.7	2	1	646.139	3.99587e+06
-9	53.4262	-868376	5.88566e+06	6.99697e+06	246370928	0.000919018	92.9321	1157.09	3528.41	22.5247	196.507	524	0.896107	30.2762	0.533661	15193.5	2	1	28198.5	3.99587e+06
-7	53.4262	-675404	5.88566e+06	6.99697e+06	246370928	0.000919018	89.6136	981.892	3776.73	18.0284	187.675	620	1.06365	89.1379	0.470509	15656.9	2	1	34279.3	3.99587e+06
-5	53.4262	-482431	5.88566e+06	78776.9	508000	-0.00156697	89.6809	1014.51	3969.64	22.383	136.167	581	1.03932	147.795	0.297625	17471.1	3	2	4650.83	3.99587e+06
-3	53.4262	-289459	5.88566e+06	7001069	246494928	-0.00156697	84.3289	1028.45	4522.61	19.1974	193.363	700	1.35856	329.519	0.22325	17471.1	2	2	29070.2	3.99587e+06
-1	53.4262	-96486.3	5.88566e+06	13989409	492481856	0.000919018	92.1156	704.081	4650.88	11.1618	185.506	558	1.40672	365.756	0.22325	17471.1	1	1	34298.1	3.99587e+06
1	53.4262	96486.3	5.88566e+06	13989409	492481856	0.000919018	97.125	602	4821.34	12.8906	161.126	116	1.27156	136.885	0.22325	17471.1	1	1	10576.3	3.99587e+06
3	53.4262	289459	5.88566e+06	NA	NA	NA	NA	NA	NA	NA	NA	NA	NA	NA	NA	NA	0	NA	NA	3.99587e+06
5	53.4262	482431	5.88566e+06	2129.61	0	-0.00633513	90.2951	787.508	5304.26	20.7541	169.684	95	1.39809	438.505	0.593	18969.3	6	1	8421.38	3.99587e+06
7	53.4262	675404	5.88566e+06	1689.54	0	-0.00764647	88.7895	787.623	5564.18	17.0263	180.944	142	0.99238	168.539	0.41463	18868.2	12	2	20640.1	3.99587e+06
9	53.4262	868376	5.88566e+06	45268.7	5471000	NA	85.6667	766.083	5930.14	18.7917	184.169	319	1.09295	201.913	0.25275	18776.4	3	0	30730.8	3.99587e+06
11	53.4262	1.06135e+06	5.88566e+06	248742	44495896	NA	85.0301	627.777	6295.6	18.6807	181.204	274	1.08818	152.772	0.252462	18805.3	2	0	30872.1	3.99587e+06
13	53.4262	1.25432e+06	5.88566e+06	452214	83520792	NA	84.9349	561.574	6576.18	21.9941	186.475	137	1.25811	183.119	0.25275	18776.4	1	0	31893	3.99587e+06
15	53.4262	1.44729e+06	5.88566e+06	382230	60657696	NA	85.9655	564.621	7415.97	24.8207	185.097	195	1.39237	78.3974	0.348155	5498.74	2	0	27817.5	3.99587e+06
17	53.4262	1.64027e+06	5.88566e+06	312245	37794600	NA	76.7232	602.22	7646.15	29.5141	182.765	241	1.43502	86.663	0.369	2597.76	1	0	35640.5	3.99587e+06
19	53.4262	1.83324e+06	5.88566e+06	312245	37794600	NA	74.8286	571.806	7715.18	34.2	178.104	263	1.282	131.528	0.368621	2598.55	3	0	34060.2	3.99587e+06
21	53.4262	2.02621e+06	5.88566e+06	4.64168e+06	86447272	NA	71.9111	612.261	8332.21	32.6	181.258	215	1.42334	105.847	0.358603	2619.42	2	0	37028.9	3.99587e+06
23	53.4262	2.21918e+06	5.88566e+06	259925	22257300	NA	66.9667	586.778	8137.87	32.4833	181.521	223	1.41474	57.3521	0.309855	2512.3	4	0	37238.4	3.99587e+06
25	53.4262	2.41216e+06	5.88566e+06	64856.9	2960000	-0.00145176	65.1111	631.894	8280.31	28.8722	181.112	232	1.4525	48.8411	0.182334	1741.01	3	1	37238.4	3.99587e+06
27	53.4262	2.60513e+06	5.88566e+06	207605	6720000	NA	63.3389	633.95	8664.57	32.1111	180.072	199	1.24745	80.9766	0.2025	1435.31	1	0	37238.4	3.99587e+06
29	53.4262	2.7981e+06	5.88566e+06	207605	6720000	NA	61.5944	623.917	8975.14	34.1611	182.067	136	1.23469	42.1969	0.2025	1435.31	1	0	37238.4	3.99587e+06
31	53.4262	2.99107e+06	5.88566e+06	4.58936e+06	70909968	NA	59.5556	608.239	9178.93	32.3944	178.051	122	0.859266	54.3283	0.21744	1680.88	2	0	37238.4	3.99587e+06
33	53.4262	3.18405e+06	5.88566e+06	601515	31651360	NA	54.7611	603.533	9443.59	32.6667	177.24	131	1.12007	25.4125	0.258287	2600.72	3	0	37238.4	3.99587e+06
35	53.4262	3.37702e+06	5.88566e+06	4786311	83375648	NA	50.7278	611.5	9795.46	31.8667	176.068	132	1.30335	37.343	0.283832	2774.24	2	0	37238.4	3.99587e+06
37	53.4262	3.56999e+06	5.88566e+06	8971106	135099936	NA	50.9222	624.111	10096.5	30.65	170.283	142	0.870517	65.088	0.284	2774.9	1	0	37238.4	3.99587e+06
39	53.4262	3.76296e+06	5.88566e+06	8971106	135099936	NA	51.1	572.45	10545.9	31.2778	168.376	164	1.05119	69.0084	0.284	2774.9	1	0	37238.4	3.99587e+06
41	53.4262	3.95594e+06	5.88566e+06	8971106	135099936	NA	52.1944	556.233	10840.5	29.6833	170.409	114	1.51067	36.2037	0.284	2774.9	1	0	37238.4	3.99587e+06
43	53.4262	4.14891e+06	5.88566e+06	4.49136e+06	67856968	NA	48.5222	542.356	11106.2	26.9278	170.504	181	1.50485	20.147	0.284	2774.9	2	0	37238.4	3.99587e+06
45	53.4262	4.34188e+06	5.88566e+06	11608.6	614000	NA	43.8111	540.8	11451.4	26.25	169.851	202	1.49431	46.0982	0.284	2774.9	3	0	37238.4	3.99587e+06
47	53.4262	4.53485e+06	5.88566e+06	43138.8	3495975	NA	43.7833	553.228	11801.8	24.2056	171.756	310	1.68629	21.1813	0.284	2774.9	4	0	37238.4	3.99587e+06
49	53.4262	4.72783e+06	5.88566e+06	4.52024e+06	70225944	NA	46.6722	500.167	12098.9	26.2056	164.764	308	1.57765	103.363	0.284	2774.9	2	0	37238.4	3.99587e+06
51	53.4262	4.9208e+06	5.88566e+06	69376.4	5351950	NA	43.1833	519.528	12296.1	24.1778	164.977	243	1.54077	60.0458	0.284	2774.9	3	0	37238.4	3.99587e+06
53	53.4262	5.11377e+06	5.88566e+06	87116.1	3365975	NA	38.15	508.844	12441.2	25.5833	164.146	291	1.41086	26.2913	0.284	2774.9	4	0	37238.4	3.99587e+06
55	53.4262	5.30674e+06	5.88566e+06	4537981	68239968	NA	33.7722	496.506	12574	22.9667	163.033	338	1.23492	22.2594	0.284	2774.9	2	0	37238.4	3.99587e+06
57	53.4262	5.49972e+06	5.88566e+06	4537981	68239968	NA	18.8167	482.628	12810.7	27.7167	173.653	940	1.60112	16.0319	0.284	2774.9	2	0	37238.4	3.99587e+06
59	53.4262	5.69269e+06	5.88566e+06	4537981	68239968	NA	10.1222	427.622	13078.8	44.6222	164.791	965	1.61445	24.6106	0.284	2774.9	2	0	37238.4	3.99587e+06
61	53.4262	5.88566e+06	5.88566e+06	8971106	135099936	NA	21.4111	382.089	13286.5	48.2444	158.845	307	1.31422	13.2284	0.198887	2377.81	1	0	37238.4	3.99587e+06
63	53.4262	6.07863e+06	5.88566e+06	1.83403e+06	7621000	NA	28.3	346.65	13499.3	44.3111	156.136	148	0.830715	18.7827	0.0727575	1789.37	3	0	37238.4	3.99587e+06
65	53.4262	6.27161e+06	5.88566e+06	5402570	71360472	NA	27.4944	326.472	13468.1	41.4833	155.972	180	0.790727	6.12471	0.0364385	1619.93	2	0	37238.4	3.99587e+06
67	53.4262	6.46458e+06	5.88566e+06	5402570	71360472	NA	19.1389	322.772	13429.2	44.8778	155.468	307	0.722886	7.02081	0.013116	1511.12	2	0	37238.4	3.99587e+06
69	53.4262	6.65755e+06	5.88566e+06	5402570	71360472	NA	13.6111	327.1	13287	53.2111	158.779	421	1.16261	12.2266	0.0125	1508.24	2	0	37238.4	3.99587e+06
71	53.4262	6.85053e+06	5.88566e+06	5402570	71360472	NA	16.5167	338.244	13329.5	51.6667	155.579	477	1.20021	8.03874	0.0349478	1612.97	2	0	37238.4	3.99587e+06
73	53.4262	7.0435e+06	5.88566e+06	5402570	71360472	NA	19.6389	339.772	13522.5	46.3278	152.703	308	0.989533	5.97202	0.090612	1872.67	2	0	37238.4	3.99587e+06
75	53.4262	7.23647e+06	5.88566e+06	5402570	71360472	NA	16.5778	314.717	13917.9	48.1778	153.566	99	0.891463	5.61311	0.101963	1925.62	2	0	37238.4	3.99587e+06
77	53.4262	7.42944e+06	5.88566e+06	5402570	71360472	NA	15.2833	298.644	13921.9	48.4667	154.149	90	0.878009	15.7945	0.102887	1929.94	2	0	37238.4	3.99587e+06
79	53.4262	7.62242e+06	5.88566e+06	5402570	71360472	NA	15.7611	318.256	13689.6	44.9778	155.833	147	0.965946	9.16023	0.255879	2643.71	2	0	37238.4	3.99587e+06
81	53.4262	7.81539e+06	5.88566e+06	8971106	135099936	NA	15.6611	376.228	13416.7	40.4944	163.53	199	1.20522	8.58891	0.284	2774.9	1	0	37238.4	3.99587e+06
83	53.4262	8.00836e+06	5.88566e+06	8971106	135099936	NA	18.7333	449.128	12985	35.4222	168.82	208	1.47901	29.686	0.284	2774.9	1	0	37238.4	3.99587e+06
85	53.4262	8.20133e+06	5.88566e+06	8971106	135099936	NA	20.5	498.222	12661.3	35.0167	171.557	376	1.52426	17.1448	0.284	2774.9	1	0	37238.4	3.99587e+06
87	53.4262	8.39431e+06	5.88566e+06	28668.1	13110	-0.0159139	17.4333	497.267	12751.4	51.5111	175.428	1073	1.46712	48.1672	0.284	2774.9	4	1	37238.4	3.99587e+06
89	53.4262	8.58728e+06	5.88566e+06	28668.1	13110	-0.0159139	-6.75	489.228	12872	58.4778	179.134	1551	1.60695	6.3019	0.284	2774.9	4	1	37238.4	3.99587e+06
91	53.4262	8.78025e+06	5.88566e+06	4.50716e+06	67559976	NA	-5.17778	444.067	13538	62.9778	171.303	1959	1.77452	15.9801	0.284	2774.9	2	0	37238.4	3.99587e+06
93	53.4262	8.97322e+06	5.88566e+06	4516265	67682168	NA	-20.5	676.822	14288.5	54.6778	179.228	1726	1.68723	2.28664	0.284	2774.9	2	0	37238.4	3.99587e+06
95	53.4262	9.1662e+06	5.88566e+06	4516265	67682168	NA	-51.5167	664.9	14767	66.2556	177.048	1759	1.50875	1.46052	0.284	2774.9	2	0	37238.4	3.99587e+06
97	53.4262	9.35917e+06	5.88566e+06	61423.1	264400	NA	-68.5944	529.161	14764.2	88.2944	170.026	1802	1.86628	0.483288	0.284	2774.9	3	0	37238.4	3.99587e+06
99	53.4262	9.55214e+06	5.88566e+06	4486668	67549984	NA	-66.2444	445.728	14233	93.1833	166.791	2168	1.90194	0.641994	0.284	2774.9	2	0	37238.4	3.99587e+06
101	53.4262	9.74511e+06	5.88566e+06	8971106	135099936	NA	-37.9778	394.083	13669.4	87.3556	174.536	2158	1.92586	4.55579	0.284	2774.9	1	0	37238.4	3.99587e+06
103	53.4262	9.93809e+06	5.88566e+06	4.5427e+06	67734472	NA	-15.8389	431.039	13664.8	78.9722	175.502	1473	1.81634	20.4669	0.284	2774.9	2	0	37238.4	3.99587e+06
105	53.4262	1.01311e+07	5.88566e+06	4.5427e+06	67734472	NA	-30.3444	442.683	14136.2	83.9556	177.299	715	1.53233	23.7896	0.284	2774.9	2	0	37238.4	3.99587e+06
107	53.4262	1.0324e+07	5.88566e+06	4.5427e+06	67734472	NA	-34.6889	374.228	14182.2	81.7722	145.367	1337	1.32105	1.59411	0.284	2774.9	2	0	37238.4	3.99587e+06
109	53.4262	1.0517e+07	5.88566e+06	4.5427e+06	67734472	NA	-39.3944	384.506	13893.2	77.5167	135.162	1562	1.39834	1.98123	0.284	2774.9	2	0	37238.4	3.99587e+06
111	53.4262	1.071e+07	5.88566e+06	4.5427e+06	67734472	NA	-53.9278	390.128	14573	95.0333	167.77	1760	1.50338	1.11125	0.284	2774.9	2	0	37238.4	3.99587e+06
113	53.4262	1.09029e+07	5.88566e+06	4.5427e+06	67734472	NA	-54.3	380.05	14925.8	111.8	167.618	1190	1.4173	0.773289	0.284	2774.9	2	0	37238.4	3.99587e+06
115	53.4262	1.10959e+07	5.88566e+06	4.5427e+06	67734472	NA	-58.2778	404.783	16114.1	111.333	169.988	884	1.42409	1.19722	0.284	2774.9	2	0	37238.4	3.99587e+06
117	53.4262	1.12889e+07	5.88566e+06	4730088	67563760	-0.00724991	-62.8167	416.833	16906.5	105.05	168.405	1132	1.58106	2.10285	0.284	2774.9	2	1	37238.4	3.99587e+06
119	53.4262	1.14819e+07	5.88566e+06	8971106	135099936	NA	-58.65	424.256	16416.1	101.206	171.003	1192	1.33879	1.33693	0.284	2774.9	1	0	37238.4	3.99587e+06
121	53.4262	1.16748e+07	5.88566e+06	3.25957e+06	135099936	-0.00724991	-55.7778	446.328	16404.3	99.8611	173.461	1057	1.39423	2.02824	0.633708	1989.06	3	1	37238.4	3.99587e+06
123	53.4262	1.18678e+07	5.88566e+06	3.25957e+06	135099936	-0.00724991	-50.8389	466.494	16640	97.3389	172.817	944	1.57524	4.08581	0.810793	1591.12	3	1	37238.4	3.99587e+06
125	53.4262	1.20608e+07	5.88566e+06	3.25957e+06	135099936	NA	-43.4833	506.133	16608.8	94.9444	173.685	1085	1.32785	3.66263	0.674724	1896.89	3	0	37238.4	3.99587e+06
127	53.4262	1.22538e+07	5.88566e+06	6.11534e+06	489727456	NA	-37.2556	548.506	17044.9	94.0056	173.273	1006	1.57117	1.82855	0.310525	2715.3	2	0	37238.4	3.99587e+06
129	53.4262	1.24467e+07	5.88566e+06	4730088	67563760	-0.00724991	-42.0778	587.067	17591.4	89.6056	172.449	880	1.62046	0.460685	0.284	2774.9	2	1	37238.4	3.99587e+06
131	53.4262	1.26397e+07	5.88566e+06	4730088	67563760	-0.00724991	-55.7222	633.061	17883.1	85.0056	173.566	1002	1.48945	0.303281	0.284	2774.9	2	1	37238.4	3.99587e+06
133	53.4262	1.28327e+07	5.88566e+06	4730088	67563760	-0.00724991	-60.05	694.883	17257.7	82.0278	171.568	1471	1.49886	0.245467	0.284	2774.9	2	1	37238.4	3.99587e+06
135	53.4262	1.30256e+07	5.88566e+06	4730088	67563760	-0.00724991	-64.9333	767.672	16423.8	73.4556	165.284	1866	1.71473	0.170437	0.284	2774.9	2	1	36927.1	3.99587e+06
137	53.4262	1.32186e+07	5.88566e+06	489069	27580	-0.00724991	-32.0783	585.825	15263.1	58.3735	162.863	1139	1.40566	0.163343	0.284	2774.9	3	1	29370.1	3.99587e+06
139	53.4262	1.34116e+07	5.88566e+06	4488414	67550048	NA	-24.25	597.885	14051.6	45.9189	164.113	845	1.68792	0.569634	0.284	2774.9	2	0	27766.2	3.99587e+06
141	53.4262	1.36046e+07	5.88566e+06	248578	14155	-0.022188	-17	625.808	13626.4	37.2828	158.49	699	1.61796	3.55212	0.284	2774.9	4	2	15768.8	3.99587e+06
143	53.4262	1.37975e+07	5.88566e+06	248578	14135	-0.022188	-10.7273	670.75	12263.8	35.7273	147.161	312	1.79213	4.18882	0.284	2774.9	4	2	13801.7	3.99587e+06
145	53.4262	1.39905e+07	5.88566e+06	NA	NA	NA	NA	NA	NA	NA	NA	NA	NA	NA	NA	NA	0	NA	NA	3.99587e+06
147	53.4262	1.41835e+07	5.88566e+06	NA	NA	NA	NA	NA	NA	NA	NA	NA	NA	NA	NA	NA	0	NA	NA	3.99587e+06
149	53.4262	1.43765e+07	5.88566e+06	NA	NA	NA	NA	NA	NA	NA	NA	NA	NA	NA	NA	NA	0	NA	NA	3.99587e+06
151	53.4262	1.45694e+07	5.88566e+06	NA	NA	NA	NA	NA	NA	NA	NA	NA	NA	NA	NA	NA	0	NA	NA	3.99587e+06
153	53.4262	1.47624e+07	5.88566e+06	NA	NA	NA	NA	NA	NA	NA	NA	NA	NA	NA	NA	NA	0	NA	NA	3.99587e+06
155	53.4262	1.49554e+07	5.88566e+06	8971106	135099936	NA	-1.81818	738.182	8365.64	47	87.4802	73	1.00719	0.281971	0.284	2774.9	1	0	1328.8	3.99587e+06
157	53.4262	1.51483e+07	5.88566e+06	4.48738e+06	67549984	NA	-19.267	854.517	8090.41	38.9148	156.354	1503	1.44326	0.583221	0.284	2774.9	2	0	35279.5	3.99587e+06
159	53.4262	1.53413e+07	5.88566e+06	8971106	135099936	NA	-12.5143	969.771	7866.01	26.4786	154.443	2267	1.6312	14.2067	0.284	2774.9	1	0	26069.2	3.99587e+06
161	53.4262	1.55343e+07	5.88566e+06	8971106	135099936	NA	-1.33333	857.667	8284.75	22.625	146.211	1415	1.37369	0.76109	0.284	2774.9	1	0	3051.61	3.99587e+06
163	53.4262	1.57273e+07	5.88566e+06	NA	NA	NA	NA	NA	NA	NA	NA	NA	NA	NA	NA	NA	0	NA	NA	3.99587e+06
165	53.4262	1.59202e+07	5.88566e+06	NA	NA	NA	NA	NA	NA	NA	NA	NA	NA	NA	NA	NA	0	NA	NA	3.99587e+06
167	53.4262	1.61132e+07	5.88566e+06	1573.82	250	NA	25	804.5	4686.5	26	75.0048	186	0.404118	0.94555	0.284	2774.9	2	0	93.5287	3.99587e+06
169	53.4262	1.63062e+07	5.88566e+06	253.5	10	NA	30.5	806	4637	26.5	73.3474	122	0.693147	0.94555	0.284	2774.9	1	0	26.022	3.99587e+06
171	53.4262	1.64992e+07	5.88566e+06	NA	NA	NA	NA	NA	NA	NA	NA	NA	NA	NA	NA	NA	0	NA	NA	3.99587e+06
173	53.4262	1.66921e+07	5.88566e+06	13989409	492481856	0.000919018	32.5263	1162.68	3843.05	27.9474	85.3676	553	0.642522	1.75943	1.032	23266	1	1	1147.05	3.99587e+06
175	53.4262	1.68851e+07	5.88566e+06	13989409	492481856	0.000919018	34.5	921.5	3640.5	26.5	1	256	1.21353	1.75943	1.032	23266	1	1	37.9323	3.99587e+06
177	53.4262	1.70781e+07	5.88566e+06	NA	NA	NA	NA	NA	NA	NA	NA	NA	NA	NA	NA	NA	0	NA	NA	3.99587e+06
179	53.4262	1.7271e+07	5.88566e+06	NA	NA	NA	NA	NA	NA	NA	NA	NA	NA	NA	NA	NA	0	NA	NA	3.99587e+06
-179	50.9761	-1.7271e+07	5.69269e+06	13989409	492481856	0.000919018	42.2	1382.07	3554.27	26.4	38.8998	1014	0.168545	1.75901	1.032	23266	1	1	362.062	3.97182e+06
-177	50.9761	-1.70781e+07	5.69269e+06	13989409	492481856	0.000919018	42.6774	1496.29	3545.74	27.871	76.6066	977	0.0927708	1.75901	1.032	23266	1	1	1825.31	3.97182e+06
-175	50.9761	-1.68851e+07	5.69269e+06	6.99615e+06	246241184	0.000919018	44.3571	1383.14	3550.71	27.6429	87.5865	331	0.305983	0.549957	1.032	23266	2	1	667.92	3.97182e+06
-173	50.9761	-1.66921e+07	5.69269e+06	13989409	492481856	0.000919018	45.8571	1234.43	3511.14	27	131.891	218	0.305384	0.549957	1.032	23266	1	1	445.173	3.97182e+06
-171	50.9761	-1.64992e+07	5.69269e+06	NA	NA	NA	NA	NA	NA	NA	NA	NA	NA	NA	NA	NA	0	NA	NA	3.97182e+06
-169	50.9761	-1.63062e+07	5.69269e+06	NA	NA	NA	NA	NA	NA	NA	NA	NA	NA	NA	NA	NA	0	NA	NA	3.97182e+06
-167	50.9761	-1.61132e+07	5.69269e+06	NA	NA	NA	NA	NA	NA	NA	NA	NA	NA	NA	NA	NA	0	NA	NA	3.97182e+06
-165	50.9761	-1.59202e+07	5.69269e+06	NA	NA	NA	NA	NA	NA	NA	NA	NA	NA	NA	NA	NA	0	NA	NA	3.97182e+06
-163	50.9761	-1.57273e+07	5.69269e+06	NA	NA	NA	NA	NA	NA	NA	NA	NA	NA	NA	NA	NA	0	NA	NA	3.97182e+06
-161	50.9761	-1.55343e+07	5.69269e+06	NA	NA	NA	NA	NA	NA	NA	NA	NA	NA	NA	NA	NA	0	NA	NA	3.97182e+06
-159	50.9761	-1.53413e+07	5.69269e+06	NA	NA	NA	NA	NA	NA	NA	NA	NA	NA	NA	NA	NA	0	NA	NA	3.97182e+06
-157	50.9761	-1.51483e+07	5.69269e+06	NA	NA	NA	NA	NA	NA	NA	NA	NA	NA	NA	NA	NA	0	NA	NA	3.97182e+06
-155	50.9761	-1.49554e+07	5.69269e+06	NA	NA	NA	NA	NA	NA	NA	NA	NA	NA	NA	NA	NA	0	NA	NA	3.97182e+06
-153	50.9761	-1.47624e+07	5.69269e+06	NA	NA	NA	NA	NA	NA	NA	NA	NA	NA	NA	NA	NA	0	NA	NA	3.97182e+06
-151	50.9761	-1.45694e+07	5.69269e+06	NA	NA	NA	NA	NA	NA	NA	NA	NA	NA	NA	NA	NA	0	NA	NA	3.97182e+06
-149	50.9761	-1.43765e+07	5.69269e+06	NA	NA	NA	NA	NA	NA	NA	NA	NA	NA	NA	NA	NA	0	NA	NA	3.97182e+06
-147	50.9761	-1.41835e+07	5.69269e+06	NA	NA	NA	NA	NA	NA	NA	NA	NA	NA	NA	NA	NA	0	NA	NA	3.97182e+06
-145	50.9761	-1.39905e+07	5.69269e+06	NA	NA	NA	NA	NA	NA	NA	NA	NA	NA	NA	NA	NA	0	NA	NA	3.97182e+06
-143	50.9761	-1.37975e+07	5.69269e+06	NA	NA	NA	NA	NA	NA	NA	NA	NA	NA	NA	NA	NA	0	NA	NA	3.97182e+06
-141	50.9761	-1.36046e+07	5.69269e+06	NA	NA	NA	NA	NA	NA	NA	NA	NA	NA	NA	NA	NA	0	NA	NA	3.97182e+06
-139	50.9761	-1.34116e+07	5.69269e+06	NA	NA	NA	NA	NA	NA	NA	NA	NA	NA	NA	NA	NA	0	NA	NA	3.97182e+06
-137	50.9761	-1.32186e+07	5.69269e+06	NA	NA	NA	NA	NA	NA	NA	NA	NA	NA	NA	NA	NA	0	NA	NA	3.97182e+06
-135	50.9761	-1.30256e+07	5.69269e+06	NA	NA	NA	NA	NA	NA	NA	NA	NA	NA	NA	NA	NA	0	NA	NA	3.97182e+06
-133	50.9761	-1.28327e+07	5.69269e+06	NA	NA	NA	NA	NA	NA	NA	NA	NA	NA	NA	NA	NA	0	NA	NA	3.97182e+06
-131	50.9761	-1.26397e+07	5.69269e+06	13989409	492481856	0.000919018	84	1882.25	3444.25	35.5	143.53	260	0.406039	0.232829	1.1195	18547.5	1	1	177.405	3.97182e+06
-129	50.9761	-1.24467e+07	5.69269e+06	6.99479e+06	246241088	0.000919018	84.2174	2821.91	3619.96	42	131.308	407	0.555189	0.656994	1.1195	18547.5	2	1	1639.66	3.97182e+06
-127	50.9761	-1.22538e+07	5.69269e+06	216.024	250	-0.0235107	59.4136	1962.88	4363.02	45.4938	182.651	2436	1.42552	0.940227	1.1195	18547.5	4	2	28579.3	3.97182e+06
-125	50.9761	-1.20608e+07	5.69269e+06	434.447	770	0.000919018	34.5298	1005.86	6024.01	39.0476	178.486	2846	1.8688	2.10179	1.1195	18547.5	4	3	34356.1	3.97182e+06
-123	50.9761	-1.18678e+07	5.69269e+06	713.414	820	0.000919018	17.744	609.744	7379.36	32.0119	177.893	2641	1.62646	0.888867	1.1195	18547.5	4	3	37047.4	3.97182e+06
-121	50.9761	-1.16748e+07	5.69269e+06	831.072	510	0.000919018	36.7381	492.786	7810.59	23.7917	189.163	2084	1.2307	2.98002	1.1195	18547.5	5	3	37238.4	3.97182e+06
-119	50.9761	-1.14819e+07	5.69269e+06	4445.58	510	0.000919018	26.1548	696.655	7872.75	21.4881	181.577	2108	1.45353	6.35722	1.1195	18547.5	3	1	37238.4	3.97182e+06
-117	50.9761	-1.12889e+07	5.69269e+06	2574.18	1400	-0.00482056	-2.80357	805.512	7731.51	24.4762	167.817	2491	1.87402	0.844601	1.1195	18547.5	4	2	37238.4	3.97182e+06
-115	50.9761	-1.10959e+07	5.69269e+06	2574.18	1400	-0.0105601	4.99405	582.208	8472.94	36.506	177.911	1978	1.72371	15.4572	1.1195	18547.5	6	3	37238.4	3.97182e+06
-113	50.9761	-1.09029e+07	5.69269e+06	7000383	246243232	-0.0097522	34.125	392.214	10079.5	54.9167	162.579	928	1.11307	9.36847	1.1195	18547.5	2	2	37238.4	3.97182e+06
-111	50.9761	-1.071e+07	5.69269e+06	13989409	492481856	0.000919018	31.5952	336.256	11224.9	54.9226	156.832	415	0.699397	2.21849	1.1195	18547.5	1	1	37238.4	3.97182e+06
-109	50.9761	-1.0517e+07	5.69269e+06	13989409	492481856	0.000919018	29.1905	343.554	11631.4	54.7024	154.235	518	0.37378	0.974607	1.1195	18547.5	1	1	37238.4	3.97182e+06
-107	50.9761	-1.0324e+07	5.69269e+06	23060.6	19280	-0.00980905	28.0833	352.339	11951.8	53.2738	156.793	437	0.642069	5.87158	1.1195	18547.5	3	2	37238.4	3.97182e+06
-105	50.9761	-1.01311e+07	5.69269e+06	18491.3	26690	-0.00980905	23.006	380.411	12389.1	55.5595	157.181	337	0.880829	7.60148	1.1195	18547.5	4	2	37238.4	3.97182e+06
-103	50.9761	-9.93809e+06	5.69269e+06	14952.6	14640	0.000919018	12.6548	430.345	12656.5	51.7262	161.66	338	1.00377	2.49293	1.1195	18547.5	4	3	37238.4	3.97182e+06
-101	50.9761	-9.74511e+06	5.69269e+06	23060.6	19280	-0.00980905	12.6548	469.744	12815.2	51.4107	168.528	522	1.4943	2.11491	1.1195	18547.5	3	2	37238.4	3.97182e+06
-99	50.9761	-9.55214e+06	5.69269e+06	23060.6	19280	-0.00980905	13.7798	470.054	13201.2	51.4107	159.3	505	1.55415	3.25733	1.1195	18547.5	3	2	37238.4	3.97182e+06
-97	50.9761	-9.35917e+06	5.69269e+06	6844.7	20000	-0.00980905	10.375	519.387	13290.6	47.1607	156.785	84	1.64538	19.3222	1.1195	18547.5	3	2	37238.4	3.97182e+06
-95	50.9761	-9.1662e+06	5.69269e+06	6.99605e+06	246250928	0.000919018	9.59524	574.679	13202.9	47.5714	180.637	188	1.04016	0.321292	1.1195	18547.5	2	1	37238.4	3.97182e+06
-93	50.9761	-8.97322e+06	5.69269e+06	2694.5	20000	NA	3.88095	661.089	13005.8	44.8869	183.606	134	0.544002	0.369904	1.1195	18547.5	1	0	37238.4	3.97182e+06
-91	50.9761	-8.78025e+06	5.69269e+06	6.99605e+06	246250928	0.000919018	-4.46429	728.583	13116.1	40.6905	182.177	138	0.285517	0.198233	1.1195	18547.5	2	1	37238.4	3.97182e+06
-89	50.9761	-8.58728e+06	5.69269e+06	6995869	246244928	0.000919018	-8.98214	724.429	13005.8	39.3155	181.396	225	0.2822	0.0660945	1.1195	18547.5	2	1	37238.4	3.97182e+06
-87	50.9761	-8.39431e+06	5.69269e+06	2694.5	20000	0.000919018	-8.5119	743.208	12856.4	35.3929	183.094	246	0.342505	0.105585	1.1195	18547.5	3	1	37238.4	3.97182e+06
-85	50.9761	-8.20133e+06	5.69269e+06	459222	32739316	0.000919018	-5.57143	738.018	12748.3	29.756	179.216	223	1.07978	0.0487441	1.1195	18547.5	4	1	37238.4	3.97182e+06
-83	50.9761	-8.00836e+06	5.69269e+06	7452579	278970240	0.000919018	-3	721.827	12745.4	31.4524	174.417	232	1.21387	0.0296266	1.1195	18547.5	2	1	37238.4	3.97182e+06
-81	50.9761	-7.81539e+06	5.69269e+06	459759	32731564	0.000919018	-4.33553	734.164	12547.5	35.2303	169.114	319	1.03036	0.106583	1.1195	18547.5	4	1	32306.3	3.97182e+06
-79	50.9761	-7.62242e+06	5.69269e+06	458617	32732970	0.000919018	-9.42038	759.057	12376.1	37.2739	164.74	329	1.1921	0.0632336	1.1195	18547.5	4	1	30816.3	3.97182e+06
-77	50.9761	-7.42944e+06	5.69269e+06	915749	65458632	0.000919018	-13.4583	823.464	12471.3	37.625	172.186	328	1.16253	0.027471	1.1195	18547.5	3	1	37238.4	3.97182e+06
-75	50.9761	-7.23647e+06	5.69269e+06	915749	65458632	0.000919018	-14.619	870.97	12544.9	34.3333	169.65	253	1.0255	0.298094	1.1195	18547.5	3	1	37238.4	3.97182e+06
-73	50.9761	-7.0435e+06	5.69269e+06	6.99545e+06	246244592	0.000919018	-18.2381	903.685	12479.5	31.5952	168.745	463	1.10862	0.0565267	1.1195	18547.5	2	1	37238.4	3.97182e+06
-71	50.9761	-6.85053e+06	5.69269e+06	13989409	492481856	0.000919018	-22.1071	950.815	12142.6	35.125	170.884	614	1.23461	0.00421331	1.1195	18547.5	1	1	37238.4	3.97182e+06
-69	50.9761	-6.65755e+06	5.69269e+06	13989409	492481856	0.000919018	-21.875	990.994	11851.4	28.6012	177.113	795	1.00353	0.000674595	1.1195	18547.5	1	1	37238.4	3.97182e+06
-67	50.9761	-6.46458e+06	5.69269e+06	915749	65458632	0.000919018	-19.7037	1047.75	11401.3	21.1914	172.792	1007	1.11921	1.56778	1.1195	18547.5	3	1	37238.4	3.97182e+06
-65	50.9761	-6.27161e+06	5.69269e+06	915749	65458632	0.000919018	-19.8176	983.047	10897.1	24.6689	170.66	921	1.20485	0.0918447	1.1195	18547.5	3	1	35769.9	3.97182e+06
-63	50.9761	-6.07863e+06	5.69269e+06	915749	65458632	0.000919018	-13.0203	1018.89	10330.5	20.1351	170.444	841	1.16442	0.154257	1.1195	18547.5	3	1	30150.2	3.97182e+06
-61	50.9761	-5.88566e+06	5.69269e+06	915749	65458632	0.000919018	-5.7415	1099.7	9728.98	18.5918	171.689	572	1.03207	0.191118	1.1195	18547.5	3	1	30668.4	3.97182e+06
-59	50.9761	-5.69269e+06	5.69269e+06	915749	65458632	0.000919018	0.3	1141.33	9248.03	19.2364	150.99	483	1.23784	0.144343	1.1195	18547.5	3	1	20350.7	3.97182e+06
-57	50.9761	-5.49972e+06	5.69269e+06	7452579	278970240	0.000919018	10.554	1122.81	8288.09	13.3165	151.822	614	1.69437	1.49902	1.1195	18547.5	2	1	23472.6	3.97182e+06
-55	50.9761	-5.30674e+06	5.69269e+06	NA	NA	NA	17.1212	1073.21	7945.45	11.9697	123.046	275	1.65099	4.39179	1.1195	18547.5	0	NA	2652.79	3.97182e+06
-53	50.9761	-5.11377e+06	5.69269e+06	NA	NA	NA	NA	NA	NA	NA	NA	NA	NA	NA	NA	NA	0	NA	NA	3.97182e+06
-51	50.9761	-4.9208e+06	5.69269e+06	NA	NA	NA	NA	NA	NA	NA	NA	NA	NA	NA	NA	NA	0	NA	NA	3.97182e+06
-49	50.9761	-4.72783e+06	5.69269e+06	NA	NA	NA	NA	NA	NA	NA	NA	NA	NA	NA	NA	NA	0	NA	NA	3.97182e+06
-47	50.9761	-4.53485e+06	5.69269e+06	NA	NA	NA	NA	NA	NA	NA	NA	NA	NA	NA	NA	NA	0	NA	NA	3.97182e+06
-45	50.9761	-4.34188e+06	5.69269e+06	NA	NA	NA	NA	NA	NA	NA	NA	NA	NA	NA	NA	NA	0	NA	NA	3.97182e+06
-43	50.9761	-4.14891e+06	5.69269e+06	NA	NA	NA	NA	NA	NA	NA	NA	NA	NA	NA	NA	NA	0	NA	NA	3.97182e+06
-41	50.9761	-3.95594e+06	5.69269e+06	NA	NA	NA	NA	NA	NA	NA	NA	NA	NA	NA	NA	NA	0	NA	NA	3.97182e+06
-39	50.9761	-3.76296e+06	5.69269e+06	NA	NA	NA	NA	NA	NA	NA	NA	NA	NA	NA	NA	NA	0	NA	NA	3.97182e+06
-37	50.9761	-3.56999e+06	5.69269e+06	NA	NA	NA	NA	NA	NA	NA	NA	NA	NA	NA	NA	NA	0	NA	NA	3.97182e+06
-35	50.9761	-3.37702e+06	5.69269e+06	NA	NA	NA	NA	NA	NA	NA	NA	NA	NA	NA	NA	NA	0	NA	NA	3.97182e+06
-33	50.9761	-3.18405e+06	5.69269e+06	NA	NA	NA	NA	NA	NA	NA	NA	NA	NA	NA	NA	NA	0	NA	NA	3.97182e+06
-31	50.9761	-2.99107e+06	5.69269e+06	NA	NA	NA	NA	NA	NA	NA	NA	NA	NA	NA	NA	NA	0	NA	NA	3.97182e+06
-29	50.9761	-2.7981e+06	5.69269e+06	NA	NA	NA	NA	NA	NA	NA	NA	NA	NA	NA	NA	NA	0	NA	NA	3.97182e+06
-27	50.9761	-2.60513e+06	5.69269e+06	NA	NA	NA	NA	NA	NA	NA	NA	NA	NA	NA	NA	NA	0	NA	NA	3.97182e+06
-25	50.9761	-2.41216e+06	5.69269e+06	NA	NA	NA	NA	NA	NA	NA	NA	NA	NA	NA	NA	NA	0	NA	NA	3.97182e+06
-23	50.9761	-2.21918e+06	5.69269e+06	NA	NA	NA	NA	NA	NA	NA	NA	NA	NA	NA	NA	NA	0	NA	NA	3.97182e+06
-21	50.9761	-2.02621e+06	5.69269e+06	NA	NA	NA	NA	NA	NA	NA	NA	NA	NA	NA	NA	NA	0	NA	NA	3.97182e+06
-19	50.9761	-1.83324e+06	5.69269e+06	NA	NA	NA	NA	NA	NA	NA	NA	NA	NA	NA	NA	NA	0	NA	NA	3.97182e+06
-17	50.9761	-1.64027e+06	5.69269e+06	NA	NA	NA	NA	NA	NA	NA	NA	NA	NA	NA	NA	NA	0	NA	NA	3.97182e+06
-15	50.9761	-1.44729e+06	5.69269e+06	NA	NA	NA	NA	NA	NA	NA	NA	NA	NA	NA	NA	NA	0	NA	NA	3.97182e+06
-13	50.9761	-1.25432e+06	5.69269e+06	NA	NA	NA	NA	NA	NA	NA	NA	NA	NA	NA	NA	NA	0	NA	NA	3.97182e+06
-11	50.9761	-1.06135e+06	5.69269e+06	6.99697e+06	246370928	0.000919018	100.833	1462.67	3027.33	26.3333	160.526	428	0.826509	14.3485	0.535	15183.7	2	1	818.291	3.97182e+06
-9	50.9761	-868376	5.69269e+06	6.99697e+06	246370928	0.000919018	98.6531	1267.2	3341.49	25.4082	169.432	555	0.914058	47.9367	0.535	15183.7	2	1	8060.54	3.97182e+06
-7	50.9761	-675404	5.69269e+06	6.99697e+06	246370928	0.000919018	101.083	1114.58	3603.67	22.4167	96.5322	249	1.08885	51.1488	0.530122	15219.5	2	1	907.469	3.97182e+06
-5	50.9761	-482431	5.69269e+06	7001069	246494928	-0.00156697	99.6053	1027.84	4205.24	26.3158	164.656	485	1.02726	124.344	0.22325	17471.1	3	2	9808.25	3.97182e+06
-3	50.9761	-289459	5.69269e+06	7001069	246494928	-0.00156697	93.5285	972.049	4545.03	20.5366	179.468	649	1.29283	229.519	0.22325	17471.1	2	2	22504.1	3.97182e+06
-1	50.9761	-96486.3	5.69269e+06	13989409	492481856	0.000919018	97.625	707.848	4797.89	16.125	181.667	264	1.44162	606.147	0.22325	17471.1	1	1	21779	3.97182e+06
1	50.9761	96486.3	5.69269e+06	915749	65458632	0.000919018	100.667	629.626	4846.07	17.5253	156.864	211	1.28867	370.71	0.298518	17825.9	3	1	16951.3	3.97182e+06
3	50.9761	289459	5.69269e+06	29036.3	6132000	-0.00633513	100.164	704.56	5229.29	14.3448	182.311	223	0.795429	297.971	0.374762	18629.3	5	1	23653.3	3.97182e+06
5	50.9761	482431	5.69269e+06	8192.42	1210000	-0.00633513	94.3155	846.298	5523.3	11.8869	191.059	597	1.39509	429.867	0.341469	18967.3	10	1	36361.8	3.97182e+06
7	50.9761	675404	5.69269e+06	3868.49	1120000	-0.00633513	89.7679	823.696	5786.48	13.8452	190.748	651	1.56738	459.162	0.284985	19031.7	13	1	37238.4	3.97182e+06
9	50.9761	868376	5.69269e+06	452214	83520792	NA	84.1369	784.94	6167.89	14.9286	191.151	717	1.64023	251.404	0.25275	18776.4	2	0	37238.4	3.97182e+06
11	50.9761	1.06135e+06	5.69269e+06	452214	83520792	NA	78.8869	649.167	6408.95	20.6429	185.652	792	1.40841	161.789	0.25275	18776.4	1	0	37238.4	3.97182e+06
13	50.9761	1.25432e+06	5.69269e+06	77514.5	9282000	NA	78.9286	609.232	6743.73	25.25	184.507	993	1.47467	177.101	0.182521	15016.7	3	0	37238.4	3.97182e+06
15	50.9761	1.44729e+06	5.69269e+06	77514.5	9282000	-0.0466307	80.8452	586.75	7106.57	32.506	182.332	1335	1.6768	154.284	0.169882	7077.73	5	1	37238.4	3.97182e+06
17	50.9761	1.64027e+06	5.69269e+06	194880	23538300	NA	78.0536	589.012	7179.39	39.3571	181.156	1237	1.43341	125.688	0.286017	3069.97	3	0	37238.4	3.97182e+06
19	50.9761	1.83324e+06	5.69269e+06	194880	23538300	NA	81.7381	609.601	7679.45	38.2857	177.972	524	1.29948	253.791	0.360611	2645.49	4	0	37238.4	3.97182e+06
21	50.9761	2.02621e+06	5.69269e+06	312245	37794600	NA	76.7917	592.244	8017.32	40.375	180.12	383	1.17765	133.865	0.369	2597.76	1	0	37238.4	3.97182e+06
23	50.9761	2.21918e+06	5.69269e+06	312245	31651360	NA	74.631	565.506	8136.24	38.4524	180.387	288	1.03934	102.628	0.300641	2368.92	3	0	37238.4	3.97182e+06
25	50.9761	2.41216e+06	5.69269e+06	312245	31651360	NA	73.1071	588.554	8286.04	34.744	181.215	274	0.9066	68.9664	-0.0754981	1230.74	3	0	37238.4	3.97182e+06
27	50.9761	2.60513e+06	5.69269e+06	404560	19185680	NA	70.9286	636.31	8680.42	37.2619	181.927	197	1.08547	50.1145	-0.0605745	1235.21	2	0	37238.4	3.97182e+06
29	50.9761	2.7981e+06	5.69269e+06	404560	19185680	NA	72.1786	632.143	8905.63	35.375	181.886	190	1.2033	46.5945	-0.0328121	1256.33	2	0	37238.4	3.97182e+06
31	50.9761	2.99107e+06	5.69269e+06	601515	31651360	NA	75.1667	601.685	9149.98	29.756	178.485	116	0.910033	138.226	-0.0748721	1229.09	3	0	37238.4	3.97182e+06
33	50.9761	3.18405e+06	5.69269e+06	4786311	83375648	NA	72.006	598.006	9438.6	25.3393	176.101	124	0.75041	46.2063	-0.11378	1203.42	2	0	37238.4	3.97182e+06
35	50.9761	3.37702e+06	5.69269e+06	4786311	83375648	NA	65.2083	595.232	9785.51	24.3333	173.336	156	0.937472	45.2114	0.0625454	1900.02	2	0	37238.4	3.97182e+06
37	50.9761	3.56999e+06	5.69269e+06	4786311	83375648	NA	63.2976	576.524	10106	24.3036	170.618	172	1.15525	105.465	0.195094	2423.67	2	0	37238.4	3.97182e+06
39	50.9761	3.76296e+06	5.69269e+06	4786311	83375648	NA	65.1548	544.875	10487.6	24.7619	170.52	178	1.34241	56.0877	0.268069	2711.96	2	0	37238.4	3.97182e+06
41	50.9761	3.95594e+06	5.69269e+06	8971106	135099936	NA	64.2857	503.5	10904.2	21.9881	169.77	163	1.31481	21.8265	0.284	2774.9	1	0	37238.4	3.97182e+06
43	50.9761	4.14891e+06	5.69269e+06	8971106	135099936	NA	63.1131	473.256	11260	21.9881	167.576	162	1.3238	19.0371	0.284	2774.9	1	0	37238.4	3.97182e+06
45	50.9761	4.34188e+06	5.69269e+06	8971106	135099936	NA	59.5	436.631	11708.2	22.7679	164.141	291	1.31642	37.9364	0.284	2774.9	1	0	37238.4	3.97182e+06
47	50.9761	4.53485e+06	5.69269e+06	5402570	71360472	NA	65.6607	409.851	12138.7	20.4226	160.434	266	1.06406	39.3509	0.257791	2652.63	2	0	37238.4	3.97182e+06
49	50.9761	4.72783e+06	5.69269e+06	5402570	71360472	NA	58.7024	365.857	12608.8	19.8036	157.739	164	0.74584	7.29727	0.193504	2352.7	2	0	37238.4	3.97182e+06
51	50.9761	4.9208e+06	5.69269e+06	5402570	71360472	NA	56.2262	330.744	12877.8	22.0952	157.157	199	0.766846	11.1735	0.0818288	1831.69	2	0	37238.4	3.97182e+06
53	50.9761	5.11377e+06	5.69269e+06	5402570	71360472	NA	54.5893	317.821	13039.8	22.5774	156.47	245	0.918065	5.58398	0.0893893	1866.96	2	0	37238.4	3.97182e+06
55	50.9761	5.30674e+06	5.69269e+06	1.83403e+06	7621000	NA	49.256	326.667	13132.8	19.5655	155.189	254	0.874692	22.0545	0.169774	2241.99	3	0	37238.4	3.97182e+06
57	50.9761	5.49972e+06	5.69269e+06	1.83403e+06	7621000	NA	37.7798	342.869	13297.3	18.3869	156.941	464	1.14835	14.9729	0.14583	2130.28	3	0	37238.4	3.97182e+06
59	50.9761	5.69269e+06	5.69269e+06	1.83403e+06	7621000	NA	28.0476	312.226	13756.5	24.8929	151.359	291	0.850505	17.037	0.167863	2233.07	3	0	37238.4	3.97182e+06
61	50.9761	5.88566e+06	5.69269e+06	5402570	71360472	NA	27.9464	281.369	14171.2	29.8274	149.038	231	0.969941	2.98713	0.093751	1887.31	2	0	37238.4	3.97182e+06
63	50.9761	6.07863e+06	5.69269e+06	5402570	71360472	NA	39.9524	261.411	14204.2	27.4464	147.614	209	0.462571	2.14145	0.0125	1508.24	2	0	37238.4	3.97182e+06
65	50.9761	6.27161e+06	5.69269e+06	5402570	71360472	NA	55.119	250.875	13368.2	25.5714	149.083	223	0.520024	2.34971	0.0125	1508.24	2	0	37238.4	3.97182e+06
67	50.9761	6.46458e+06	5.69269e+06	5402570	71360472	NA	37.3274	267.28	13367.8	27.381	147.314	311	0.583951	5.04757	0.0125	1508.24	2	0	37238.4	3.97182e+06
69	50.9761	6.65755e+06	5.69269e+06	5402570	71360472	NA	22.744	280.946	13749.6	34.5	145.916	220	1.03783	4.60541	0.0125	1508.24	2	0	37238.4	3.97182e+06
71	50.9761	6.85053e+06	5.69269e+06	5402570	71360472	NA	22.0774	299.607	13607.7	39.6964	151.561	292	0.887954	12.5147	0.0125	1508.24	2	0	37238.4	3.97182e+06
73	50.9761	7.0435e+06	5.69269e+06	5402570	71360472	NA	21.625	315.673	13362.5	37.5238	151.786	537	0.768126	23.173	0.0125	1508.24	2	0	37238.4	3.97182e+06
75	50.9761	7.23647e+06	5.69269e+06	5402570	71360472	NA	21.8214	290.179	13582	43.3929	150.447	715	0.512599	6.01478	0.0125	1508.24	2	0	37238.4	3.97182e+06
77	50.9761	7.42944e+06	5.69269e+06	5402570	71360472	NA	26.125	259.964	13688.2	44.5238	150.062	960	0.473671	3.67665	0.0125	1508.24	2	0	37238.4	3.97182e+06
79	50.9761	7.62242e+06	5.69269e+06	5402570	71360472	NA	29.7917	258.196	13537.4	40.6071	155.294	645	0.931321	3.43167	0.0495071	1680.9	2	0	37238.4	3.97182e+06
81	50.9761	7.81539e+06	5.69269e+06	5402570	71360472	NA	26.0238	368.476	13443.9	29.4583	160.923	427	1.3648	21.7979	0.145469	2128.6	2	0	37238.4	3.97182e+06
83	50.9761	8.00836e+06	5.69269e+06	5402570	71360472	NA	16.1726	584.988	12271.1	32.3274	169.713	2068	1.57271	19.3006	0.158422	2189.03	2	0	37238.4	3.97182e+06
85	50.9761	8.20133e+06	5.69269e+06	1.83403e+06	7621000	NA	-4.56548	566.488	11642.9	49.4821	169.923	2378	1.94077	4.13029	0.254422	2636.91	3	0	37238.4	3.97182e+06
87	50.9761	8.39431e+06	5.69269e+06	941306	3820500	NA	-16.875	475.048	11892.3	62.869	172.822	3220	2.08789	3.01946	0.283781	2773.88	4	0	37238.4	3.97182e+06
89	50.9761	8.58728e+06	5.69269e+06	45895.4	20005	NA	-42.2143	337.476	12104.4	69.3452	160.897	2811	1.91575	1.23104	0.307297	2739.46	4	0	37238.4	3.97182e+06
91	50.9761	8.78025e+06	5.69269e+06	3.25957e+06	135099936	NA	-42.5714	321.839	14152.4	74.8631	159.604	2851	1.72856	2.44208	0.668645	2189.7	3	0	37238.4	3.97182e+06
93	50.9761	8.97322e+06	5.69269e+06	1895402	67799472	NA	-41.3869	405.006	16688.6	66.3155	147.845	2156	1.74339	2.06119	0.843697	1923.37	4	0	37238.4	3.97182e+06
95	50.9761	9.1662e+06	5.69269e+06	531229	499000	NA	-53.0238	391.613	16747.4	73.2917	161.638	1696	1.81234	3.86627	0.495265	2453.48	3	0	37238.4	3.97182e+06
97	50.9761	9.35917e+06	5.69269e+06	531229	499000	NA	-80.7321	346.071	16086.2	91.0357	169.89	1942	1.81339	0.742854	0.383866	2622.96	3	0	37238.4	3.97182e+06
99	50.9761	9.55214e+06	5.69269e+06	296326	381700	NA	-87.9524	336.125	15026.1	102.851	155.681	1755	1.49485	1.03151	1.53144	877.041	4	0	37238.4	3.97182e+06
101	50.9761	9.74511e+06	5.69269e+06	114292	369000	NA	-56.8274	378.22	13038.4	108.518	154.439	2136	1.83517	1.05469	1.42233	1043.04	7	0	37238.4	3.97182e+06
103	50.9761	9.93809e+06	5.69269e+06	593678	1350830	NA	-32.7024	647.821	12840.1	86.4167	174.258	2029	1.72726	2.75767	0.703033	2137.38	4	0	37238.4	3.97182e+06
105	50.9761	1.01311e+07	5.69269e+06	593678	1350830	NA	-15.8036	580.143	13536.9	84.5952	161.249	1479	1.72969	4.23396	0.650111	2217.9	4	0	37238.4	3.97182e+06
107	50.9761	1.0324e+07	5.69269e+06	593678	1350830	NA	-16.0595	361.113	14587.7	98.1726	176.313	1091	1.79936	16.9398	0.516134	2421.73	4	0	37238.4	3.97182e+06
109	50.9761	1.0517e+07	5.69269e+06	4.5427e+06	67734472	NA	-30.2976	382.393	14485.2	100.512	181.702	1312	1.51967	3.99755	0.284	2774.9	2	0	37238.4	3.97182e+06
111	50.9761	1.071e+07	5.69269e+06	4.5427e+06	67734472	NA	-32.1131	402.196	14221.3	104.583	178.439	1274	1.30423	2.02531	0.284	2774.9	2	0	37238.4	3.97182e+06
113	50.9761	1.09029e+07	5.69269e+06	114292	369000	NA	-19.6964	368.482	14896.5	112.899	174.952	1126	1.63372	13.0056	0.339466	2690.51	3	0	37238.4	3.97182e+06
115	50.9761	1.10959e+07	5.69269e+06	593678	1350830	NA	-21.3512	362.381	15336.3	115.905	166.484	646	1.70253	4.82135	0.482006	2473.65	4	0	37238.4	3.97182e+06
117	50.9761	1.12889e+07	5.69269e+06	114292	369000	NA	-35.369	354.446	16262.7	111.821	167.514	754	1.8884	5.86512	0.328114	2707.14	5	0	37238.4	3.97182e+06
119	50.9761	1.14819e+07	5.69269e+06	3.25957e+06	135099936	NA	-36.2381	403.012	16269.9	108.845	168.935	810	1.8386	4.58601	0.50239	2284.15	3	0	37238.4	3.97182e+06
121	50.9761	1.16748e+07	5.69269e+06	1.87432e+06	67582472	-0.00724991	-48.5536	466.232	15926.2	106.095	171.643	765	1.6478	6.88417	1.22101	669.306	4	1	37238.4	3.97182e+06
123	50.9761	1.18678e+07	5.69269e+06	256215	61840	0.0198532	-48.2321	514.429	15876.5	105.119	172.703	922	1.59233	8.23917	1.2765	544.607	4	2	37238.4	3.97182e+06
125	50.9761	1.20608e+07	5.69269e+06	23360.3	96100	0.0469563	-29.0774	508.732	16121.7	102.417	173.688	789	1.68217	10.2462	1.2765	544.607	3	1	37238.4	3.97182e+06
127	50.9761	1.22538e+07	5.69269e+06	1.64356e+06	67550568	-0.30304	-14.2976	529.905	16187.3	97.625	172.667	598	1.7236	13.8806	0.811398	1589.76	4	1	37238.4	3.97182e+06
129	50.9761	1.24467e+07	5.69269e+06	8971106	135099936	NA	-15.2738	594.125	16850.5	90.9881	168.759	188	1.36149	10.0547	0.284	2774.9	1	0	37238.4	3.97182e+06
131	50.9761	1.26397e+07	5.69269e+06	8971106	135099936	NA	-38.4226	677.887	17501.6	89.4286	175.034	1100	1.61431	1.39286	0.284	2774.9	1	0	37238.4	3.97182e+06
133	50.9761	1.28327e+07	5.69269e+06	4730088	67563760	-0.00724991	-47.6131	748.595	17180.6	90.506	174.683	1377	1.49615	0.877978	0.284	2774.9	2	1	37238.4	3.97182e+06
135	50.9761	1.30256e+07	5.69269e+06	8971106	135099936	NA	-47.3631	756.655	16189.8	83.494	174.11	1847	1.68742	1.50999	0.284	2774.9	1	0	37238.4	3.97182e+06
137	50.9761	1.32186e+07	5.69269e+06	5721.86	260	NA	-14.4464	575.851	14982.1	69.8452	175.007	1117	1.70458	12.1324	0.284	2774.9	5	0	37238.4	3.97182e+06
139	50.9761	1.34116e+07	5.69269e+06	9960.35	2316	NA	-23.9167	646.44	13589	54.6131	177.366	1171	1.69405	1.38303	0.284	2774.9	4	0	37238.4	3.97182e+06
141	50.9761	1.36046e+07	5.69269e+06	8086.6	730	-0.037126	-9.54762	615.774	12961.5	44.3571	166.375	807	1.50546	1.3487	0.284	2774.9	3	1	14809.2	3.97182e+06
143	50.9761	1.37975e+07	5.69269e+06	8086.6	690	-0.037126	-10.3	717.779	11636.7	43.5357	158.872	1116	1.61578	3.40549	0.284	2774.9	3	1	27396.4	3.97182e+06
145	50.9761	1.39905e+07	5.69269e+06	8971106	135099936	NA	-1	798	10742	42	169.848	208	1.40989	2.97078	0.284	2774.9	1	0	68.2458	3.97182e+06
147	50.9761	1.41835e+07	5.69269e+06	NA	NA	NA	NA	NA	NA	NA	NA	NA	NA	NA	NA	NA	0	NA	NA	3.97182e+06
149	50.9761	1.43765e+07	5.69269e+06	NA	NA	NA	NA	NA	NA	NA	NA	NA	NA	NA	NA	NA	0	NA	NA	3.97182e+06
151	50.9761	1.45694e+07	5.69269e+06	NA	NA	NA	NA	NA	NA	NA	NA	NA	NA	NA	NA	NA	0	NA	NA	3.97182e+06
153	50.9761	1.47624e+07	5.69269e+06	NA	NA	NA	NA	NA	NA	NA	NA	NA	NA	NA	NA	NA	0	NA	NA	3.97182e+06
155	50.9761	1.49554e+07	5.69269e+06	8971106	135099936	NA	1.61905	1223.9	5894.76	23.1429	73.9727	1685	1.57134	1.57901	0.284	2774.9	1	0	1915.31	3.97182e+06
157	50.9761	1.51483e+07	5.69269e+06	8971106	135099936	NA	2.18841	917.464	6842.28	30.9275	133.938	1289	1.48165	0.810969	0.284	2774.9	1	0	10641.8	3.97182e+06
159	50.9761	1.53413e+07	5.69269e+06	8971106	135099936	NA	8.33333	980	6865	29.3333	165.238	712	1.13161	0.76109	0.284	2774.9	1	0	723.666	3.97182e+06
161	50.9761	1.55343e+07	5.69269e+06	NA	NA	NA	NA	NA	NA	NA	NA	NA	NA	NA	NA	NA	0	NA	NA	3.97182e+06
163	50.9761	1.57273e+07	5.69269e+06	NA	NA	NA	NA	NA	NA	NA	NA	NA	NA	NA	NA	NA	0	NA	NA	3.97182e+06
165	50.9761	1.59202e+07	5.69269e+06	NA	NA	NA	NA	NA	NA	NA	NA	NA	NA	NA	NA	NA	0	NA	NA	3.97182e+06
167	50.9761	1.61132e+07	5.69269e+06	NA	NA	NA	NA	NA	NA	NA	NA	NA	NA	NA	NA	NA	0	NA	NA	3.97182e+06
169	50.9761	1.63062e+07	5.69269e+06	NA	NA	NA	NA	NA	NA	NA	NA	NA	NA	NA	NA	NA	0	NA	NA	3.97182e+06
171	50.9761	1.64992e+07	5.69269e+06	NA	NA	NA	NA	NA	NA	NA	NA	NA	NA	NA	NA	NA	0	NA	NA	3.97182e+06
173	50.9761	1.66921e+07	5.69269e+06	NA	NA	NA	NA	NA	NA	NA	NA	NA	NA	NA	NA	NA	0	NA	NA	3.97182e+06
175	50.9761	1.68851e+07	5.69269e+06	NA	NA	NA	NA	NA	NA	NA	NA	NA	NA	NA	NA	NA	0	NA	NA	3.97182e+06
177	50.9761	1.70781e+07	5.69269e+06	13989409	492481856	0.000919018	41.5	1087.25	3663.88	24.5	92.3712	665	1.21006	1.75943	1.032	23266	1	1	295.426	3.97182e+06
179	50.9761	1.7271e+07	5.69269e+06	13989409	492481856	0.000919018	40.85	1199.9	3659.5	24.25	53.5841	561	1.31199	1.75943	1.032	23266	1	1	669.671	3.97182e+06
-179	48.6483	-1.7271e+07	5.49972e+06	NA	NA	NA	NA	NA	NA	NA	NA	NA	NA	NA	NA	NA	0	NA	NA	3.84129e+06
-177	48.6483	-1.70781e+07	5.49972e+06	NA	NA	NA	NA	NA	NA	NA	NA	NA	NA	NA	NA	NA	0	NA	NA	3.84129e+06
-175	48.6483	-1.68851e+07	5.49972e+06	NA	NA	NA	NA	NA	NA	NA	NA	NA	NA	NA	NA	NA	0	NA	NA	3.84129e+06
-173	48.6483	-1.66921e+07	5.49972e+06	NA	NA	NA	NA	NA	NA	NA	NA	NA	NA	NA	NA	NA	0	NA	NA	3.84129e+06
-171	48.6483	-1.64992e+07	5.49972e+06	NA	NA	NA	NA	NA	NA	NA	NA	NA	NA	NA	NA	NA	0	NA	NA	3.84129e+06
-169	48.6483	-1.63062e+07	5.49972e+06	NA	NA	NA	NA	NA	NA	NA	NA	NA	NA	NA	NA	NA	0	NA	NA	3.84129e+06
-167	48.6483	-1.61132e+07	5.49972e+06	NA	NA	NA	NA	NA	NA	NA	NA	NA	NA	NA	NA	NA	0	NA	NA	3.84129e+06
-165	48.6483	-1.59202e+07	5.49972e+06	NA	NA	NA	NA	NA	NA	NA	NA	NA	NA	NA	NA	NA	0	NA	NA	3.84129e+06
-163	48.6483	-1.57273e+07	5.49972e+06	NA	NA	NA	NA	NA	NA	NA	NA	NA	NA	NA	NA	NA	0	NA	NA	3.84129e+06
-161	48.6483	-1.55343e+07	5.49972e+06	NA	NA	NA	NA	NA	NA	NA	NA	NA	NA	NA	NA	NA	0	NA	NA	3.84129e+06
-159	48.6483	-1.53413e+07	5.49972e+06	NA	NA	NA	NA	NA	NA	NA	NA	NA	NA	NA	NA	NA	0	NA	NA	3.84129e+06
-157	48.6483	-1.51483e+07	5.49972e+06	NA	NA	NA	NA	NA	NA	NA	NA	NA	NA	NA	NA	NA	0	NA	NA	3.84129e+06
-155	48.6483	-1.49554e+07	5.49972e+06	NA	NA	NA	NA	NA	NA	NA	NA	NA	NA	NA	NA	NA	0	NA	NA	3.84129e+06
-153	48.6483	-1.47624e+07	5.49972e+06	NA	NA	NA	NA	NA	NA	NA	NA	NA	NA	NA	NA	NA	0	NA	NA	3.84129e+06
-151	48.6483	-1.45694e+07	5.49972e+06	NA	NA	NA	NA	NA	NA	NA	NA	NA	NA	NA	NA	NA	0	NA	NA	3.84129e+06
-149	48.6483	-1.43765e+07	5.49972e+06	NA	NA	NA	NA	NA	NA	NA	NA	NA	NA	NA	NA	NA	0	NA	NA	3.84129e+06
-147	48.6483	-1.41835e+07	5.49972e+06	NA	NA	NA	NA	NA	NA	NA	NA	NA	NA	NA	NA	NA	0	NA	NA	3.84129e+06
-145	48.6483	-1.39905e+07	5.49972e+06	NA	NA	NA	NA	NA	NA	NA	NA	NA	NA	NA	NA	NA	0	NA	NA	3.84129e+06
-143	48.6483	-1.37975e+07	5.49972e+06	NA	NA	NA	NA	NA	NA	NA	NA	NA	NA	NA	NA	NA	0	NA	NA	3.84129e+06
-141	48.6483	-1.36046e+07	5.49972e+06	NA	NA	NA	NA	NA	NA	NA	NA	NA	NA	NA	NA	NA	0	NA	NA	3.84129e+06
-139	48.6483	-1.34116e+07	5.49972e+06	NA	NA	NA	NA	NA	NA	NA	NA	NA	NA	NA	NA	NA	0	NA	NA	3.84129e+06
-137	48.6483	-1.32186e+07	5.49972e+06	NA	NA	NA	NA	NA	NA	NA	NA	NA	NA	NA	NA	NA	0	NA	NA	3.84129e+06
-135	48.6483	-1.30256e+07	5.49972e+06	NA	NA	NA	NA	NA	NA	NA	NA	NA	NA	NA	NA	NA	0	NA	NA	3.84129e+06
-133	48.6483	-1.28327e+07	5.49972e+06	NA	NA	NA	NA	NA	NA	NA	NA	NA	NA	NA	NA	NA	0	NA	NA	3.84129e+06
-131	48.6483	-1.26397e+07	5.49972e+06	NA	NA	NA	NA	NA	NA	NA	NA	NA	NA	NA	NA	NA	0	NA	NA	3.84129e+06
-129	48.6483	-1.24467e+07	5.49972e+06	NA	NA	NA	NA	NA	NA	NA	NA	NA	NA	NA	NA	NA	0	NA	NA	3.84129e+06
-127	48.6483	-1.22538e+07	5.49972e+06	6994831	246241040	0.000919018	78.75	2725.9	3609	50	174.234	947	0.69154	1.60193	1.1195	18547.5	2	1	2232.46	3.84129e+06
-125	48.6483	-1.20608e+07	5.49972e+06	273.138	200	0.000919018	79.5688	2205.37	4436.79	56.211	179.112	1555	0.940335	9.78777	1.10131	19528.6	5	1	17355.1	3.84129e+06
-123	48.6483	-1.18678e+07	5.49972e+06	129.878	50	-0.0180889	81.9317	1342.68	4969.91	52.3354	191.859	2019	1.59123	166.352	1.07353	21026.6	11	2	25865.2	3.84129e+06
-121	48.6483	-1.16748e+07	5.49972e+06	452.093	510	0.0148175	41.8869	1111.15	6867.9	47.8393	189.076	2537	1.4088	4.46689	1.06129	21686.3	5	2	36962.5	3.84129e+06
-119	48.6483	-1.14819e+07	5.49972e+06	3291.46	292.5	0.000919018	58.244	392.702	8118.65	27.131	181.405	1966	1.60695	3.91789	1.06171	21664.1	4	1	37238.4	3.84129e+06
-117	48.6483	-1.12889e+07	5.49972e+06	2959.12	57	0.000919018	49.8988	733.899	7721.85	33.4405	190.196	1832	1.45532	15.3198	1.06171	21664	4	1	37238.4	3.84129e+06
-115	48.6483	-1.10959e+07	5.49972e+06	7766.84	2332	-0.0097522	36.4167	692.661	7818.18	25.381	185.175	1560	1.16523	3.84672	1.06178	21660.1	4	2	37238.4	3.84129e+06
-113	48.6483	-1.09029e+07	5.49972e+06	11357.6	4600	-0.0097522	40.8571	485.393	8304.58	43.1012	168.728	1522	1.69482	3.65466	1.06189	21654.4	3	2	37238.4	3.84129e+06
-111	48.6483	-1.071e+07	5.49972e+06	13989409	492481856	0.000919018	56.2143	329.589	9665.68	57.9345	156.837	987	1.08918	1.88829	1.0618	21659.2	1	1	37238.4	3.84129e+06
-109	48.6483	-1.0517e+07	5.49972e+06	8418.78	18166.5	0.0207774	45.8036	353.089	10336.3	54.5893	158.549	950	0.898166	0.913449	1.06184	21656.7	4	2	37238.4	3.84129e+06
-107	48.6483	-1.0324e+07	5.49972e+06	22700.1	6189	0.0207774	47.7679	316.321	11070.7	65.2143	154.409	377	0.807653	0.528	1.06194	21651.3	3	2	37238.4	3.84129e+06
-105	48.6483	-1.01311e+07	5.49972e+06	22880.3	12734.5	0.0207774	46.881	342.494	11492.2	66.5238	156.103	344	0.474225	1.19006	1.06194	21651.4	4	2	37238.4	3.84129e+06
-103	48.6483	-9.93809e+06	5.49972e+06	1875.31	1166.5	-0.00877634	39.4167	395.542	11949.4	61.9167	159.971	283	0.833147	2.18762	1.06202	21647.3	6	4	37238.4	3.84129e+06
-101	48.6483	-9.74511e+06	5.49972e+06	23060.6	19280	0.000919018	35.6012	428.232	12306.2	60.8512	163.62	324	0.789765	3.01483	1.06195	21650.7	3	1	37238.4	3.84129e+06
-99	48.6483	-9.55214e+06	5.49972e+06	14356.4	10000	-0.00980905	31.8393	453.47	12623.6	60.9048	163.956	425	0.807297	2.67618	1.06195	21650.7	5	2	37238.4	3.84129e+06
-97	48.6483	-9.35917e+06	5.49972e+06	6.99813e+06	246245936	-0.00980905	31.9405	504.607	12854.5	57.7024	167.449	236	1.25994	8.81791	1.0619	21653.9	2	2	37238.4	3.84129e+06
-95	48.6483	-9.1662e+06	5.49972e+06	14356.4	20000	0.000919018	27.0476	593.708	12647.4	56.9464	175.915	176	1.58571	2.4336	1.06353	21565.7	3	1	37238.4	3.84129e+06
-93	48.6483	-8.97322e+06	5.49972e+06	14356.4	20000	0.000919018	23.756	689.732	12283.6	49.4286	185.208	179	1.18258	2.26197	1.08063	20643.4	3	1	37238.4	3.84129e+06
-91	48.6483	-8.78025e+06	5.49972e+06	6.99605e+06	246250928	0.000919018	17.9048	731.268	11821.3	41.2917	178.852	445	1.02924	0.564382	1.09787	19713.7	2	1	35836.9	3.84129e+06
-89	48.6483	-8.58728e+06	5.49972e+06	8525.44	14000	0.000919018	17.9583	758.565	11400.2	29.3095	131.277	387	1.14832	6.68814	1.11596	18738.4	4	1	23818.4	3.84129e+06
-87	48.6483	-8.39431e+06	5.49972e+06	6995869	246244928	0.000919018	15.4048	815.19	10773.6	24.256	98.5294	326	0.693314	1.15312	1.1195	18547.5	2	1	17501.4	3.84129e+06
-85	48.6483	-8.20133e+06	5.49972e+06	915749	65458632	0.000919018	9.42262	835.881	11307.3	21.8631	168.622	387	1.20537	0.487465	1.1195	18547.5	3	1	33566	3.84129e+06
-83	48.6483	-8.00836e+06	5.49972e+06	915749	65458632	0.000919018	9.51786	797.577	11864.2	23.1071	187.856	301	1.12058	0.793061	1.1195	18547.5	3	1	37238.4	3.84129e+06
-81	48.6483	-7.81539e+06	5.49972e+06	915749	65458632	0.000919018	8.26786	827.56	12027.6	24.7381	185.504	301	1.05937	2.20317	1.1195	18547.5	3	1	37238.4	3.84129e+06
-79	48.6483	-7.62242e+06	5.49972e+06	915749	65458632	0.000919018	9.30952	871.655	12079	30.5179	183.099	266	1.32622	3.16762	1.1195	18547.5	3	1	37238.4	3.84129e+06
-77	48.6483	-7.42944e+06	5.49972e+06	458807	32732970	0.000919018	6.79762	938.69	11913.5	31.5774	183.066	278	1.17113	1.47514	1.1195	18547.5	4	1	37238.4	3.84129e+06
-75	48.6483	-7.23647e+06	5.49972e+06	915749	65458632	0.000919018	5.29167	996.952	11821.2	29.4048	180.374	292	1.05334	0.154385	1.1195	18547.5	3	1	37238.4	3.84129e+06
-73	48.6483	-7.0435e+06	5.49972e+06	458881	32733556	0.000919018	10.5774	955.327	11808	26.25	183.224	544	1.25196	1.94173	1.1195	18547.5	4	1	37238.4	3.84129e+06
-71	48.6483	-6.85053e+06	5.49972e+06	7452579	278970240	0.000919018	8.10119	1050.57	11436.4	24.7024	180.932	951	1.20007	7.38962	1.1195	18547.5	2	1	37238.4	3.84129e+06
-69	48.6483	-6.65755e+06	5.49972e+06	915749	65458632	0.000919018	14.0129	986.884	10719.5	15.1613	168.614	667	1.49426	8.13977	1.1195	18547.5	3	1	37238.4	3.84129e+06
-67	48.6483	-6.46458e+06	5.49972e+06	915749	65458632	0.000919018	17.1852	1041.74	10243.8	13.2889	181.72	899	1.42621	5.10906	1.1195	18547.5	3	1	36713.8	3.84129e+06
-65	48.6483	-6.27161e+06	5.49972e+06	915749	65458632	0.000919018	27.6422	1095.99	9631.79	10.9358	166.2	1064	1.42072	9.97242	1.1195	18547.5	3	1	24235.1	3.84129e+06
-63	48.6483	-6.07863e+06	5.49972e+06	13989409	492481856	0.000919018	20.3571	1038.33	8589.76	15.7381	144.122	265	1.07164	0.0341946	1.1195	18547.5	1	1	6366.83	3.84129e+06
-61	48.6483	-5.88566e+06	5.49972e+06	13989409	492481856	0.000919018	36.3	1028.5	8300.2	16.2	77.4586	93	1.16884	9.34766	1.1195	18547.5	1	1	591.477	3.84129e+06
-59	48.6483	-5.69269e+06	5.49972e+06	13989409	492481856	0.000919018	35.0556	1358.85	7659.74	16.2639	143.71	657	1.41887	5.71487	1.1195	18547.5	1	1	11296.5	3.84129e+06
-57	48.6483	-5.49972e+06	5.49972e+06	6995813	246245584	0.000919018	31.9762	1261.04	7936.88	15.2619	163.397	729	1.55776	1.9063	1.1195	18547.5	2	1	34883.4	3.84129e+06
-55	48.6483	-5.30674e+06	5.49972e+06	13989409	492481856	0.000919018	41.908	1204.56	7759.03	11.6994	167.698	307	1.15943	4.35739	1.1195	18547.5	1	1	30423.9	3.84129e+06
-53	48.6483	-5.11377e+06	5.49972e+06	13989409	492481856	0.000919018	46.75	1181.81	7023.09	14.6029	138.943	229	0.652282	23.6127	1.1195	18547.5	1	1	7306.61	3.84129e+06
-51	48.6483	-4.9208e+06	5.49972e+06	NA	NA	NA	NA	NA	NA	NA	NA	NA	NA	NA	NA	NA	0	NA	NA	3.84129e+06
-49	48.6483	-4.72783e+06	5.49972e+06	NA	NA	NA	NA	NA	NA	NA	NA	NA	NA	NA	NA	NA	0	NA	NA	3.84129e+06
-47	48.6483	-4.53485e+06	5.49972e+06	NA	NA	NA	NA	NA	NA	NA	NA	NA	NA	NA	NA	NA	0	NA	NA	3.84129e+06
-45	48.6483	-4.34188e+06	5.49972e+06	NA	NA	NA	NA	NA	NA	NA	NA	NA	NA	NA	NA	NA	0	NA	NA	3.84129e+06
-43	48.6483	-4.14891e+06	5.49972e+06	NA	NA	NA	NA	NA	NA	NA	NA	NA	NA	NA	NA	NA	0	NA	NA	3.84129e+06
-41	48.6483	-3.95594e+06	5.49972e+06	NA	NA	NA	NA	NA	NA	NA	NA	NA	NA	NA	NA	NA	0	NA	NA	3.84129e+06
-39	48.6483	-3.76296e+06	5.49972e+06	NA	NA	NA	NA	NA	NA	NA	NA	NA	NA	NA	NA	NA	0	NA	NA	3.84129e+06
-37	48.6483	-3.56999e+06	5.49972e+06	NA	NA	NA	NA	NA	NA	NA	NA	NA	NA	NA	NA	NA	0	NA	NA	3.84129e+06
-35	48.6483	-3.37702e+06	5.49972e+06	NA	NA	NA	NA	NA	NA	NA	NA	NA	NA	NA	NA	NA	0	NA	NA	3.84129e+06
-33	48.6483	-3.18405e+06	5.49972e+06	NA	NA	NA	NA	NA	NA	NA	NA	NA	NA	NA	NA	NA	0	NA	NA	3.84129e+06
-31	48.6483	-2.99107e+06	5.49972e+06	NA	NA	NA	NA	NA	NA	NA	NA	NA	NA	NA	NA	NA	0	NA	NA	3.84129e+06
-29	48.6483	-2.7981e+06	5.49972e+06	NA	NA	NA	NA	NA	NA	NA	NA	NA	NA	NA	NA	NA	0	NA	NA	3.84129e+06
-27	48.6483	-2.60513e+06	5.49972e+06	NA	NA	NA	NA	NA	NA	NA	NA	NA	NA	NA	NA	NA	0	NA	NA	3.84129e+06
-25	48.6483	-2.41216e+06	5.49972e+06	NA	NA	NA	NA	NA	NA	NA	NA	NA	NA	NA	NA	NA	0	NA	NA	3.84129e+06
-23	48.6483	-2.21918e+06	5.49972e+06	NA	NA	NA	NA	NA	NA	NA	NA	NA	NA	NA	NA	NA	0	NA	NA	3.84129e+06
-21	48.6483	-2.02621e+06	5.49972e+06	NA	NA	NA	NA	NA	NA	NA	NA	NA	NA	NA	NA	NA	0	NA	NA	3.84129e+06
-19	48.6483	-1.83324e+06	5.49972e+06	NA	NA	NA	NA	NA	NA	NA	NA	NA	NA	NA	NA	NA	0	NA	NA	3.84129e+06
-17	48.6483	-1.64027e+06	5.49972e+06	NA	NA	NA	NA	NA	NA	NA	NA	NA	NA	NA	NA	NA	0	NA	NA	3.84129e+06
-15	48.6483	-1.44729e+06	5.49972e+06	NA	NA	NA	NA	NA	NA	NA	NA	NA	NA	NA	NA	NA	0	NA	NA	3.84129e+06
-13	48.6483	-1.25432e+06	5.49972e+06	NA	NA	NA	NA	NA	NA	NA	NA	NA	NA	NA	NA	NA	0	NA	NA	3.84129e+06
-11	48.6483	-1.06135e+06	5.49972e+06	NA	NA	NA	NA	NA	NA	NA	NA	NA	NA	NA	NA	NA	0	NA	NA	3.84129e+06
-9	48.6483	-868376	5.49972e+06	NA	NA	NA	NA	NA	NA	NA	NA	NA	NA	NA	NA	NA	0	NA	NA	3.84129e+06
-7	48.6483	-675404	5.49972e+06	NA	NA	NA	NA	NA	NA	NA	NA	NA	NA	NA	NA	NA	0	NA	NA	3.84129e+06
-5	48.6483	-482431	5.49972e+06	464127	32979316	NA	111.9	1080.7	3656.2	31.9667	161.423	237	1.241	178.417	0.45825	18578.9	2	0	3745.51	3.84129e+06
-3	48.6483	-289459	5.49972e+06	915749	65458632	0.000919018	110.873	881.951	4270.04	27.1471	168.185	274	1.3612	115.294	0.458139	18578.4	3	1	17889.9	3.84129e+06
-1	48.6483	-96486.3	5.49972e+06	915749	65458632	NA	108.836	755.815	4698.38	18.9315	186.192	359	1.12452	90.2177	0.45825	18578.9	1	0	29418	3.84129e+06
1	48.6483	96486.3	5.49972e+06	472393	32729316	NA	103.565	677.423	5251.72	11.7619	191.836	350	1.17299	110.087	0.45825	18578.9	2	0	36640.3	3.84129e+06
3	48.6483	289459	5.49972e+06	472393	32729316	NA	104.298	655.708	5638.68	10.0893	188.707	277	0.979599	321.727	0.45825	18578.9	2	0	37238.4	3.84129e+06
5	48.6483	482431	5.49972e+06	29036.3	1120000	NA	96.1012	784.893	5908.65	13.8631	195.922	413	1.28538	48.5172	0.452944	18702.9	5	0	37238.4	3.84129e+06
7	48.6483	675404	5.49972e+06	242731	35813816	NA	90.625	809.512	6157.52	15.0357	195.802	1013	1.71277	190.247	0.410794	19087.4	6	0	37238.4	3.84129e+06
9	48.6483	868376	5.49972e+06	452214	65458632	NA	87.2024	846.929	6450.71	21.7798	192.769	1171	1.67765	291.375	0.273323	19290.1	3	0	37238.4	3.84129e+06
11	48.6483	1.06135e+06	5.49972e+06	452214	83520792	NA	78.1667	818.768	6671.29	28.119	191.363	1401	1.66728	193.775	0.25323	18776.2	1	0	37238.4	3.84129e+06
13	48.6483	1.25432e+06	5.49972e+06	264864	46401396	NA	72.0119	945.815	6976.15	27.1667	189.502	1795	1.67221	103.929	0.207226	15785.8	2	0	37238.4	3.84129e+06
15	48.6483	1.44729e+06	5.49972e+06	264864	46401396	NA	70.1726	821.238	7002.35	34.3512	187.236	1817	1.69636	73.7123	0.161808	12672.1	2	0	37238.4	3.84129e+06
17	48.6483	1.64027e+06	5.49972e+06	77514.5	9282000	0.0129819	87.8988	633.429	7276.36	34.4107	181.889	939	1.33121	175.435	0.144813	7901.17	5	1	37238.4	3.84129e+06
19	48.6483	1.83324e+06	5.49972e+06	61294	6991900	NA	78.1726	765.875	7444.8	31.2381	185.047	1659	1.71186	141.927	0.253338	3471.5	6	0	37238.4	3.84129e+06
21	48.6483	2.02621e+06	5.49972e+06	119365	12173900	NA	80.8393	682.202	7745.71	35.5119	183.667	1903	1.55194	108.252	0.141128	3306.24	3	0	37238.4	3.84129e+06
23	48.6483	2.21918e+06	5.49972e+06	119365	12173900	NA	76.6726	735.976	7685.48	31.7262	184.788	1245	1.49317	94.8907	-0.0239517	1793.37	7	0	37238.4	3.84129e+06
25	48.6483	2.41216e+06	5.49972e+06	273970	22610000	NA	68.4702	714.196	7826.65	41.7202	183.48	1638	1.39828	94.8122	-0.09662	1278.99	5	0	37238.4	3.84129e+06
27	48.6483	2.60513e+06	5.49972e+06	437742	27130680	NA	79.8036	632.702	8497.01	44.9464	175.486	505	0.714943	91.7233	-0.0535927	1120.24	2	0	37238.4	3.84129e+06
29	48.6483	2.7981e+06	5.49972e+06	601515	31651360	NA	78.8452	608.887	8736.52	35.3571	175.652	280	0.619852	71.3021	-0.0768488	1044.84	3	0	37238.4	3.84129e+06
31	48.6483	2.99107e+06	5.49972e+06	4786311	83375648	NA	79.7202	553.06	9132.4	28.7381	175.544	253	0.836719	54.5674	-0.1165	1192.68	2	0	37238.4	3.84129e+06
33	48.6483	3.18405e+06	5.49972e+06	4786311	83375648	NA	83.8393	521.839	9475.41	24.7619	169.809	207	0.898508	89.1011	-0.1165	1192.68	2	0	37238.4	3.84129e+06
35	48.6483	3.37702e+06	5.49972e+06	4786311	83375648	NA	85.3333	517.524	9651.74	19.3869	169.699	185	0.927486	135.767	-0.1165	1192.68	2	0	37238.4	3.84129e+06
37	48.6483	3.56999e+06	5.49972e+06	4786311	83375648	NA	81.8929	526.458	9866.05	20.2679	171.908	200	1.05874	105.57	-0.1165	1192.68	3	0	37238.4	3.84129e+06
39	48.6483	3.76296e+06	5.49972e+06	4786311	83375648	NA	80.6845	512.554	10225.6	21.7262	170.242	315	1.10067	126.996	-0.0490506	1459.14	2	0	37238.4	3.84129e+06
41	48.6483	3.95594e+06	5.49972e+06	4786311	83375648	NA	81.6071	482.149	10538	19.6845	169.074	264	1.18853	29.4019	0.278197	2751.98	2	0	37238.4	3.84129e+06
43	48.6483	4.14891e+06	5.49972e+06	4751168	67799472	NA	81.8929	401.19	11030.4	18.7143	161.345	205	1.01812	15.2533	0.284	2774.9	2	0	37238.4	3.84129e+06
45	48.6483	4.34188e+06	5.49972e+06	4751168	67799472	NA	82.6845	359.494	11610.7	19.1786	160.845	195	0.825381	48.6153	0.284	2774.9	2	0	37238.4	3.84129e+06
47	48.6483	4.53485e+06	5.49972e+06	1.83403e+06	7621000	NA	81.2024	279.887	11924.8	18.6905	154.792	73	0.926656	5.17699	0.147856	2139.73	3	0	37238.4	3.84129e+06
49	48.6483	4.72783e+06	5.49972e+06	5402570	71360472	NA	77.4583	227.506	12356.4	16.1012	150.881	64	1.00859	1.73223	0.0156193	1522.8	2	0	37238.4	3.84129e+06
51	48.6483	4.9208e+06	5.49972e+06	5402570	71360472	NA	76.994	202.768	12843.9	16.5357	149.137	45	0.967868	1.91316	0.0125	1508.24	2	0	37238.4	3.84129e+06
53	48.6483	5.11377e+06	5.49972e+06	5402570	71360472	NA	75.8095	200.56	13152.8	16.1607	147.135	108	0.718704	1.76219	0.0125	1508.24	2	0	37238.4	3.84129e+06
55	48.6483	5.30674e+06	5.49972e+06	1.83403e+06	7621000	NA	67.0893	222.637	13323	17.4286	146.908	289	0.305355	1.5879	0.0125	1508.24	1	0	37238.4	3.84129e+06
57	48.6483	5.49972e+06	5.49972e+06	1.83403e+06	7621000	NA	57.2679	247.393	13487.4	19.1369	146.487	296	0.49853	2.26185	0.0125	1508.24	1	0	37238.4	3.84129e+06
59	48.6483	5.69269e+06	5.49972e+06	1.83403e+06	7621000	NA	48.8929	233.804	13890.3	18.7679	144.048	367	0.589002	1.41556	0.0125	1508.24	1	0	37238.4	3.84129e+06
61	48.6483	5.88566e+06	5.49972e+06	1.83403e+06	7621000	NA	52.8988	197.19	14365.8	19.2321	142.754	231	0.816724	0.819657	0.0125	1508.24	1	0	37238.4	3.84129e+06
63	48.6483	6.07863e+06	5.49972e+06	1.83403e+06	7621000	NA	60.6488	184.78	14372.6	20.494	142.435	165	0.93192	0.602655	0.0125	1508.24	1	0	37238.4	3.84129e+06
65	48.6483	6.27161e+06	5.49972e+06	1.83403e+06	7621000	NA	67.5476	188.423	13381.7	20.494	144.421	284	0.508908	0.653958	0.0125	1508.24	1	0	37238.4	3.84129e+06
67	48.6483	6.46458e+06	5.49972e+06	1.83403e+06	7621000	NA	42.1012	210.655	13325.2	18.5298	144.395	690	0.377685	5.76079	0.0125	1508.24	1	0	37238.4	3.84129e+06
69	48.6483	6.65755e+06	5.49972e+06	1.83403e+06	7621000	NA	38.0179	218.708	13807	19.6131	144.046	344	0.237924	0.740234	0.0125	1508.24	1	0	37238.4	3.84129e+06
71	48.6483	6.85053e+06	5.49972e+06	5402570	71360472	NA	36.6429	229.679	13575.6	24.2738	146.391	542	0.435076	1.50967	0.0125	1508.24	2	0	37238.4	3.84129e+06
73	48.6483	7.0435e+06	5.49972e+06	5402570	71360472	NA	29.875	246.869	13132.9	27.3333	148.211	524	0.649494	13.0737	0.0125	1508.24	2	0	37238.4	3.84129e+06
75	48.6483	7.23647e+06	5.49972e+06	5402570	71360472	NA	22.5357	254.393	13290.1	36.8214	147.533	730	0.594823	1.53255	0.0125	1508.24	2	0	37238.4	3.84129e+06
77	48.6483	7.42944e+06	5.49972e+06	1.83403e+06	7621000	NA	21.2798	273.482	13231.9	37.1369	145.01	776	0.42673	1.04796	0.0125	1508.24	1	0	37238.4	3.84129e+06
79	48.6483	7.62242e+06	5.49972e+06	5402570	71360472	NA	25.3988	294.619	13183.7	31.0298	146.235	776	0.484365	1.02445	0.0125	1508.24	2	0	37238.4	3.84129e+06
81	48.6483	7.81539e+06	5.49972e+06	5402570	71360472	NA	16.994	358.506	13563	25.1667	150.559	1703	0.448793	3.43973	0.0125	1508.24	2	0	37238.4	3.84129e+06
83	48.6483	8.00836e+06	5.49972e+06	5402570	71360472	NA	22.4464	381.387	13598.9	28.3512	151.319	1064	1.16322	4.2444	0.0125	1508.24	2	0	37238.4	3.84129e+06
85	48.6483	8.20133e+06	5.49972e+06	1.83403e+06	7621000	NA	19.631	359.583	12837	41.5595	155.651	2479	1.83838	5.24664	0.12058	1479.81	3	0	37238.4	3.84129e+06
87	48.6483	8.39431e+06	5.49972e+06	518678	4060000	NA	-7.82738	300.75	11980.7	52.7857	154.647	3232	1.91745	6.12067	0.843599	1143.91	6	0	37238.4	3.84129e+06
89	48.6483	8.58728e+06	5.49972e+06	283775	3942700	NA	-30.7619	179.446	11704.4	78.6548	148.274	2818	1.3739	3.57502	1.48556	743.175	4	0	37238.4	3.84129e+06
91	48.6483	8.78025e+06	5.49972e+06	1.18263e+06	4060000	NA	-28.1607	159.345	12975.4	102.185	146.259	2539	0.861855	1.65605	1.75877	518.007	4	0	37238.4	3.84129e+06
93	48.6483	8.97322e+06	5.49972e+06	1453549	4976830	NA	-16.0536	133.083	16367.4	98.2202	137.32	2360	1.0516	1.26916	1.76775	517.512	4	0	37238.4	3.84129e+06
95	48.6483	9.1662e+06	5.49972e+06	296326	381700	NA	-35.4464	173.095	15886.7	97.6667	144.817	1542	1.2957	1.20989	1.76775	517.512	2	0	37238.4	3.84129e+06
97	48.6483	9.35917e+06	5.49972e+06	802147	1415830	NA	-63.1012	232.804	14855.6	99.1905	151.647	1902	1.04779	1.14964	1.76657	519.311	2	0	37238.4	3.84129e+06
99	48.6483	9.55214e+06	5.49972e+06	802147	1415830	NA	-58.7083	237.81	14078.2	108.887	156.367	1967	1.24117	1.2568	1.76775	517.512	2	0	37238.4	3.84129e+06
101	48.6483	9.74511e+06	5.49972e+06	802147	1415830	NA	-16.881	291.048	12086.1	117.292	164.396	1680	1.42673	1.44723	1.76775	517.512	2	0	37238.4	3.84129e+06
103	48.6483	9.93809e+06	5.49972e+06	581868	1198780	NA	-7.57143	282.637	12484.2	96.5655	165.14	1150	1.67	1.31023	1.76775	517.512	2	0	37238.4	3.84129e+06
105	48.6483	1.01311e+07	5.49972e+06	581868	1198780	NA	-2.94643	305.179	13810.5	105.482	162.847	1173	1.45699	3.59087	1.76775	517.512	2	0	37238.4	3.84129e+06
107	48.6483	1.0324e+07	5.49972e+06	781067	1198780	-0.00724991	-22.494	303.571	14733.7	112.542	170.178	1658	1.74567	19.3431	1.76628	519.748	4	1	37238.4	3.84129e+06
109	48.6483	1.0517e+07	5.49972e+06	1.07306e+06	2332660	NA	-40.4762	384.196	14682.6	112.542	171.3	1509	1.58476	1.17004	1.49105	938.487	3	0	37238.4	3.84129e+06
111	48.6483	1.071e+07	5.49972e+06	1.07306e+06	2332660	NA	-20.2679	359.673	13684.2	110.994	165.977	1290	1.65121	1.01497	1.43456	1024.43	3	0	37238.4	3.84129e+06
113	48.6483	1.09029e+07	5.49972e+06	1.07306e+06	2332660	NA	2.0119	242.155	14275.6	109.899	162.983	598	1.06037	0.772874	1.67063	665.268	3	0	37238.4	3.84129e+06
115	48.6483	1.10959e+07	5.49972e+06	540878	1198830	NA	6.2619	209.232	14337	106.31	157.008	479	0.881362	0.738832	1.73817	519.143	4	0	37238.4	3.84129e+06
117	48.6483	1.12889e+07	5.49972e+06	581868	1214380	0.0469563	-0.422619	259.643	15406.3	116.429	149.618	399	0.641657	5.35359	1.34622	628.827	6	1	37238.4	3.84129e+06
119	48.6483	1.14819e+07	5.49972e+06	740077	1214380	0.0198532	-11.3929	332.637	15760.7	112.411	160.548	751	1.29584	5.70941	1.31833	558.564	8	2	37238.4	3.84129e+06
121	48.6483	1.16748e+07	5.49972e+06	489069	96100	0.0198532	-22.7381	462.649	14611.3	108.833	170.227	1008	1.7905	16.3229	1.2765	544.607	5	2	37238.4	3.84129e+06
123	48.6483	1.18678e+07	5.49972e+06	27538.6	96100	-0.128042	-1.2381	484.214	14548.2	113.327	174.456	1059	1.7635	38.8726	1.2765	544.607	5	2	37238.4	3.84129e+06
125	48.6483	1.20608e+07	5.49972e+06	35375.6	23795	-0.00724991	7.2381	486.131	15330	110.429	168.357	355	1.37877	75.0568	1.2765	544.607	6	3	37238.4	3.84129e+06
127	48.6483	1.22538e+07	5.49972e+06	419290	65236300	-0.30304	-1.10119	561.423	15347.9	103.107	171.97	556	1.73285	56.0875	1.26426	572.121	5	1	37238.4	3.84129e+06
129	48.6483	1.24467e+07	5.49972e+06	1.83943e+06	100168120	NA	-4.7619	639.399	15662.9	96.6131	178.961	817	1.60004	29.8679	1.11958	897.232	4	0	37238.4	3.84129e+06
131	48.6483	1.26397e+07	5.49972e+06	1.83943e+06	100168120	NA	-2.93452	633.28	15891	91.0655	180.14	952	1.68987	15.8849	0.560021	2154.64	4	0	37238.4	3.84129e+06
133	48.6483	1.28327e+07	5.49972e+06	3.25957e+06	135099936	NA	0.684524	661.506	15810.6	86.494	176.903	1082	1.65069	11.9097	0.488316	2315.77	3	0	37238.4	3.84129e+06
135	48.6483	1.30256e+07	5.49972e+06	6.11534e+06	489727456	NA	11.8452	700.012	14887.5	77.9345	175.01	827	1.70024	21.2343	0.406058	2500.62	2	0	37238.4	3.84129e+06
137	48.6483	1.32186e+07	5.49972e+06	14741.6	3902	NA	-6.47619	802.631	13091.4	70.131	183.056	1498	1.6772	1.39659	0.284	2774.9	3	0	37238.4	3.84129e+06
139	48.6483	1.34116e+07	5.49972e+06	4.48754e+06	67550096	NA	-19.4395	857.115	11615.9	58.2994	180.173	1730	1.59258	1.56313	0.284	2774.9	2	0	33621.6	3.84129e+06
141	48.6483	1.36046e+07	5.49972e+06	4.48754e+06	67550096	NA	2.80645	748.71	11419.6	46.871	167.949	593	1.64779	10.8124	0.284	2774.9	2	0	4131.3	3.84129e+06
143	48.6483	1.37975e+07	5.49972e+06	4487058	67550000	NA	-2.85714	814.112	10942.3	40.9184	158.408	1016	1.50156	8.17925	0.284	2774.9	2	0	17373.6	3.84129e+06
145	48.6483	1.39905e+07	5.49972e+06	8971106	135099936	NA	4.3125	856.875	10322.9	39.75	119.118	297	1.24274	2.9849	0.284	2774.9	1	0	1229.9	3.84129e+06
147	48.6483	1.41835e+07	5.49972e+06	NA	NA	NA	NA	NA	NA	NA	NA	NA	NA	NA	NA	NA	0	NA	NA	3.84129e+06
149	48.6483	1.43765e+07	5.49972e+06	NA	NA	NA	NA	NA	NA	NA	NA	NA	NA	NA	NA	NA	0	NA	NA	3.84129e+06
151	48.6483	1.45694e+07	5.49972e+06	NA	NA	NA	NA	NA	NA	NA	NA	NA	NA	NA	NA	NA	0	NA	NA	3.84129e+06
153	48.6483	1.47624e+07	5.49972e+06	NA	NA	NA	15.4444	1477.11	5412.22	24.5556	18.4104	515	1.76858	1.57901	0.284	2774.9	0	NA	168.008	3.84129e+06
155	48.6483	1.49554e+07	5.49972e+06	8971106	135099936	NA	7.46667	1441.07	5429.2	22.2667	91.7071	633	1.46625	1.57901	0.284	2774.9	1	0	656.06	3.84129e+06
157	48.6483	1.51483e+07	5.49972e+06	NA	NA	NA	NA	NA	NA	NA	NA	NA	NA	NA	NA	NA	0	NA	NA	3.84129e+06
159	48.6483	1.53413e+07	5.49972e+06	NA	NA	NA	NA	NA	NA	NA	NA	NA	NA	NA	NA	NA	0	NA	NA	3.84129e+06
161	48.6483	1.55343e+07	5.49972e+06	NA	NA	NA	NA	NA	NA	NA	NA	NA	NA	NA	NA	NA	0	NA	NA	3.84129e+06
163	48.6483	1.57273e+07	5.49972e+06	NA	NA	NA	NA	NA	NA	NA	NA	NA	NA	NA	NA	NA	0	NA	NA	3.84129e+06
165	48.6483	1.59202e+07	5.49972e+06	NA	NA	NA	NA	NA	NA	NA	NA	NA	NA	NA	NA	NA	0	NA	NA	3.84129e+06
167	48.6483	1.61132e+07	5.49972e+06	NA	NA	NA	NA	NA	NA	NA	NA	NA	NA	NA	NA	NA	0	NA	NA	3.84129e+06
169	48.6483	1.63062e+07	5.49972e+06	NA	NA	NA	NA	NA	NA	NA	NA	NA	NA	NA	NA	NA	0	NA	NA	3.84129e+06
171	48.6483	1.64992e+07	5.49972e+06	NA	NA	NA	NA	NA	NA	NA	NA	NA	NA	NA	NA	NA	0	NA	NA	3.84129e+06
173	48.6483	1.66921e+07	5.49972e+06	NA	NA	NA	NA	NA	NA	NA	NA	NA	NA	NA	NA	NA	0	NA	NA	3.84129e+06
175	48.6483	1.68851e+07	5.49972e+06	NA	NA	NA	NA	NA	NA	NA	NA	NA	NA	NA	NA	NA	0	NA	NA	3.84129e+06
177	48.6483	1.70781e+07	5.49972e+06	NA	NA	NA	NA	NA	NA	NA	NA	NA	NA	NA	NA	NA	0	NA	NA	3.84129e+06
179	48.6483	1.7271e+07	5.49972e+06	NA	NA	NA	NA	NA	NA	NA	NA	NA	NA	NA	NA	NA	0	NA	NA	3.84129e+06
-179	46.4226	-1.7271e+07	5.30674e+06	NA	NA	NA	NA	NA	NA	NA	NA	NA	NA	NA	NA	NA	0	NA	NA	3.5555e+06
-177	46.4226	-1.70781e+07	5.30674e+06	NA	NA	NA	NA	NA	NA	NA	NA	NA	NA	NA	NA	NA	0	NA	NA	3.5555e+06
-175	46.4226	-1.68851e+07	5.30674e+06	NA	NA	NA	NA	NA	NA	NA	NA	NA	NA	NA	NA	NA	0	NA	NA	3.5555e+06
-173	46.4226	-1.66921e+07	5.30674e+06	NA	NA	NA	NA	NA	NA	NA	NA	NA	NA	NA	NA	NA	0	NA	NA	3.5555e+06
-171	46.4226	-1.64992e+07	5.30674e+06	NA	NA	NA	NA	NA	NA	NA	NA	NA	NA	NA	NA	NA	0	NA	NA	3.5555e+06
-169	46.4226	-1.63062e+07	5.30674e+06	NA	NA	NA	NA	NA	NA	NA	NA	NA	NA	NA	NA	NA	0	NA	NA	3.5555e+06
-167	46.4226	-1.61132e+07	5.30674e+06	NA	NA	NA	NA	NA	NA	NA	NA	NA	NA	NA	NA	NA	0	NA	NA	3.5555e+06
-165	46.4226	-1.59202e+07	5.30674e+06	NA	NA	NA	NA	NA	NA	NA	NA	NA	NA	NA	NA	NA	0	NA	NA	3.5555e+06
-163	46.4226	-1.57273e+07	5.30674e+06	NA	NA	NA	NA	NA	NA	NA	NA	NA	NA	NA	NA	NA	0	NA	NA	3.5555e+06
-161	46.4226	-1.55343e+07	5.30674e+06	NA	NA	NA	NA	NA	NA	NA	NA	NA	NA	NA	NA	NA	0	NA	NA	3.5555e+06
-159	46.4226	-1.53413e+07	5.30674e+06	NA	NA	NA	NA	NA	NA	NA	NA	NA	NA	NA	NA	NA	0	NA	NA	3.5555e+06
-157	46.4226	-1.51483e+07	5.30674e+06	NA	NA	NA	NA	NA	NA	NA	NA	NA	NA	NA	NA	NA	0	NA	NA	3.5555e+06
-155	46.4226	-1.49554e+07	5.30674e+06	NA	NA	NA	NA	NA	NA	NA	NA	NA	NA	NA	NA	NA	0	NA	NA	3.5555e+06
-153	46.4226	-1.47624e+07	5.30674e+06	NA	NA	NA	NA	NA	NA	NA	NA	NA	NA	NA	NA	NA	0	NA	NA	3.5555e+06
-151	46.4226	-1.45694e+07	5.30674e+06	NA	NA	NA	NA	NA	NA	NA	NA	NA	NA	NA	NA	NA	0	NA	NA	3.5555e+06
-149	46.4226	-1.43765e+07	5.30674e+06	NA	NA	NA	NA	NA	NA	NA	NA	NA	NA	NA	NA	NA	0	NA	NA	3.5555e+06
-147	46.4226	-1.41835e+07	5.30674e+06	NA	NA	NA	NA	NA	NA	NA	NA	NA	NA	NA	NA	NA	0	NA	NA	3.5555e+06
-145	46.4226	-1.39905e+07	5.30674e+06	NA	NA	NA	NA	NA	NA	NA	NA	NA	NA	NA	NA	NA	0	NA	NA	3.5555e+06
-143	46.4226	-1.37975e+07	5.30674e+06	NA	NA	NA	NA	NA	NA	NA	NA	NA	NA	NA	NA	NA	0	NA	NA	3.5555e+06
-141	46.4226	-1.36046e+07	5.30674e+06	NA	NA	NA	NA	NA	NA	NA	NA	NA	NA	NA	NA	NA	0	NA	NA	3.5555e+06
-139	46.4226	-1.34116e+07	5.30674e+06	NA	NA	NA	NA	NA	NA	NA	NA	NA	NA	NA	NA	NA	0	NA	NA	3.5555e+06
-137	46.4226	-1.32186e+07	5.30674e+06	NA	NA	NA	NA	NA	NA	NA	NA	NA	NA	NA	NA	NA	0	NA	NA	3.5555e+06
-135	46.4226	-1.30256e+07	5.30674e+06	NA	NA	NA	NA	NA	NA	NA	NA	NA	NA	NA	NA	NA	0	NA	NA	3.5555e+06
-133	46.4226	-1.28327e+07	5.30674e+06	NA	NA	NA	NA	NA	NA	NA	NA	NA	NA	NA	NA	NA	0	NA	NA	3.5555e+06
-131	46.4226	-1.26397e+07	5.30674e+06	NA	NA	NA	NA	NA	NA	NA	NA	NA	NA	NA	NA	NA	0	NA	NA	3.5555e+06
-129	46.4226	-1.24467e+07	5.30674e+06	NA	NA	NA	NA	NA	NA	NA	NA	NA	NA	NA	NA	NA	0	NA	NA	3.5555e+06
-127	46.4226	-1.22538e+07	5.30674e+06	NA	NA	NA	NA	NA	NA	NA	NA	NA	NA	NA	NA	NA	0	NA	NA	3.5555e+06
-125	46.4226	-1.20608e+07	5.30674e+06	13989409	492481856	0.000919018	97.6154	2478.92	3674.38	57.0769	190.995	258	1.28783	18.4447	1.032	23266	1	1	1319.18	3.5555e+06
-123	46.4226	-1.18678e+07	5.30674e+06	550.056	39850	0.000919018	94.8718	1917.6	4735.11	60.359	210.761	1984	1.65808	88.0904	1.032	23266	4	1	35587.5	3.5555e+06
-121	46.4226	-1.16748e+07	5.30674e+06	5089.05	3000	0.000919018	71.1987	1084.73	6699.51	58.7372	184.546	3635	1.85408	9.53864	1.032	23266	3	1	37238.4	3.5555e+06
-119	46.4226	-1.14819e+07	5.30674e+06	2765.28	1550	0.000919018	100.378	306.801	7657.35	40.9295	171.02	1572	1.29922	9.91895	1.032	23266	4	1	37238.4	3.5555e+06
-117	46.4226	-1.12889e+07	5.30674e+06	3168.05	200	-0.0112817	70.9359	606.859	7192.07	32.9551	182.516	1990	1.76652	5.08325	1.032	23266	3	2	37238.4	3.5555e+06
-115	46.4226	-1.10959e+07	5.30674e+06	3672.08	132	-0.0112817	38.7692	628.699	7528.48	25.1667	188.975	1945	1.1614	2.4914	1.032	23266	4	2	37238.4	3.5555e+06
-113	46.4226	-1.09029e+07	5.30674e+06	4176.1	64	0.000919018	31.1026	434.026	7844.12	33.5577	180.155	1746	1.53064	3.65306	1.032	23266	3	1	37238.4	3.5555e+06
-111	46.4226	-1.071e+07	5.30674e+06	13989409	492481856	0.000919018	46.4872	466.654	8018.89	45.4615	174.145	2019	1.72195	3.44646	1.032	23266	1	1	37238.4	3.5555e+06
-109	46.4226	-1.0517e+07	5.30674e+06	6.99922e+06	246243072	0.00135969	66.7051	398.712	8861.65	56.0705	165.202	2057	1.21315	3.84838	1.032	23266	2	2	37238.4	3.5555e+06
-107	46.4226	-1.0324e+07	5.30674e+06	9024.7	4280	0.00135969	70.4679	350.231	10014.5	58.6795	158.136	714	1.21517	0.703224	1.032	23266	3	2	37238.4	3.5555e+06
-105	46.4226	-1.01311e+07	5.30674e+06	13989409	492481856	0.000919018	63.9423	352.596	10555	62.1474	157.339	646	0.648218	0.832021	1.032	23266	1	1	37238.4	3.5555e+06
-103	46.4226	-9.93809e+06	5.30674e+06	6995122	246240944	0.000919018	59.0897	405.205	10831	68.0449	161.73	571	0.592877	1.27547	1.032	23266	2	1	37238.4	3.5555e+06
-101	46.4226	-9.74511e+06	5.30674e+06	22880.3	12734.5	0.000919018	56.8654	424.404	11600.8	64.5192	164.579	303	0.963285	3.58898	1.032	23266	4	1	37238.4	3.5555e+06
-99	46.4226	-9.55214e+06	5.30674e+06	13989409	492481856	0.000919018	50.6154	466.481	12053.6	62.7628	167.275	279	0.806227	2.74638	1.032	23266	1	1	37238.4	3.5555e+06
-97	46.4226	-9.35917e+06	5.30674e+06	23060.6	19280	0.000919018	52.4423	529.987	12312.4	58.4808	168.978	358	0.987588	7.46961	1.032	23266	3	1	37238.4	3.5555e+06
-95	46.4226	-9.1662e+06	5.30674e+06	7.00188e+06	246243440	0.000919018	46.3526	658.468	12115.6	54.0449	177.224	272	1.6121	11.5198	1.032	23266	2	1	37238.4	3.5555e+06
-93	46.4226	-8.97322e+06	5.30674e+06	7.00188e+06	246243440	0.000919018	43.4038	735.038	11619.2	51.4231	181.363	324	1.5331	13.1155	1.032	23266	2	1	37188.1	3.5555e+06
-91	46.4226	-8.78025e+06	5.30674e+06	7.00188e+06	246243440	0.000919018	43.7821	791.141	10872.1	43.3205	149.39	414	1.04193	5.78458	1.032	23266	2	1	27363.4	3.5555e+06
-89	46.4226	-8.58728e+06	5.30674e+06	14356.4	5000	0.000919018	42.359	805.66	10601.3	33.3141	155.413	391	0.872854	6.14011	1.032	23266	3	1	28661.5	3.5555e+06
-87	46.4226	-8.39431e+06	5.30674e+06	6.99528e+06	246241584	0.000919018	46.9679	806.026	9862.08	24.7821	103.81	381	1.0942	10.8207	1.032	23266	2	1	17015.1	3.5555e+06
-85	46.4226	-8.20133e+06	5.30674e+06	8363.9	17550	0.000919018	47.0449	842.885	9703.54	22.0577	121.463	353	1.46963	10.4147	1.05812	21857.6	4	1	19040.2	3.5555e+06
-83	46.4226	-8.00836e+06	5.30674e+06	459060	32742864	0.000919018	37.9103	863.487	10347.4	18.8462	144.073	386	1.15593	2.02519	1.11643	18713.2	4	1	29391.8	3.5555e+06
-81	46.4226	-7.81539e+06	5.30674e+06	2371.41	27100	0.000919018	38.1859	868.756	10651.3	17.9038	161.782	356	1.17954	6.81155	1.1195	18547.5	5	1	30157.2	3.5555e+06
-79	46.4226	-7.62242e+06	5.30674e+06	459040	32733316	0.000919018	33.859	934.404	11016.2	19.5128	189.425	348	1.0666	4.18648	1.1195	18547.5	4	1	37238.4	3.5555e+06
-77	46.4226	-7.42944e+06	5.30674e+06	915749	65458632	0.000919018	33.8526	908.872	11217.4	18.7628	191.041	433	0.963682	3.66472	1.1195	18547.5	3	1	37238.4	3.5555e+06
-75	46.4226	-7.23647e+06	5.30674e+06	1865.21	5000	0.00365541	34.0705	1007.2	11020.1	16.8205	187.82	669	1.23941	27.6789	1.1195	18547.5	5	2	37238.4	3.5555e+06
-73	46.4226	-7.0435e+06	5.30674e+06	458515	32731196	0.00365541	40.8462	1040.89	10942.7	15.8333	184.473	591	1.61386	122.574	1.1195	18547.5	4	2	37238.4	3.5555e+06
-71	46.4226	-6.85053e+06	5.30674e+06	7452579	278970240	0.000919018	33.359	1072.6	10576.2	18.8654	184.073	994	1.4587	35.7462	1.11024	19046.8	2	1	37238.4	3.5555e+06
-69	46.4226	-6.65755e+06	5.30674e+06	915749	65458632	0.000919018	33.7115	1008.8	10535.6	16.6218	194.744	1090	1.37165	3.27715	1.04398	22620.2	3	1	37238.4	3.5555e+06
-67	46.4226	-6.46458e+06	5.30674e+06	458983	32733960	0.000919018	39.8462	1086.2	10156.6	12.1603	193.895	662	1.54011	6.47008	1.10975	19073.3	4	1	37238.4	3.5555e+06
-65	46.4226	-6.27161e+06	5.30674e+06	915749	65458632	0.000919018	50.2044	1142	9562.49	11.8029	180.364	374	1.50882	12.641	1.1195	18547.5	3	1	27179.9	3.5555e+06
-63	46.4226	-6.07863e+06	5.30674e+06	915749	65458632	0.000919018	55.9048	1169.62	8877.95	14.5	161.522	313	1.79116	16.7339	1.1195	18547.5	3	1	12614.1	3.5555e+06
-61	46.4226	-5.88566e+06	5.30674e+06	915749	65458632	0.000919018	53.6477	1380.88	8125.93	17.8068	150.633	502	1.5505	14.7183	1.1195	18547.5	3	1	12543.3	3.5555e+06
-59	46.4226	-5.69269e+06	5.30674e+06	6995813	246245584	0.000919018	56.1667	1485.67	7662.83	15.6667	92.022	41	1.43374	40.948	1.1195	18547.5	2	1	310.254	3.5555e+06
-57	46.4226	-5.49972e+06	5.30674e+06	7452579	278970240	0.000919018	49.3333	1374.11	6531.56	12.3333	55.5019	134	0.852958	29.9613	0.362079	18547.5	2	1	270.517	3.5555e+06
-55	46.4226	-5.30674e+06	5.30674e+06	13989409	492481856	0.000919018	49.2973	1403.59	6514.62	11.973	120.977	241	0.843282	9.24099	1.1195	18547.5	1	1	3805.59	3.5555e+06
-53	46.4226	-5.11377e+06	5.30674e+06	13989409	492481856	0.000919018	47.575	1430.28	6262.42	13.75	152.17	248	0.250837	18.8477	1.1195	18547.5	1	1	6703.14	3.5555e+06
-51	46.4226	-4.9208e+06	5.30674e+06	NA	NA	NA	NA	NA	NA	NA	NA	NA	NA	NA	NA	NA	0	NA	NA	3.5555e+06
-49	46.4226	-4.72783e+06	5.30674e+06	NA	NA	NA	NA	NA	NA	NA	NA	NA	NA	NA	NA	NA	0	NA	NA	3.5555e+06
-47	46.4226	-4.53485e+06	5.30674e+06	NA	NA	NA	NA	NA	NA	NA	NA	NA	NA	NA	NA	NA	0	NA	NA	3.5555e+06
-45	46.4226	-4.34188e+06	5.30674e+06	NA	NA	NA	NA	NA	NA	NA	NA	NA	NA	NA	NA	NA	0	NA	NA	3.5555e+06
-43	46.4226	-4.14891e+06	5.30674e+06	NA	NA	NA	NA	NA	NA	NA	NA	NA	NA	NA	NA	NA	0	NA	NA	3.5555e+06
-41	46.4226	-3.95594e+06	5.30674e+06	NA	NA	NA	NA	NA	NA	NA	NA	NA	NA	NA	NA	NA	0	NA	NA	3.5555e+06
-39	46.4226	-3.76296e+06	5.30674e+06	NA	NA	NA	NA	NA	NA	NA	NA	NA	NA	NA	NA	NA	0	NA	NA	3.5555e+06
-37	46.4226	-3.56999e+06	5.30674e+06	NA	NA	NA	NA	NA	NA	NA	NA	NA	NA	NA	NA	NA	0	NA	NA	3.5555e+06
-35	46.4226	-3.37702e+06	5.30674e+06	NA	NA	NA	NA	NA	NA	NA	NA	NA	NA	NA	NA	NA	0	NA	NA	3.5555e+06
-33	46.4226	-3.18405e+06	5.30674e+06	NA	NA	NA	NA	NA	NA	NA	NA	NA	NA	NA	NA	NA	0	NA	NA	3.5555e+06
-31	46.4226	-2.99107e+06	5.30674e+06	NA	NA	NA	NA	NA	NA	NA	NA	NA	NA	NA	NA	NA	0	NA	NA	3.5555e+06
-29	46.4226	-2.7981e+06	5.30674e+06	NA	NA	NA	NA	NA	NA	NA	NA	NA	NA	NA	NA	NA	0	NA	NA	3.5555e+06
-27	46.4226	-2.60513e+06	5.30674e+06	NA	NA	NA	NA	NA	NA	NA	NA	NA	NA	NA	NA	NA	0	NA	NA	3.5555e+06
-25	46.4226	-2.41216e+06	5.30674e+06	NA	NA	NA	NA	NA	NA	NA	NA	NA	NA	NA	NA	NA	0	NA	NA	3.5555e+06
-23	46.4226	-2.21918e+06	5.30674e+06	NA	NA	NA	NA	NA	NA	NA	NA	NA	NA	NA	NA	NA	0	NA	NA	3.5555e+06
-21	46.4226	-2.02621e+06	5.30674e+06	NA	NA	NA	NA	NA	NA	NA	NA	NA	NA	NA	NA	NA	0	NA	NA	3.5555e+06
-19	46.4226	-1.83324e+06	5.30674e+06	NA	NA	NA	NA	NA	NA	NA	NA	NA	NA	NA	NA	NA	0	NA	NA	3.5555e+06
-17	46.4226	-1.64027e+06	5.30674e+06	NA	NA	NA	NA	NA	NA	NA	NA	NA	NA	NA	NA	NA	0	NA	NA	3.5555e+06
-15	46.4226	-1.44729e+06	5.30674e+06	NA	NA	NA	NA	NA	NA	NA	NA	NA	NA	NA	NA	NA	0	NA	NA	3.5555e+06
-13	46.4226	-1.25432e+06	5.30674e+06	NA	NA	NA	NA	NA	NA	NA	NA	NA	NA	NA	NA	NA	0	NA	NA	3.5555e+06
-11	46.4226	-1.06135e+06	5.30674e+06	NA	NA	NA	NA	NA	NA	NA	NA	NA	NA	NA	NA	NA	0	NA	NA	3.5555e+06
-9	46.4226	-868376	5.30674e+06	NA	NA	NA	NA	NA	NA	NA	NA	NA	NA	NA	NA	NA	0	NA	NA	3.5555e+06
-7	46.4226	-675404	5.30674e+06	NA	NA	NA	NA	NA	NA	NA	NA	NA	NA	NA	NA	NA	0	NA	NA	3.5555e+06
-5	46.4226	-482431	5.30674e+06	NA	NA	NA	NA	NA	NA	NA	NA	NA	NA	NA	NA	NA	0	NA	NA	3.5555e+06
-3	46.4226	-289459	5.30674e+06	915749	65458632	NA	118.048	865.143	4418.76	25.2857	130.601	45	0.81856	184.415	0.45825	18578.9	1	0	1660.82	3.5555e+06
-1	46.4226	-96486.3	5.30674e+06	555034	33751220	NA	119.158	790.714	5092.79	20.9173	186.775	219	0.512229	101.021	0.45825	18578.9	2	0	28987.9	3.5555e+06
1	46.4226	96486.3	5.30674e+06	555034	33751220	NA	111.321	824.737	5450.42	11.7628	197.134	806	1.27505	53.4517	0.45825	18578.9	2	0	37238.4	3.5555e+06
3	46.4226	289459	5.30674e+06	194319	2043810	NA	100.25	765.494	5689.96	16.8718	200.994	1439	1.57162	46.2711	0.45825	18578.9	3	0	37238.4	3.5555e+06
5	46.4226	482431	5.30674e+06	194319	2043810	NA	101.397	870.718	6270.42	13.8462	199.021	1294	1.57184	124.275	0.458346	18584.5	3	0	37238.4	3.5555e+06
7	46.4226	675404	5.30674e+06	47868.3	6169000	NA	56.3654	1291.67	6098.15	11.5833	185.272	3729	2.1017	129.867	0.490677	23373.8	5	0	37238.4	3.5555e+06
9	46.4226	868376	5.30674e+06	30446.3	7651000	NA	64.359	1285.92	6203.78	22.9872	182.765	3257	2.1469	290.909	0.386189	23198.5	7	0	37238.4	3.5555e+06
11	46.4226	1.06135e+06	5.30674e+06	27644.8	6180000	NA	53.4872	978.987	6351.57	28.5769	181.587	3169	2.03273	123.778	0.150757	17147.7	10	0	37238.4	3.5555e+06
13	46.4226	1.25432e+06	5.30674e+06	48233.2	5091450	0.0129819	69.1933	1195.87	6540.21	23.94	178.736	3137	1.97219	110.26	0.199911	16269.9	6	1	33739.9	3.5555e+06
15	46.4226	1.44729e+06	5.30674e+06	57020.8	4002900	0.0129819	76.9744	1147.56	7089.36	25.4679	193.016	1976	1.79134	110.053	0.316516	12729.5	4	1	37230.1	3.5555e+06
17	46.4226	1.64027e+06	5.30674e+06	88192.7	8088400	0.0129819	101.59	755.82	7431.94	26.7628	188.311	810	1.26595	76.0854	-0.0243492	5001.86	4	1	37238.4	3.5555e+06
19	46.4226	1.83324e+06	5.30674e+06	94861.1	9231300	0.0129819	109.231	587.487	7722.41	23.3333	178.492	385	1.12627	114.529	-0.0360114	3392.38	5	1	37238.4	3.5555e+06
21	46.4226	2.02621e+06	5.30674e+06	196667	17391950	NA	108.346	569.654	7784.44	27.4359	178.729	533	1.03191	88.8617	-0.0324567	2643.83	4	0	37238.4	3.5555e+06
23	46.4226	2.21918e+06	5.30674e+06	273970	22610000	NA	84.8269	694.308	7424.22	36.2179	186.61	1990	1.36656	69.2793	-0.00217935	1691.16	3	0	37238.4	3.5555e+06
25	46.4226	2.41216e+06	5.30674e+06	273970	22610000	NA	67.7949	695.949	7562.13	43.609	186.508	1913	1.57996	76.2674	-0.002	1689.78	3	0	37238.4	3.5555e+06
27	46.4226	2.60513e+06	5.30674e+06	196667	17391950	NA	83.4744	579.942	8268.08	42.3974	180.979	1525	1.48004	101.791	0.0018243	1646.38	2	0	37238.4	3.5555e+06
29	46.4226	2.7981e+06	5.30674e+06	273970	22610000	0.00244734	100.148	499.148	8490.59	28.8903	170.664	321	0.949098	108.305	0.0214204	750.935	5	1	36206.7	3.5555e+06
31	46.4226	2.99107e+06	5.30674e+06	601515	31651360	NA	98.8958	466.802	8716.27	21.0833	156.864	158	0.877173	134.463	-0.115813	1190.11	3	0	19154.9	3.5555e+06
33	46.4226	3.18405e+06	5.30674e+06	4786311	83375648	NA	101.616	430.203	8744.46	19.1667	162.714	147	1.0378	61.9297	-0.1165	1192.68	2	0	28994.9	3.5555e+06
35	46.4226	3.37702e+06	5.30674e+06	4786311	83375648	NA	102.863	432.702	8954.9	17.7939	155.741	157	1.16638	42.09	-0.1165	1192.68	2	0	27821.4	3.5555e+06
37	46.4226	3.56999e+06	5.30674e+06	370721	21721920	NA	101.295	511.859	9225.56	19.9359	138.538	271	1.15396	96.0469	-0.0503845	1453.87	4	0	13756.5	3.5555e+06
39	46.4226	3.76296e+06	5.30674e+06	4786311	83375648	NA	106.513	583.493	9395.14	19.7566	167.315	153	1.04532	88.7265	0.272213	2728.33	2	0	33012.8	3.5555e+06
41	46.4226	3.95594e+06	5.30674e+06	4751168	67799472	NA	102.327	533.769	9718.54	19.6923	174.91	282	0.981642	35.2818	0.284	2774.9	2	0	37238.4	3.5555e+06
43	46.4226	4.14891e+06	5.30674e+06	4751168	67799472	NA	95.7564	401.135	10310.2	23.8462	167.993	305	0.921057	9.94289	0.284	2774.9	2	0	37238.4	3.5555e+06
45	46.4226	4.34188e+06	5.30674e+06	4751168	67799472	NA	97.3654	297.929	10932.5	26.2115	158.185	215	0.712908	5.66568	0.284	2774.9	2	0	37238.4	3.5555e+06
47	46.4226	4.53485e+06	5.30674e+06	4751168	67799472	NA	98.9103	239.006	11005.3	21.6474	149.502	34	1.26037	16.5502	0.284	2774.9	2	0	36202.8	3.5555e+06
49	46.4226	4.72783e+06	5.30674e+06	8971106	135099936	NA	99.5385	193.096	11133.4	17.0256	100.258	18	1.42686	21.4485	0.147763	2139.3	1	0	24272.2	3.5555e+06
51	46.4226	4.9208e+06	5.30674e+06	1.83403e+06	7621000	NA	99.8205	158.603	11650.3	16.4038	40.906	15	0.891007	14.6779	0.0125	1508.24	1	0	11218	3.5555e+06
53	46.4226	5.11377e+06	5.30674e+06	1.83403e+06	7621000	NA	98.3013	145.692	12255.2	15.8013	99.1294	18	0.958287	3.70715	0.0125	1508.24	1	0	26843.7	3.5555e+06
55	46.4226	5.30674e+06	5.30674e+06	1.83403e+06	7621000	NA	92.0128	148.487	12723.4	20.8077	139.442	278	0.94893	1.43899	0.0125	1508.24	1	0	37238.4	3.5555e+06
57	46.4226	5.49972e+06	5.30674e+06	1.83403e+06	7621000	NA	83.7821	158.333	13117.3	27.0128	139.082	247	1.09011	0.608204	0.0288181	1501.74	1	0	37238.4	3.5555e+06
59	46.4226	5.69269e+06	5.30674e+06	1.83403e+06	7621000	NA	76.9038	158.679	13350.9	29.6538	113.053	284	0.831577	1.11132	0.0849961	1479.35	1	0	30318.3	3.5555e+06
61	46.4226	5.88566e+06	5.30674e+06	1.83403e+06	7621000	NA	77.9295	143.891	13637.3	30.1282	102.859	259	0.939286	2.27108	0.0125	1508.24	1	0	29544.6	3.5555e+06
63	46.4226	6.07863e+06	5.30674e+06	1.83403e+06	7621000	NA	81.75	141.468	13516.3	31.1987	137.784	187	0.744957	1.62789	0.0125	1508.24	1	0	37238.4	3.5555e+06
65	46.4226	6.27161e+06	5.30674e+06	1.83403e+06	7621000	NA	80.8846	150.25	13205	32.3141	137.519	263	0.959689	1.03923	0.0125	1508.24	1	0	37238.4	3.5555e+06
67	46.4226	6.46458e+06	5.30674e+06	1.83403e+06	7621000	NA	71.2244	156.904	13028.3	33.9679	139.684	420	0.947093	0.720603	0.0125	1508.24	1	0	37238.4	3.5555e+06
69	46.4226	6.65755e+06	5.30674e+06	1.83403e+06	7621000	NA	69.9551	157.301	12974.7	35.391	139.467	227	0.717443	0.643572	0.0125	1508.24	1	0	37238.4	3.5555e+06
71	46.4226	6.85053e+06	5.30674e+06	NA	NA	NA	65.3013	167.327	12742.3	35.3974	139.586	559	0.709715	0.816487	0.0125	1508.24	0	NA	37238.4	3.5555e+06
73	46.4226	7.0435e+06	5.30674e+06	1.83403e+06	7621000	NA	63.3205	160.667	12639.5	32.1923	130.158	560	0.690849	0.858037	0.0125	1508.24	1	0	37238.4	3.5555e+06
75	46.4226	7.23647e+06	5.30674e+06	1.83403e+06	7621000	NA	65.5769	166.808	12954.6	26.5513	123.401	402	0.843703	4.95012	0.0125	1508.24	1	0	37238.4	3.5555e+06
77	46.4226	7.42944e+06	5.30674e+06	1.83403e+06	7621000	NA	63.391	237.615	12666.3	23.9551	130.2	421	0.604285	1.66048	0.0125	1508.24	1	0	37238.4	3.5555e+06
79	46.4226	7.62242e+06	5.30674e+06	1.83403e+06	7621000	NA	63.7756	288.564	12551.6	25.109	138.87	1038	1.00313	2.85749	0.0125	1508.24	1	0	37238.4	3.5555e+06
81	46.4226	7.81539e+06	5.30674e+06	1.18263e+06	4060000	NA	44.2308	343.628	12671.5	29.2885	146.284	3052	1.53733	5.32806	0.0133619	1507.59	2	0	37238.4	3.5555e+06
83	46.4226	8.00836e+06	5.30674e+06	531229	7621000	0.0469563	31.0962	316.827	12678.7	39.1795	154.99	2463	1.24938	9.06326	0.728782	962.171	5	1	37238.4	3.5555e+06
85	46.4226	8.20133e+06	5.30674e+06	1.18263e+06	8161000	NA	40.2949	215.365	13169.2	57.7885	145.244	3214	1.52275	8.95065	1.02951	732.904	4	0	37238.4	3.5555e+06
87	46.4226	8.39431e+06	5.30674e+06	1.18263e+06	4060000	NA	61.5577	142.808	13457.7	44.5577	137.358	2193	1.10921	2.4904	1.2765	544.607	4	0	37238.4	3.5555e+06
89	46.4226	8.58728e+06	5.30674e+06	1.17008e+06	8161000	NA	38.7308	167.724	13811	36.1731	138.616	2395	1.17152	2.6222	1.2765	544.607	4	0	37238.4	3.5555e+06
91	46.4226	8.78025e+06	5.30674e+06	1.83403e+06	7621000	NA	1.90385	149.288	12956.7	67.25	141.887	2740	1.11049	2.22651	1.56645	528.615	3	0	37238.4	3.5555e+06
93	46.4226	8.97322e+06	5.30674e+06	802147	1415830	NA	2.97436	116.596	13282.8	90.7564	140.999	2583	0.929322	0.997292	1.76775	517.512	2	0	37238.4	3.5555e+06
95	46.4226	9.1662e+06	5.30674e+06	802147	1415830	NA	8.39744	108.128	12996.8	101.904	139.161	2428	0.845603	0.484654	1.76775	517.512	2	0	37238.4	3.5555e+06
97	46.4226	9.35917e+06	5.30674e+06	802147	1415830	NA	-20.9295	148.686	12171.3	98.6218	142.693	2167	0.890722	0.683731	1.76775	517.512	2	0	37238.4	3.5555e+06
99	46.4226	9.55214e+06	5.30674e+06	1.07306e+06	2332660	NA	-28.859	151.474	12586.3	107.936	144.674	1936	1.07735	0.719222	1.76775	517.512	1	0	37238.4	3.5555e+06
101	46.4226	9.74511e+06	5.30674e+06	1.07306e+06	2332660	NA	-17.1218	270.744	11699.3	110.897	152.296	1968	1.58153	1.17734	1.76775	517.512	1	0	37238.4	3.5555e+06
103	46.4226	9.93809e+06	5.30674e+06	1.07306e+06	2332660	NA	3.8141	244.667	11986.4	110.622	151.965	1575	1.29481	1.61899	1.76775	517.512	1	0	37238.4	3.5555e+06
105	46.4226	1.01311e+07	5.30674e+06	1.07306e+06	2332660	NA	8.83974	187.218	13146.6	109.218	147.5	911	0.929111	1.12681	1.76775	517.512	1	0	37238.4	3.5555e+06
107	46.4226	1.0324e+07	5.30674e+06	1.07306e+06	2332660	NA	3.72436	188.994	13427.7	117.821	146.717	720	0.969306	1.05324	1.76775	517.512	1	0	37238.4	3.5555e+06
109	46.4226	1.0517e+07	5.30674e+06	1.07306e+06	2332660	NA	4.21154	191.724	14100.7	115.167	147.698	899	0.932488	1.03026	1.76775	517.512	1	0	37238.4	3.5555e+06
111	46.4226	1.071e+07	5.30674e+06	1.07306e+06	2332660	NA	8.35256	210.795	14245.2	110.782	148.777	623	0.855577	0.752727	1.76775	517.512	1	0	37238.4	3.5555e+06
113	46.4226	1.09029e+07	5.30674e+06	1.07306e+06	2332660	NA	8.52564	208.744	14262.8	109.692	151.633	485	0.797983	0.667939	1.76775	517.512	1	0	37238.4	3.5555e+06
115	46.4226	1.10959e+07	5.30674e+06	1.03208e+06	2856330	NA	8.19872	214.769	13957.7	104.423	153.699	950	0.770991	0.707867	1.74988	518.497	2	0	37238.4	3.5555e+06
117	46.4226	1.12889e+07	5.30674e+06	1.03208e+06	2856330	NA	3.47436	251.532	14905.5	106.481	154.302	575	0.636503	1.05341	1.5509	529.472	2	0	37238.4	3.5555e+06
119	46.4226	1.14819e+07	5.30674e+06	1.03208e+06	2856330	NA	-7.19231	361.487	14611.3	108.442	162.398	697	0.913814	3.42942	1.43221	536.019	2	0	37238.4	3.5555e+06
121	46.4226	1.16748e+07	5.30674e+06	991086	3380000	NA	9.03205	448.006	13847.3	113.263	174.953	1285	1.64885	27.1743	1.2765	544.607	1	0	37238.4	3.5555e+06
123	46.4226	1.18678e+07	5.30674e+06	2125330	423867488	NA	41.5513	416.314	14008.2	118.308	166.131	510	1.37309	84.257	1.2765	544.607	2	0	37238.4	3.5555e+06
125	46.4226	1.20608e+07	5.30674e+06	509312	1738050	-0.128042	37.0513	449	14570.8	113.333	161.672	147	1.25288	142.712	1.2765	544.607	4	2	37238.4	3.5555e+06
127	46.4226	1.22538e+07	5.30674e+06	705188	34308152	-0.30304	25.4423	567.596	14947.5	103.827	167.001	523	1.52479	243.882	1.2765	544.607	4	1	37238.4	3.5555e+06
129	46.4226	1.24467e+07	5.30674e+06	1.83943e+06	454795648	NA	15.1538	628.07	14777.5	97.5769	180.26	1100	1.72463	67.1003	1.2765	544.607	2	0	37238.4	3.5555e+06
131	46.4226	1.26397e+07	5.30674e+06	1.83943e+06	454795648	NA	29.8974	560.263	14160.8	91.5769	172.878	707	1.54683	125.221	1.27649	544.631	2	0	37238.4	3.5555e+06
133	46.4226	1.28327e+07	5.30674e+06	3.25957e+06	135099936	NA	29.5	591.359	14278.2	80.3782	171.749	565	1.33833	35.2292	1.16121	803.691	3	0	37238.4	3.5555e+06
135	46.4226	1.30256e+07	5.30674e+06	419290	65236300	NA	16.2949	737.955	13217.5	69.3141	184.944	1088	1.58723	3.36657	0.315174	2704.85	5	0	37238.4	3.5555e+06
137	46.4226	1.32186e+07	5.30674e+06	8971106	135099936	NA	-4.36486	947.669	11222.2	61.5473	186.847	1534	1.24047	1.4997	0.284	2774.9	1	0	34136.7	3.5555e+06
139	46.4226	1.34116e+07	5.30674e+06	8971106	135099936	NA	13.4688	924.094	10129.2	54.875	161.015	1214	1.36553	0.771857	0.284	2774.9	1	0	5833.5	3.5555e+06
141	46.4226	1.36046e+07	5.30674e+06	4670665	128331472	NA	42.4444	964.389	9318.33	30.3333	133.433	234	1.33694	40.8448	0.321471	9243.62	2	0	1347.57	3.5555e+06
143	46.4226	1.37975e+07	5.30674e+06	4670665	128331472	NA	24.0794	904.73	9853.98	32.3333	161.276	700	1.58891	41.4521	0.284993	2946.4	2	0	10597.1	3.5555e+06
145	46.4226	1.39905e+07	5.30674e+06	NA	NA	NA	NA	NA	NA	NA	NA	NA	NA	NA	NA	NA	0	NA	NA	3.5555e+06
147	46.4226	1.41835e+07	5.30674e+06	8971106	135099936	NA	14	1448	7687	31	157.793	860	1.40176	2.27629	0.284	2774.9	1	0	83.0395	3.5555e+06
149	46.4226	1.43765e+07	5.30674e+06	8971106	135099936	NA	30.8889	1437.67	6845.28	30	64.9441	1039	1.49457	2.27629	0.284	2774.9	1	0	1351.65	3.5555e+06
151	46.4226	1.45694e+07	5.30674e+06	8971106	135099936	NA	24.1176	1522.71	5978.71	29	65.0165	905	1.79479	2.27629	0.284	2774.9	1	0	889.025	3.5555e+06
153	46.4226	1.47624e+07	5.30674e+06	NA	NA	NA	16.5	1586.38	5305.88	27.25	58.9444	600	1.91626	2.0826	0.284	2774.9	0	NA	263.687	3.5555e+06
155	46.4226	1.49554e+07	5.30674e+06	NA	NA	NA	NA	NA	NA	NA	NA	NA	NA	NA	NA	NA	0	NA	NA	3.5555e+06
157	46.4226	1.51483e+07	5.30674e+06	NA	NA	NA	NA	NA	NA	NA	NA	NA	NA	NA	NA	NA	0	NA	NA	3.5555e+06
159	46.4226	1.53413e+07	5.30674e+06	NA	NA	NA	NA	NA	NA	NA	NA	NA	NA	NA	NA	NA	0	NA	NA	3.5555e+06
161	46.4226	1.55343e+07	5.30674e+06	NA	NA	NA	NA	NA	NA	NA	NA	NA	NA	NA	NA	NA	0	NA	NA	3.5555e+06
163	46.4226	1.57273e+07	5.30674e+06	NA	NA	NA	NA	NA	NA	NA	NA	NA	NA	NA	NA	NA	0	NA	NA	3.5555e+06
165	46.4226	1.59202e+07	5.30674e+06	NA	NA	NA	NA	NA	NA	NA	NA	NA	NA	NA	NA	NA	0	NA	NA	3.5555e+06
167	46.4226	1.61132e+07	5.30674e+06	NA	NA	NA	NA	NA	NA	NA	NA	NA	NA	NA	NA	NA	0	NA	NA	3.5555e+06
169	46.4226	1.63062e+07	5.30674e+06	NA	NA	NA	NA	NA	NA	NA	NA	NA	NA	NA	NA	NA	0	NA	NA	3.5555e+06
171	46.4226	1.64992e+07	5.30674e+06	NA	NA	NA	NA	NA	NA	NA	NA	NA	NA	NA	NA	NA	0	NA	NA	3.5555e+06
173	46.4226	1.66921e+07	5.30674e+06	NA	NA	NA	NA	NA	NA	NA	NA	NA	NA	NA	NA	NA	0	NA	NA	3.5555e+06
175	46.4226	1.68851e+07	5.30674e+06	NA	NA	NA	NA	NA	NA	NA	NA	NA	NA	NA	NA	NA	0	NA	NA	3.5555e+06
177	46.4226	1.70781e+07	5.30674e+06	NA	NA	NA	NA	NA	NA	NA	NA	NA	NA	NA	NA	NA	0	NA	NA	3.5555e+06
179	46.4226	1.7271e+07	5.30674e+06	NA	NA	NA	NA	NA	NA	NA	NA	NA	NA	NA	NA	NA	0	NA	NA	3.5555e+06
-179	44.2834	-1.7271e+07	5.11377e+06	NA	NA	NA	NA	NA	NA	NA	NA	NA	NA	NA	NA	NA	0	NA	NA	3268091
-177	44.2834	-1.70781e+07	5.11377e+06	NA	NA	NA	NA	NA	NA	NA	NA	NA	NA	NA	NA	NA	0	NA	NA	3268091
-175	44.2834	-1.68851e+07	5.11377e+06	NA	NA	NA	NA	NA	NA	NA	NA	NA	NA	NA	NA	NA	0	NA	NA	3268091
-173	44.2834	-1.66921e+07	5.11377e+06	NA	NA	NA	NA	NA	NA	NA	NA	NA	NA	NA	NA	NA	0	NA	NA	3268091
-171	44.2834	-1.64992e+07	5.11377e+06	NA	NA	NA	NA	NA	NA	NA	NA	NA	NA	NA	NA	NA	0	NA	NA	3268091
-169	44.2834	-1.63062e+07	5.11377e+06	NA	NA	NA	NA	NA	NA	NA	NA	NA	NA	NA	NA	NA	0	NA	NA	3268091
-167	44.2834	-1.61132e+07	5.11377e+06	NA	NA	NA	NA	NA	NA	NA	NA	NA	NA	NA	NA	NA	0	NA	NA	3268091
-165	44.2834	-1.59202e+07	5.11377e+06	NA	NA	NA	NA	NA	NA	NA	NA	NA	NA	NA	NA	NA	0	NA	NA	3268091
-163	44.2834	-1.57273e+07	5.11377e+06	NA	NA	NA	NA	NA	NA	NA	NA	NA	NA	NA	NA	NA	0	NA	NA	3268091
-161	44.2834	-1.55343e+07	5.11377e+06	NA	NA	NA	NA	NA	NA	NA	NA	NA	NA	NA	NA	NA	0	NA	NA	3268091
-159	44.2834	-1.53413e+07	5.11377e+06	NA	NA	NA	NA	NA	NA	NA	NA	NA	NA	NA	NA	NA	0	NA	NA	3268091
-157	44.2834	-1.51483e+07	5.11377e+06	NA	NA	NA	NA	NA	NA	NA	NA	NA	NA	NA	NA	NA	0	NA	NA	3268091
-155	44.2834	-1.49554e+07	5.11377e+06	NA	NA	NA	NA	NA	NA	NA	NA	NA	NA	NA	NA	NA	0	NA	NA	3268091
-153	44.2834	-1.47624e+07	5.11377e+06	NA	NA	NA	NA	NA	NA	NA	NA	NA	NA	NA	NA	NA	0	NA	NA	3268091
-151	44.2834	-1.45694e+07	5.11377e+06	NA	NA	NA	NA	NA	NA	NA	NA	NA	NA	NA	NA	NA	0	NA	NA	3268091
-149	44.2834	-1.43765e+07	5.11377e+06	NA	NA	NA	NA	NA	NA	NA	NA	NA	NA	NA	NA	NA	0	NA	NA	3268091
-147	44.2834	-1.41835e+07	5.11377e+06	NA	NA	NA	NA	NA	NA	NA	NA	NA	NA	NA	NA	NA	0	NA	NA	3268091
-145	44.2834	-1.39905e+07	5.11377e+06	NA	NA	NA	NA	NA	NA	NA	NA	NA	NA	NA	NA	NA	0	NA	NA	3268091
-143	44.2834	-1.37975e+07	5.11377e+06	NA	NA	NA	NA	NA	NA	NA	NA	NA	NA	NA	NA	NA	0	NA	NA	3268091
[truncated: 11,681 more rows]

## Sheet: Figure3
X	Y	LandArea	TotalLanguageRichness	ThreatenedLanguageRichness	ExtinctLanguageRichness	ProportionThreatened	ProportionExtinct
-1.7271e+07	7.23647e+06	NA	0	0	0
-1.70781e+07	7.23647e+06	NA	0	0	0
-1.68851e+07	7.23647e+06	NA	0	0	0
-1.66921e+07	7.23647e+06	NA	0	0	0
-1.64992e+07	7.23647e+06	NA	0	0	0
-1.63062e+07	7.23647e+06	NA	0	0	0
-1.61132e+07	7.23647e+06	NA	0	0	0
-1.59202e+07	7.23647e+06	NA	0	0	0
-1.57273e+07	7.23647e+06	NA	0	0	0
-1.55343e+07	7.23647e+06	NA	0	0	0
-1.53413e+07	7.23647e+06	NA	0	0	0
-1.51483e+07	7.23647e+06	NA	0	0	0
-1.49554e+07	7.23647e+06	NA	0	0	0
-14762399	7.23647e+06	NA	0	0	0
-1.45694e+07	7.23647e+06	NA	0	0	0
-1.43765e+07	7.23647e+06	NA	0	0	0
-1.41835e+07	7.23647e+06	NA	0	0	0
-1.39905e+07	7.23647e+06	NA	0	0	0
-1.37975e+07	7.23647e+06	NA	0	0	0
-1.36046e+07	7.23647e+06	NA	0	0	0
-1.34116e+07	7.23647e+06	NA	0	0	0
-1.32186e+07	7.23647e+06	NA	0	0	0
-1.30256e+07	7.23647e+06	NA	0	0	0
-1.28327e+07	7.23647e+06	NA	0	0	0
-1.26397e+07	7.23647e+06	NA	0	0	0
-1.24467e+07	7.23647e+06	NA	0	0	0
-1.22538e+07	7.23647e+06	NA	0	0	0
-1.20608e+07	7.23647e+06	NA	0	0	0
-1.18678e+07	7.23647e+06	NA	0	0	0
-1.16748e+07	7.23647e+06	762.205	0	0	0
-1.14819e+07	7.23647e+06	3699.1	0	0	0
-1.12889e+07	7.23647e+06	4404.06	0	0	0
-1.10959e+07	7.23647e+06	1285.45	0	0	0
-1.09029e+07	7.23647e+06	2710.4	0	0	0
-1.071e+07	7.23647e+06	4964.35	0	0	0
-1.0517e+07	7.23647e+06	1345.25	0	0	0
-1.0324e+07	7.23647e+06	9.04247	0	0	0
-1.01311e+07	7.23647e+06	3501.91	0	0	0
-9.93809e+06	7.23647e+06	4363.69	0	0	0
-9.74511e+06	7.23647e+06	5086.92	0	0	0
-9.55214e+06	7.23647e+06	2745.16	0	0	0
-9.35917e+06	7.23647e+06	5225.05	0	0	0
-9.1662e+06	7.23647e+06	11052.2	0	0	0
-8.97322e+06	7.23647e+06	12060.2	0	0	0
-8.78025e+06	7.23647e+06	14526.4	0	0	0
-8.58728e+06	7.23647e+06	15165.9	0	0	0
-8.39431e+06	7.23647e+06	18472.3	0	0	0
-8.20133e+06	7.23647e+06	21261.5	0	0	0
-8.00836e+06	7.23647e+06	22867	0	0	0
-7.81539e+06	7.23647e+06	25127.9	0	0	0
-7.62242e+06	7.23647e+06	25196.8	0	0	0
-7.42944e+06	7.23647e+06	19413.7	0	0	0
-7.23647e+06	7.23647e+06	15901.7	0	0	0
-7.0435e+06	7.23647e+06	13597.5	0	0	0
-6.85053e+06	7.23647e+06	17151.5	0	0	0
-6.65755e+06	7.23647e+06	18755.8	0	0	0
-6.46458e+06	7.23647e+06	19400.5	0	0	0
-6.27161e+06	7.23647e+06	23236.2	0	0	0
-6.07863e+06	7.23647e+06	24214.8	0	0	0
-5.88566e+06	7.23647e+06	23889.9	0	0	0
-5.69269e+06	7.23647e+06	24949.8	0	0	0
-5.49972e+06	7.23647e+06	25636.9	0	0	0
-5.30674e+06	7.23647e+06	26133.2	0	0	0
-5.11377e+06	7.23647e+06	25301.5	0	0	0
-4.9208e+06	7.23647e+06	25464.3	0	0	0
-4.72783e+06	7.23647e+06	26564.2	0	0	0
-4.53485e+06	7.23647e+06	26616.1	0	0	0
-4.34188e+06	7.23647e+06	27151.9	0	0	0
-4.14891e+06	7.23647e+06	28679.5	0	0	0
-3.95594e+06	7.23647e+06	28424.4	0	0	0
-3.76296e+06	7.23647e+06	28920.3	0	0	0
-3.56999e+06	7.23647e+06	29766	0	0	0
-3.37702e+06	7.23647e+06	29928.9	0	0	0
-3.18405e+06	7.23647e+06	29648.3	0	0	0
-2.99107e+06	7.23647e+06	29307.4	0	0	0
-2.7981e+06	7.23647e+06	29014.5	0	0	0
-2.60513e+06	7.23647e+06	28721.8	0	0	0
-2.41216e+06	7.23647e+06	27111.4	0	0	0
-2.21918e+06	7.23647e+06	25464.5	0	0	0
-2.02621e+06	7.23647e+06	18961.7	0	0	0
-1.83324e+06	7.23647e+06	11624.4	0	0	0
-1.64027e+06	7.23647e+06	5638.4	0	0	0
-1.44729e+06	7.23647e+06	4079.91	0	0	0
-1.25432e+06	7.23647e+06	2199.42	0	0	0
-1.06135e+06	7.23647e+06	190.93	0	0	0
-868376	7.23647e+06	NA	0	0	0
-675404	7.23647e+06	NA	0	0	0
-482431	7.23647e+06	NA	0	0	0
-289459	7.23647e+06	NA	0	0	0
-96486.3	7.23647e+06	NA	0	0	0
96486.3	7.23647e+06	NA	0	0	0
289459	7.23647e+06	NA	0	0	0
482431	7.23647e+06	NA	0	0	0
675404	7.23647e+06	NA	0	0	0
868376	7.23647e+06	NA	0	0	0
1.06135e+06	7.23647e+06	2371.13	0	0	0
1.25432e+06	7.23647e+06	6524.68	0	0	0
1.44729e+06	7.23647e+06	9785.77	0	0	0
1.64027e+06	7.23647e+06	14050.9	0	0	0
1.83324e+06	7.23647e+06	7678.19	0	0	0
2.02621e+06	7.23647e+06	7329.45	0	0	0
2.21918e+06	7.23647e+06	7601.95	0	0	0
2.41216e+06	7.23647e+06	4102.36	0	0	0
2.60513e+06	7.23647e+06	1106.86	0	0	0
2.7981e+06	7.23647e+06	273.634	0	0	0
2.99107e+06	7.23647e+06	28.1363	0	0	0
3.18405e+06	7.23647e+06	158.809	0	0	0
3.37702e+06	7.23647e+06	NA	0	0	0
3.56999e+06	7.23647e+06	12.2103	0	0	0
3.76296e+06	7.23647e+06	NA	0	0	0
3.95594e+06	7.23647e+06	NA	0	0	0
4.14891e+06	7.23647e+06	NA	0	0	0
4.34188e+06	7.23647e+06	194.313	0	0	0
4.53485e+06	7.23647e+06	1119.82	0	0	0
4.72783e+06	7.23647e+06	1789.62	0	0	0
4.9208e+06	7.23647e+06	1364.4	0	0	0
5.11377e+06	7.23647e+06	650.414	0	0	0
5.30674e+06	7.23647e+06	1370.84	0	0	0
5.49972e+06	7.23647e+06	3381.22	0	0	0
5.69269e+06	7.23647e+06	2327.26	0	0	0
5.88566e+06	7.23647e+06	2073.32	0	0	0
6.07863e+06	7.23647e+06	1054.4	0	0	0
6.27161e+06	7.23647e+06	1061.74	0	0	0
6.46458e+06	7.23647e+06	1835.07	0	0	0
6.65755e+06	7.23647e+06	916.954	0	0	0
6.85053e+06	7.23647e+06	NA	0	0	0
7.0435e+06	7.23647e+06	NA	0	0	0
7.23647e+06	7.23647e+06	NA	0	0	0
7.42944e+06	7.23647e+06	282.36	0	0	0
7.62242e+06	7.23647e+06	277.943	0	0	0
7.81539e+06	7.23647e+06	NA	0	0	0
8.00836e+06	7.23647e+06	32.7628	0	0	0
8.20133e+06	7.23647e+06	NA	0	0	0
8.39431e+06	7.23647e+06	NA	0	0	0
8.58728e+06	7.23647e+06	210.497	0	0	0
8.78025e+06	7.23647e+06	1048.7	0	0	0
8.97322e+06	7.23647e+06	3792.95	0	0	0
9.1662e+06	7.23647e+06	8226.23	0	0	0
9.35917e+06	7.23647e+06	7959.1	0	0	0
9.55214e+06	7.23647e+06	5267.94	0	0	0
9.74511e+06	7.23647e+06	5421.65	0	0	0
9.93809e+06	7.23647e+06	10031.6	0	0	0
1.01311e+07	7.23647e+06	6912.51	0	0	0
1.0324e+07	7.23647e+06	1991.36	0	0	0
1.0517e+07	7.23647e+06	902.081	0	0	0
1.071e+07	7.23647e+06	790.355	0	0	0
1.09029e+07	7.23647e+06	79.1295	0	0	0
1.10959e+07	7.23647e+06	NA	0	0	0
1.12889e+07	7.23647e+06	NA	0	0	0
1.14819e+07	7.23647e+06	NA	0	0	0
1.16748e+07	7.23647e+06	NA	0	0	0
1.18678e+07	7.23647e+06	NA	0	0	0
1.20608e+07	7.23647e+06	NA	0	0	0
1.22538e+07	7.23647e+06	NA	0	0	0
1.24467e+07	7.23647e+06	NA	0	0	0
1.26397e+07	7.23647e+06	NA	0	0	0
1.28327e+07	7.23647e+06	NA	0	0	0
1.30256e+07	7.23647e+06	NA	0	0	0
1.32186e+07	7.23647e+06	NA	0	0	0
1.34116e+07	7.23647e+06	NA	0	0	0
1.36046e+07	7.23647e+06	NA	0	0	0
1.37975e+07	7.23647e+06	NA	0	0	0
1.39905e+07	7.23647e+06	NA	0	0	0
1.41835e+07	7.23647e+06	NA	0	0	0
1.43765e+07	7.23647e+06	141.589	0	0	0
1.45694e+07	7.23647e+06	NA	0	0	0
14762399	7.23647e+06	NA	0	0	0
1.49554e+07	7.23647e+06	NA	0	0	0
1.51483e+07	7.23647e+06	24.7199	0	0	0
1.53413e+07	7.23647e+06	3.18369	0	0	0
1.55343e+07	7.23647e+06	NA	0	0	0
1.57273e+07	7.23647e+06	NA	0	0	0
1.59202e+07	7.23647e+06	NA	0	0	0
1.61132e+07	7.23647e+06	NA	0	0	0
1.63062e+07	7.23647e+06	NA	0	0	0
1.64992e+07	7.23647e+06	NA	0	0	0
1.66921e+07	7.23647e+06	NA	0	0	0
1.68851e+07	7.23647e+06	NA	0	0	0
1.70781e+07	7.23647e+06	NA	0	0	0
1.7271e+07	7.23647e+06	NA	0	0	0
-1.7271e+07	7.0435e+06	2801.32	0	0	0
-1.70781e+07	7.0435e+06	264.249	0	0	0
-1.68851e+07	7.0435e+06	12.4053	0	0	0
-1.66921e+07	7.0435e+06	NA	0	0	0
-1.64992e+07	7.0435e+06	NA	0	0	0
-1.63062e+07	7.0435e+06	NA	0	0	0
-1.61132e+07	7.0435e+06	NA	0	0	0
-1.59202e+07	7.0435e+06	NA	0	0	0
-1.57273e+07	7.0435e+06	NA	0	0	0
-1.55343e+07	7.0435e+06	NA	0	0	0
-1.53413e+07	7.0435e+06	NA	0	0	0
-1.51483e+07	7.0435e+06	322.042	1	0	0	0	0
-1.49554e+07	7.0435e+06	11.0017	1	0	0	0	0
-14762399	7.0435e+06	NA	0	0	0
-1.45694e+07	7.0435e+06	NA	0	0	0
-1.43765e+07	7.0435e+06	NA	0	0	0
-1.41835e+07	7.0435e+06	NA	0	0	0
-1.39905e+07	7.0435e+06	NA	0	0	0
-1.37975e+07	7.0435e+06	NA	0	0	0
-1.36046e+07	7.0435e+06	NA	0	0	0
-1.34116e+07	7.0435e+06	NA	0	0	0
-1.32186e+07	7.0435e+06	NA	0	0	0
-1.30256e+07	7.0435e+06	NA	0	0	0
-1.28327e+07	7.0435e+06	NA	0	0	0
-1.26397e+07	7.0435e+06	NA	0	0	0
-1.24467e+07	7.0435e+06	NA	0	0	0
-1.22538e+07	7.0435e+06	0.343342	0	0	0
-1.20608e+07	7.0435e+06	7605.31	0	0	0
-1.18678e+07	7.0435e+06	23988.8	0	0	0
-1.16748e+07	7.0435e+06	24257.8	0	0	0
-1.14819e+07	7.0435e+06	17467.5	0	0	0
-1.12889e+07	7.0435e+06	22756.2	0	0	0
-1.10959e+07	7.0435e+06	24164.9	0	0	0
-1.09029e+07	7.0435e+06	22592.4	0	0	0
-1.071e+07	7.0435e+06	17472.6	0	0	0
-1.0517e+07	7.0435e+06	18531.6	0	0	0
-1.0324e+07	7.0435e+06	21599.4	0	0	0
-1.01311e+07	7.0435e+06	13694.1	0	0	0
-9.93809e+06	7.0435e+06	4505.9	0	0	0
-9.74511e+06	7.0435e+06	12293.8	0	0	0
-9.55214e+06	7.0435e+06	26948.2	0	0	0
-9.35917e+06	7.0435e+06	12205.7	0	0	0
-9.1662e+06	7.0435e+06	22848.8	0	0	0
-8.97322e+06	7.0435e+06	16196.1	0	0	0
-8.78025e+06	7.0435e+06	15153.2	0	0	0
-8.58728e+06	7.0435e+06	21477.6	0	0	0
-8.39431e+06	7.0435e+06	24915.5	0	0	0
-8.20133e+06	7.0435e+06	21154.6	0	0	0
-8.00836e+06	7.0435e+06	27043.5	0	0	0
-7.81539e+06	7.0435e+06	24476.2	0	0	0
-7.62242e+06	7.0435e+06	17368.3	0	0	0
-7.42944e+06	7.0435e+06	14995.3	0	0	0
-7.23647e+06	7.0435e+06	7654.2	0	0	0
-7.0435e+06	7.0435e+06	2916.78	0	0	0
-6.85053e+06	7.0435e+06	955.636	0	0	0
-6.65755e+06	7.0435e+06	1602.31	0	0	0
-6.46458e+06	7.0435e+06	2795.61	0	0	0
-6.27161e+06	7.0435e+06	2451.01	0	0	0
-6.07863e+06	7.0435e+06	1871.6	0	0	0
-5.88566e+06	7.0435e+06	2773.72	0	0	0
-5.69269e+06	7.0435e+06	5316.29	0	0	0
-5.49972e+06	7.0435e+06	12816.7	1	0	0	0	0
-5.30674e+06	7.0435e+06	31055.6	1	0	0	0	0
-5.11377e+06	7.0435e+06	34801.2	1	0	0	0	0
-4.9208e+06	7.0435e+06	36876.6	0	0	0
-4.72783e+06	7.0435e+06	37238.4	0	0	0
-4.53485e+06	7.0435e+06	37238.4	0	0	0
-4.34188e+06	7.0435e+06	37238.4	0	0	0
-4.14891e+06	7.0435e+06	37238.4	0	0	0
-3.95594e+06	7.0435e+06	37238.4	0	0	0
-3.76296e+06	7.0435e+06	37238.4	0	0	0
-3.56999e+06	7.0435e+06	37238.4	0	0	0
-3.37702e+06	7.0435e+06	37238.4	0	0	0
-3.18405e+06	7.0435e+06	37238.4	0	0	0
-2.99107e+06	7.0435e+06	37238.4	0	0	0
-2.7981e+06	7.0435e+06	37012.1	0	0	0
-2.60513e+06	7.0435e+06	35538.1	0	0	0
-2.41216e+06	7.0435e+06	32986.3	0	0	0
-2.21918e+06	7.0435e+06	30752.3	0	0	0
-2.02621e+06	7.0435e+06	15300.8	1	0	0	0	0
-1.83324e+06	7.0435e+06	4043.32	1	0	0	0	0
-1.64027e+06	7.0435e+06	288.803	0	0	0
-1.44729e+06	7.0435e+06	NA	0	0	0
-1.25432e+06	7.0435e+06	NA	0	0	0
-1.06135e+06	7.0435e+06	NA	0	0	0
-868376	7.0435e+06	NA	0	0	0
-675404	7.0435e+06	NA	0	0	0
-482431	7.0435e+06	NA	0	0	0
-289459	7.0435e+06	NA	0	0	0
-96486.3	7.0435e+06	NA	0	0	0
96486.3	7.0435e+06	NA	0	0	0
289459	7.0435e+06	NA	0	0	0
482431	7.0435e+06	NA	0	0	0
675404	7.0435e+06	NA	0	0	0
868376	7.0435e+06	NA	0	0	0
1.06135e+06	7.0435e+06	NA	0	0	0
1.25432e+06	7.0435e+06	NA	0	0	0
1.44729e+06	7.0435e+06	NA	0	0	0
1.64027e+06	7.0435e+06	19.4481	0	0	0
1.83324e+06	7.0435e+06	185.147	0	0	0
2.02621e+06	7.0435e+06	NA	0	0	0
2.21918e+06	7.0435e+06	NA	0	0	0
2.41216e+06	7.0435e+06	29.8729	0	0	0
2.60513e+06	7.0435e+06	NA	0	0	0
2.7981e+06	7.0435e+06	NA	0	0	0
2.99107e+06	7.0435e+06	NA	0	0	0
3.18405e+06	7.0435e+06	NA	0	0	0
3.37702e+06	7.0435e+06	NA	0	0	0
3.56999e+06	7.0435e+06	NA	0	0	0
3.76296e+06	7.0435e+06	NA	0	0	0
3.95594e+06	7.0435e+06	NA	0	0	0
4.14891e+06	7.0435e+06	NA	0	0	0
4.34188e+06	7.0435e+06	NA	0	0	0
4.53485e+06	7.0435e+06	NA	0	0	0
4.72783e+06	7.0435e+06	NA	0	0	0
4.9208e+06	7.0435e+06	1137.16	1	0	0	0	0
5.11377e+06	7.0435e+06	11014.7	2	0	0	0	0
5.30674e+06	7.0435e+06	18959.2	1	0	0	0	0
5.49972e+06	7.0435e+06	12048.9	0	0	0
5.69269e+06	7.0435e+06	8925.61	0	0	0
5.88566e+06	7.0435e+06	6514.98	0	0	0
6.07863e+06	7.0435e+06	4236.03	0	0	0
6.27161e+06	7.0435e+06	3825.04	0	0	0
6.46458e+06	7.0435e+06	3750.32	0	0	0
6.65755e+06	7.0435e+06	9992.14	0	0	0
6.85053e+06	7.0435e+06	14775	1	0	0	0	0
7.0435e+06	7.0435e+06	4437.07	1	0	0	0	0
7.23647e+06	7.0435e+06	6477.4	1	0	0	0	0
7.42944e+06	7.0435e+06	5274	1	0	0	0	0
7.62242e+06	7.0435e+06	9762.39	1	0	0	0	0
7.81539e+06	7.0435e+06	11742.8	3	1	0	0.333333	0
8.00836e+06	7.0435e+06	16213.1	4	2	0	0.5	0
8.20133e+06	7.0435e+06	19810.2	1	1	0	1	0
8.39431e+06	7.0435e+06	25607.7	1	1	0	1	0
8.58728e+06	7.0435e+06	29880	2	1	0	0.5	0
8.78025e+06	7.0435e+06	31573.5	2	1	0	0.5	0
8.97322e+06	7.0435e+06	33124.9	2	1	0	0.5	0
9.1662e+06	7.0435e+06	34813.1	2	1	0	0.5	0
9.35917e+06	7.0435e+06	34125.7	1	0	0	0	0
9.55214e+06	7.0435e+06	35405.6	1	0	0	0	0
9.74511e+06	7.0435e+06	36900.5	3	1	0	0.333333	0
9.93809e+06	7.0435e+06	37238.4	3	1	0	0.333333	0
1.01311e+07	7.0435e+06	36977.2	1	0	0	0	0
1.0324e+07	7.0435e+06	34403.6	1	0	0	0	0
1.0517e+07	7.0435e+06	33190.8	2	0	0	0	0
1.071e+07	7.0435e+06	32619	1	0	0	0	0
1.09029e+07	7.0435e+06	26654.9	2	0	0	0	0
1.10959e+07	7.0435e+06	18424.7	1	0	0	0	0
1.12889e+07	7.0435e+06	18286.8	1	0	0	0	0
1.14819e+07	7.0435e+06	15579.1	1	0	0	0	0
1.16748e+07	7.0435e+06	13723.8	1	0	0	0	0
1.18678e+07	7.0435e+06	14947.8	1	0	0	0	0
1.20608e+07	7.0435e+06	18450.8	1	0	0	0	0
1.22538e+07	7.0435e+06	17231.7	2	0	0	0	0
1.24467e+07	7.0435e+06	9915.21	2	0	0	0	0
1.26397e+07	7.0435e+06	18.5636	1	0	0	0	0
1.28327e+07	7.0435e+06	3358.48	1	0	0	0	0
1.30256e+07	7.0435e+06	3016.77	1	0	0	0	0
1.32186e+07	7.0435e+06	5000.67	2	0	0	0	0
1.34116e+07	7.0435e+06	12183.5	2	0	0	0	0
1.36046e+07	7.0435e+06	20817.8	2	0	0	0	0
1.37975e+07	7.0435e+06	20507.3	2	0	0	0	0
1.39905e+07	7.0435e+06	12707.8	1	0	0	0	0
1.41835e+07	7.0435e+06	11305.7	1	0	0	0	0
1.43765e+07	7.0435e+06	10866.8	1	0	0	0	0
1.45694e+07	7.0435e+06	2575.97	2	0	0	0	0
14762399	7.0435e+06	62.3492	0	0	0
1.49554e+07	7.0435e+06	NA	0	0	0
1.51483e+07	7.0435e+06	NA	0	0	0
1.53413e+07	7.0435e+06	NA	0	0	0
1.55343e+07	7.0435e+06	NA	0	0	0
1.57273e+07	7.0435e+06	NA	0	0	0
1.59202e+07	7.0435e+06	NA	0	0	0
1.61132e+07	7.0435e+06	NA	0	0	0
1.63062e+07	7.0435e+06	NA	0	0	0
1.64992e+07	7.0435e+06	NA	0	0	0
1.66921e+07	7.0435e+06	NA	0	0	0
1.68851e+07	7.0435e+06	NA	0	0	0
1.70781e+07	7.0435e+06	NA	0	0	0
1.7271e+07	7.0435e+06	825.242	0	0	0
-1.7271e+07	6.85053e+06	18315.2	2	0	0	0	0
-1.70781e+07	6.85053e+06	11035.6	2	0	0	0	0
-1.68851e+07	6.85053e+06	3750.91	1	0	0	0	0
-1.66921e+07	6.85053e+06	416.368	1	0	0	0	0
-1.64992e+07	6.85053e+06	NA	0	0	0
-1.63062e+07	6.85053e+06	NA	0	0	0
-1.61132e+07	6.85053e+06	892.872	1	0	0	0	0
-1.59202e+07	6.85053e+06	9234.32	2	0	0	0	0
-1.57273e+07	6.85053e+06	23592.2	2	0	0	0	0
-1.55343e+07	6.85053e+06	30639.1	3	0	0	0	0
-1.53413e+07	6.85053e+06	34062.6	3	0	0	0	0
-1.51483e+07	6.85053e+06	36348.9	2	0	0	0	0
-1.49554e+07	6.85053e+06	35369	2	0	0	0	0
-14762399	6.85053e+06	34261.5	1	0	0	0	0
-1.45694e+07	6.85053e+06	31175.1	2	1	0	0.5	0
-1.43765e+07	6.85053e+06	30989.1	1	0	0	0	0
-1.41835e+07	6.85053e+06	29015.5	2	1	0	0.5	0
-1.39905e+07	6.85053e+06	27672	2	1	0	0.5	0
-1.37975e+07	6.85053e+06	27577.1	1	0	0	0	0
-1.36046e+07	6.85053e+06	24464.3	1	0	0	0	0
-1.34116e+07	6.85053e+06	22329.1	1	1	0	1	0
-1.32186e+07	6.85053e+06	18215.3	0	0	0
-1.30256e+07	6.85053e+06	22200.3	2	1	0	0.5	0
-1.28327e+07	6.85053e+06	23422.1	3	1	0	0.333333	0
-1.26397e+07	6.85053e+06	25673.5	0	0	0
-1.24467e+07	6.85053e+06	26877.6	0	0	0
-1.22538e+07	6.85053e+06	27419.1	1	0	0	0	0
-1.20608e+07	6.85053e+06	24326.3	1	0	0	0	0
-1.18678e+07	6.85053e+06	24459.3	0	0	0
-1.16748e+07	6.85053e+06	24140.3	0	0	0
-1.14819e+07	6.85053e+06	21071.3	0	0	0
-1.12889e+07	6.85053e+06	26157.6	0	0	0
-1.10959e+07	6.85053e+06	27778.8	1	0	0	0	0
-1.09029e+07	6.85053e+06	25741	0	0	0
-1.071e+07	6.85053e+06	30577.5	0	0	0
-1.0517e+07	6.85053e+06	28149.9	1	0	0	0	0
-1.0324e+07	6.85053e+06	30553.1	1	0	0	0	0
-1.01311e+07	6.85053e+06	31338	1	0	0	0	0
-9.93809e+06	6.85053e+06	22080.9	0	0	0
-9.74511e+06	6.85053e+06	11568.7	0	0	0
-9.55214e+06	6.85053e+06	12530.9	0	0	0
-9.35917e+06	6.85053e+06	23634.1	1	0	0	0	0
-9.1662e+06	6.85053e+06	23745.2	1	0	0	0	0
-8.97322e+06	6.85053e+06	33268.4	1	0	0	0	0
-8.78025e+06	6.85053e+06	21278	0	0	0
-8.58728e+06	6.85053e+06	20849.8	1	0	0	0	0
-8.39431e+06	6.85053e+06	13443.8	0	0	0
-8.20133e+06	6.85053e+06	30734.7	0	0	0
-8.00836e+06	6.85053e+06	33952.2	0	0	0
-7.81539e+06	6.85053e+06	15103.9	1	0	0	0	0
-7.62242e+06	6.85053e+06	11345.1	0	0	0
-7.42944e+06	6.85053e+06	19150.8	0	0	0
-7.23647e+06	6.85053e+06	26098.9	0	0	0
-7.0435e+06	6.85053e+06	28967.4	0	0	0
-6.85053e+06	6.85053e+06	34839.5	0	0	0
-6.65755e+06	6.85053e+06	29728.2	1	0	0	0	0
-6.46458e+06	6.85053e+06	15678.2	0	0	0
-6.27161e+06	6.85053e+06	7723.63	1	0	0	0	0
-6.07863e+06	6.85053e+06	1608.79	1	0	0	0	0
-5.88566e+06	6.85053e+06	3.56275	0	0	0
-5.69269e+06	6.85053e+06	NA	0	0	0
-5.49972e+06	6.85053e+06	NA	0	0	0
-5.30674e+06	6.85053e+06	3359.53	1	0	0	0	0
-5.11377e+06	6.85053e+06	20700.2	1	0	0	0	0
-4.9208e+06	6.85053e+06	26255.9	1	0	0	0	0
-4.72783e+06	6.85053e+06	37234	0	0	0
-4.53485e+06	6.85053e+06	37238.4	0	0	0
-4.34188e+06	6.85053e+06	37238.4	0	0	0
-4.14891e+06	6.85053e+06	37238.4	0	0	0
-3.95594e+06	6.85053e+06	37238.4	0	0	0
-3.76296e+06	6.85053e+06	37238.4	0	0	0
-3.56999e+06	6.85053e+06	37238.4	0	0	0
-3.37702e+06	6.85053e+06	37235.3	0	0	0
-3.18405e+06	6.85053e+06	31559.9	0	0	0
-2.99107e+06	6.85053e+06	26514.3	0	0	0
-2.7981e+06	6.85053e+06	23674.2	0	0	0
-2.60513e+06	6.85053e+06	19425.3	0	0	0
-2.41216e+06	6.85053e+06	11239.5	0	0	0
-2.21918e+06	6.85053e+06	8000.64	1	0	0	0	0
-2.02621e+06	6.85053e+06	966.212	1	0	0	0	0
-1.83324e+06	6.85053e+06	NA	0	0	0
-1.64027e+06	6.85053e+06	NA	0	0	0
-1.44729e+06	6.85053e+06	NA	0	0	0
-1.25432e+06	6.85053e+06	NA	0	0	0
-1.06135e+06	6.85053e+06	NA	0	0	0
-868376	6.85053e+06	369.133	0	0	0
-675404	6.85053e+06	16.8827	0	0	0
-482431	6.85053e+06	NA	0	0	0
-289459	6.85053e+06	NA	0	0	0
-96486.3	6.85053e+06	NA	0	0	0
96486.3	6.85053e+06	NA	0	0	0
289459	6.85053e+06	NA	0	0	0
482431	6.85053e+06	NA	0	0	0
675404	6.85053e+06	NA	0	0	0
868376	6.85053e+06	NA	0	0	0
1.06135e+06	6.85053e+06	1.19057	1	0	0	0	0
1.25432e+06	6.85053e+06	774.779	1	0	0	0	0
1.44729e+06	6.85053e+06	9672.16	4	1	0	0.25	0
1.64027e+06	6.85053e+06	18188.1	5	1	0	0.2	0
1.83324e+06	6.85053e+06	25863.7	4	0	0	0	0
2.02621e+06	6.85053e+06	27329.3	6	0	0	0	0
2.21918e+06	6.85053e+06	31401.9	6	0	0	0	0
2.41216e+06	6.85053e+06	33630.9	5	0	0	0	0
2.60513e+06	6.85053e+06	34177.8	6	2	0	0.333333	0
2.7981e+06	6.85053e+06	33098.9	6	2	0	0.333333	0
2.99107e+06	6.85053e+06	26831.2	5	1	0	0.2	0
3.18405e+06	6.85053e+06	22982.9	3	2	1	0.666667	0.333333
3.37702e+06	6.85053e+06	20703.2	3	2	0	0.666667	0
3.56999e+06	6.85053e+06	17483.2	3	2	0	0.666667	0
3.76296e+06	6.85053e+06	11669.9	3	2	0	0.666667	0
3.95594e+06	6.85053e+06	4336.47	1	1	0	1	0
4.14891e+06	6.85053e+06	722.27	2	0	0	0	0
4.34188e+06	6.85053e+06	10717.4	2	0	0	0	0
4.53485e+06	6.85053e+06	1713.6	1	0	0	0	0
4.72783e+06	6.85053e+06	12591.1	2	0	0	0	0
4.9208e+06	6.85053e+06	13009.4	2	0	0	0	0
5.11377e+06	6.85053e+06	16183.6	2	0	0	0	0
5.30674e+06	6.85053e+06	17429.8	2	0	0	0	0
5.49972e+06	6.85053e+06	17532.6	3	0	0	0	0
5.69269e+06	6.85053e+06	18914.3	3	0	0	0	0
5.88566e+06	6.85053e+06	23124.2	3	0	0	0	0
6.07863e+06	6.85053e+06	24565.1	3	0	0	0	0
6.27161e+06	6.85053e+06	21193.4	2	0	0	0	0
6.46458e+06	6.85053e+06	23197.9	3	0	0	0	0
6.65755e+06	6.85053e+06	34141.5	1	0	0	0	0
6.85053e+06	6.85053e+06	37229.4	2	0	0	0	0
7.0435e+06	6.85053e+06	15472.2	2	0	0	0	0
7.23647e+06	6.85053e+06	30229.2	2	0	0	0	0
7.42944e+06	6.85053e+06	32065.5	2	0	0	0	0
7.62242e+06	6.85053e+06	36267.5	2	0	0	0	0
7.81539e+06	6.85053e+06	37216	2	0	0	0	0
8.00836e+06	6.85053e+06	34003.1	3	1	0	0.333333	0
8.20133e+06	6.85053e+06	37054.9	3	1	0	0.333333	0
8.39431e+06	6.85053e+06	37238.4	3	1	0	0.333333	0
8.58728e+06	6.85053e+06	37238.4	5	3	0	0.6	0
8.78025e+06	6.85053e+06	37238.4	2	1	0	0.5	0
8.97322e+06	6.85053e+06	37238.4	3	2	0	0.666667	0
9.1662e+06	6.85053e+06	37238.4	3	2	0	0.666667	0
9.35917e+06	6.85053e+06	37238.4	2	1	0	0.5	0
9.55214e+06	6.85053e+06	37238.4	2	1	0	0.5	0
9.74511e+06	6.85053e+06	37238.4	2	1	0	0.5	0
9.93809e+06	6.85053e+06	37238.4	3	1	0	0.333333	0
1.01311e+07	6.85053e+06	37238.4	1	1	0	1	0
1.0324e+07	6.85053e+06	37238.4	1	0	0	0	0
1.0517e+07	6.85053e+06	37238.4	1	0	0	0	0
1.071e+07	6.85053e+06	37238.4	1	0	0	0	0
1.09029e+07	6.85053e+06	37238.4	1	0	0	0	0
1.10959e+07	6.85053e+06	37238.4	1	0	0	0	0
1.12889e+07	6.85053e+06	37238.4	1	0	0	0	0
1.14819e+07	6.85053e+06	37238.4	1	0	0	0	0
1.16748e+07	6.85053e+06	37238.4	1	0	0	0	0
1.18678e+07	6.85053e+06	37238.4	1	0	0	0	0
1.20608e+07	6.85053e+06	37238.4	1	0	0	0	0
1.22538e+07	6.85053e+06	37238.4	2	0	0	0	0
1.24467e+07	6.85053e+06	37165.1	1	0	0	0	0
1.26397e+07	6.85053e+06	34878.5	1	0	0	0	0
1.28327e+07	6.85053e+06	37238.4	1	0	0	0	0
1.30256e+07	6.85053e+06	37238.4	1	0	0	0	0
1.32186e+07	6.85053e+06	37238.4	1	0	0	0	0
1.34116e+07	6.85053e+06	37238.4	1	0	0	0	0
1.36046e+07	6.85053e+06	37238.4	1	0	0	0	0
1.37975e+07	6.85053e+06	37238.4	1	0	0	0	0
1.39905e+07	6.85053e+06	37238.4	1	0	0	0	0
1.41835e+07	6.85053e+06	37238.4	1	0	0	0	0
1.43765e+07	6.85053e+06	37238.4	2	0	0	0	0
1.45694e+07	6.85053e+06	37142.9	2	0	0	0	0
14762399	6.85053e+06	34528.7	4	1	0	0.25	0
1.49554e+07	6.85053e+06	35718	4	1	0	0.25	0
1.51483e+07	6.85053e+06	36222.6	4	1	0	0.25	0
1.53413e+07	6.85053e+06	34013.2	2	0	0	0	0
1.55343e+07	6.85053e+06	23912.8	2	0	0	0	0
1.57273e+07	6.85053e+06	24399.8	2	0	0	0	0
1.59202e+07	6.85053e+06	23858.3	1	0	0	0	0
1.61132e+07	6.85053e+06	23781.3	1	0	0	0	0
1.63062e+07	6.85053e+06	21522	1	0	0	0	0
1.64992e+07	6.85053e+06	23979.3	2	0	0	0	0
1.66921e+07	6.85053e+06	26567.2	1	0	0	0	0
1.68851e+07	6.85053e+06	26125.8	1	0	0	0	0
1.70781e+07	6.85053e+06	24346.6	1	0	0	0	0
1.7271e+07	6.85053e+06	22967.4	1	0	0	0	0
-1.7271e+07	6.65755e+06	12531.7	2	0	0	0	0
-1.70781e+07	6.65755e+06	15023.9	1	0	0	0	0
-1.68851e+07	6.65755e+06	20251.4	3	0	0	0	0
-1.66921e+07	6.65755e+06	24147.3	4	1	1	0.25	0.25
-1.64992e+07	6.65755e+06	11174.1	3	1	0	0.333333	0
-1.63062e+07	6.65755e+06	352.854	3	0	0	0	0
-1.61132e+07	6.65755e+06	8136.76	1	0	0	0	0
-1.59202e+07	6.65755e+06	20320.6	1	0	0	0	0
-1.57273e+07	6.65755e+06	17048.1	2	0	0	0	0
-1.55343e+07	6.65755e+06	27931.2	3	0	0	0	0
-1.53413e+07	6.65755e+06	37238.4	2	1	0	0.5	0
-1.51483e+07	6.65755e+06	37238.4	2	1	0	0.5	0
-1.49554e+07	6.65755e+06	37238.4	2	1	0	0.5	0
-14762399	6.65755e+06	37238.4	1	1	0	1	0
-1.45694e+07	6.65755e+06	37238.4	1	1	0	1	0
-1.43765e+07	6.65755e+06	37238.4	2	1	0	0.5	0
-1.41835e+07	6.65755e+06	37238.4	2	1	0	0.5	0
-1.39905e+07	6.65755e+06	37238.4	3	2	0	0.666667	0
-1.37975e+07	6.65755e+06	37238.4	1	1	0	1	0
-1.36046e+07	6.65755e+06	37238.4	1	1	0	1	0
-1.34116e+07	6.65755e+06	37238.4	1	1	0	1	0
-1.32186e+07	6.65755e+06	37238.4	1	1	0	1	0
-1.30256e+07	6.65755e+06	37238.4	1	1	0	1	0
-1.28327e+07	6.65755e+06	37238.4	0	0	0
-1.26397e+07	6.65755e+06	37238.4	0	0	0
-1.24467e+07	6.65755e+06	37238.4	1	0	0	0	0
-1.22538e+07	6.65755e+06	37238.4	0	0	0
-1.20608e+07	6.65755e+06	37238.4	1	0	0	0	0
-1.18678e+07	6.65755e+06	37238.4	1	0	0	0	0
-1.16748e+07	6.65755e+06	37238.4	0	0	0
-1.14819e+07	6.65755e+06	37238.4	0	0	0
-1.12889e+07	6.65755e+06	37238.4	1	0	0	0	0
-1.10959e+07	6.65755e+06	37238.4	1	0	0	0	0
-1.09029e+07	6.65755e+06	37238.4	0	0	0
-1.071e+07	6.65755e+06	37238.4	0	0	0
-1.0517e+07	6.65755e+06	37155	1	0	0	0	0
-1.0324e+07	6.65755e+06	36556.1	1	0	0	0	0
-1.01311e+07	6.65755e+06	37238.4	0	0	0
-9.93809e+06	6.65755e+06	37238.4	0	0	0
-9.74511e+06	6.65755e+06	37238.4	0	0	0
-9.55214e+06	6.65755e+06	37238.4	0	0	0
-9.35917e+06	6.65755e+06	37238.4	1	0	0	0	0
-9.1662e+06	6.65755e+06	37231.7	1	0	0	0	0
-8.97322e+06	6.65755e+06	36573.6	0	0	0
-8.78025e+06	6.65755e+06	35340.6	0	0	0
-8.58728e+06	6.65755e+06	27851.1	0	0	0
-8.39431e+06	6.65755e+06	20950.5	1	0	0	0	0
-8.20133e+06	6.65755e+06	28958.4	0	0	0
-8.00836e+06	6.65755e+06	16629.8	1	0	0	0	0
-7.81539e+06	6.65755e+06	4937.86	0	0	0
-7.62242e+06	6.65755e+06	506.145	0	0	0
-7.42944e+06	6.65755e+06	11522	1	0	0	0	0
-7.23647e+06	6.65755e+06	9729.45	0	0	0
-7.0435e+06	6.65755e+06	27089.6	0	0	0
-6.85053e+06	6.65755e+06	36466.8	0	0	0
-6.65755e+06	6.65755e+06	36060	1	0	0	0	0
-6.46458e+06	6.65755e+06	27332.5	0	0	0
-6.27161e+06	6.65755e+06	22785.8	1	0	0	0	0
-6.07863e+06	6.65755e+06	13704.9	0	0	0
-5.88566e+06	6.65755e+06	1470.81	0	0	0
-5.69269e+06	6.65755e+06	NA	0	0	0
-5.49972e+06	6.65755e+06	NA	0	0	0
-5.30674e+06	6.65755e+06	NA	0	0	0
-5.11377e+06	6.65755e+06	10749.7	1	0	0	0	0
-4.9208e+06	6.65755e+06	31563.2	1	0	0	0	0
-4.72783e+06	6.65755e+06	37128.8	0	0	0
-4.53485e+06	6.65755e+06	37238.4	0	0	0
-4.34188e+06	6.65755e+06	37238.4	0	0	0
-4.14891e+06	6.65755e+06	37238.4	0	0	0
-3.95594e+06	6.65755e+06	30295	0	0	0
-3.76296e+06	6.65755e+06	14012.9	1	0	0	0	0
-3.56999e+06	6.65755e+06	11384.4	1	0	0	0	0
-3.37702e+06	6.65755e+06	6276.3	0	0	0
-3.18405e+06	6.65755e+06	95.918	0	0	0
-2.99107e+06	6.65755e+06	NA	0	0	0
-2.7981e+06	6.65755e+06	NA	0	0	0
-2.60513e+06	6.65755e+06	NA	0	0	0
-2.41216e+06	6.65755e+06	348.814	1	0	0	0	0
-2.21918e+06	6.65755e+06	10416.6	1	0	0	0	0
-2.02621e+06	6.65755e+06	21054.8	1	0	0	0	0
-1.83324e+06	6.65755e+06	27064.9	1	0	0	0	0
-1.64027e+06	6.65755e+06	24918.6	1	0	0	0	0
-1.44729e+06	6.65755e+06	17428	1	0	0	0	0
-1.25432e+06	6.65755e+06	1223.29	1	0	0	0	0
-1.06135e+06	6.65755e+06	NA	0	0	0
-868376	6.65755e+06	NA	0	0	0
-675404	6.65755e+06	NA	0	0	0
-482431	6.65755e+06	NA	0	0	0
-289459	6.65755e+06	NA	0	0	0
-96486.3	6.65755e+06	NA	0	0	0
96486.3	6.65755e+06	NA	0	0	0
289459	6.65755e+06	NA	0	0	0
482431	6.65755e+06	NA	0	0	0
675404	6.65755e+06	10.9083	1	0	0	0	0
868376	6.65755e+06	1915.02	1	0	0	0	0
1.06135e+06	6.65755e+06	11738.5	1	0	0	0	0
1.25432e+06	6.65755e+06	29581.7	3	1	0	0.333333	0
1.44729e+06	6.65755e+06	37212.9	5	3	0	0.6	0
1.64027e+06	6.65755e+06	37238.4	5	3	0	0.6	0
1.83324e+06	6.65755e+06	36893.4	4	2	0	0.5	0
2.02621e+06	6.65755e+06	27150.5	2	0	0	0	0
2.21918e+06	6.65755e+06	17129.4	3	0	0	0	0
2.41216e+06	6.65755e+06	30856.3	3	0	0	0	0
2.60513e+06	6.65755e+06	37238.4	1	0	0	0	0
2.7981e+06	6.65755e+06	37238.4	3	1	0	0.333333	0
2.99107e+06	6.65755e+06	37238.4	3	1	0	0.333333	0
3.18405e+06	6.65755e+06	34993.1	2	0	0	0	0
3.37702e+06	6.65755e+06	22086.5	2	0	0	0	0
3.56999e+06	6.65755e+06	17663.9	2	1	0	0.5	0
3.76296e+06	6.65755e+06	22897.2	2	1	0	0.5	0
3.95594e+06	6.65755e+06	29337.7	2	1	0	0.5	0
4.14891e+06	6.65755e+06	30976.6	1	0	0	0	0
4.34188e+06	6.65755e+06	35626	1	0	0	0	0
4.53485e+06	6.65755e+06	36103.3	2	0	0	0	0
4.72783e+06	6.65755e+06	37238.4	2	0	0	0	0
4.9208e+06	6.65755e+06	37238.4	2	0	0	0	0
5.11377e+06	6.65755e+06	37238.4	2	0	0	0	0
5.30674e+06	6.65755e+06	37238.4	2	0	0	0	0
5.49972e+06	6.65755e+06	37238.4	2	0	0	0	0
5.69269e+06	6.65755e+06	37238.4	3	0	0	0	0
5.88566e+06	6.65755e+06	37238.4	5	0	0	0	0
6.07863e+06	6.65755e+06	37238.4	3	0	0	0	0
6.27161e+06	6.65755e+06	37238.4	2	0	0	0	0
6.46458e+06	6.65755e+06	37238.4	2	0	0	0	0
6.65755e+06	6.65755e+06	36322.6	3	0	0	0	0
6.85053e+06	6.65755e+06	33719.9	2	0	0	0	0
7.0435e+06	6.65755e+06	33904.9	2	0	0	0	0
7.23647e+06	6.65755e+06	37238.4	2	0	0	0	0
7.42944e+06	6.65755e+06	37238.4	2	0	0	0	0
7.62242e+06	6.65755e+06	37238.4	2	0	0	0	0
7.81539e+06	6.65755e+06	37238.4	2	0	0	0	0
8.00836e+06	6.65755e+06	37238.4	2	0	0	0	0
8.20133e+06	6.65755e+06	37238.4	2	0	0	0	0
8.39431e+06	6.65755e+06	37238.4	2	1	0	0.5	0
8.58728e+06	6.65755e+06	37238.4	2	1	0	0.5	0
8.78025e+06	6.65755e+06	37238.4	2	1	0	0.5	0
8.97322e+06	6.65755e+06	37238.4	1	1	0	1	0
9.1662e+06	6.65755e+06	37238.4	1	1	0	1	0
9.35917e+06	6.65755e+06	37238.4	1	1	0	1	0
9.55214e+06	6.65755e+06	37238.4	1	1	0	1	0
9.74511e+06	6.65755e+06	37238.4	1	1	0	1	0
9.93809e+06	6.65755e+06	37238.4	1	1	0	1	0
1.01311e+07	6.65755e+06	37238.4	1	1	0	1	0
1.0324e+07	6.65755e+06	37238.4	1	1	0	1	0
1.0517e+07	6.65755e+06	37238.4	2	1	0	0.5	0
1.071e+07	6.65755e+06	37238.4	1	0	0	0	0
1.09029e+07	6.65755e+06	37238.4	1	0	0	0	0
1.10959e+07	6.65755e+06	37238.4	1	0	0	0	0
1.12889e+07	6.65755e+06	37238.4	1	0	0	0	0
1.14819e+07	6.65755e+06	37238.4	1	0	0	0	0
1.16748e+07	6.65755e+06	37238.4	1	0	0	0	0
1.18678e+07	6.65755e+06	37238.4	1	0	0	0	0
1.20608e+07	6.65755e+06	37238.4	1	0	0	0	0
1.22538e+07	6.65755e+06	37238.4	1	0	0	0	0
1.24467e+07	6.65755e+06	37238.4	2	0	0	0	0
1.26397e+07	6.65755e+06	37238.4	2	0	0	0	0
1.28327e+07	6.65755e+06	37238.4	1	0	0	0	0
1.30256e+07	6.65755e+06	37238.4	2	0	0	0	0
1.32186e+07	6.65755e+06	37238.4	2	0	0	0	0
1.34116e+07	6.65755e+06	37238.4	1	0	0	0	0
1.36046e+07	6.65755e+06	37238.4	1	0	0	0	0
1.37975e+07	6.65755e+06	37238.4	2	0	0	0	0
1.39905e+07	6.65755e+06	37238.4	2	0	0	0	0
1.41835e+07	6.65755e+06	37238.4	3	0	0	0	0
1.43765e+07	6.65755e+06	37238.4	3	0	0	0	0
1.45694e+07	6.65755e+06	37238.4	4	1	0	0.25	0
14762399	6.65755e+06	37238.4	4	1	0	0.25	0
1.49554e+07	6.65755e+06	37238.4	4	2	0	0.5	0
1.51483e+07	6.65755e+06	37238.4	3	1	0	0.333333	0
1.53413e+07	6.65755e+06	37238.4	2	1	0	0.5	0
1.55343e+07	6.65755e+06	37238.4	3	1	0	0.333333	0
1.57273e+07	6.65755e+06	37238.4	2	0	0	0	0
1.59202e+07	6.65755e+06	37238.4	1	0	0	0	0
1.61132e+07	6.65755e+06	37238.4	1	0	0	0	0
1.63062e+07	6.65755e+06	37238.4	2	0	0	0	0
1.64992e+07	6.65755e+06	37238.4	2	1	0	0.5	0
1.66921e+07	6.65755e+06	37238.4	1	0	0	0	0
1.68851e+07	6.65755e+06	37102.2	1	0	0	0	0
1.70781e+07	6.65755e+06	34935.1	2	0	0	0	0
1.7271e+07	6.65755e+06	26092.5	2	0	0	0	0
-1.7271e+07	6.46458e+06	NA	0	0	0
-1.70781e+07	6.46458e+06	NA	0	0	0
-1.68851e+07	6.46458e+06	NA	0	0	0
-1.66921e+07	6.46458e+06	329.065	1	0	0	0	0
-1.64992e+07	6.46458e+06	989.977	1	0	0	0	0
-1.63062e+07	6.46458e+06	1840.52	1	0	0	0	0
-1.61132e+07	6.46458e+06	613.138	1	0	0	0	0
-1.59202e+07	6.46458e+06	22782.1	1	0	0	0	0
-1.57273e+07	6.46458e+06	34837.9	1	0	0	0	0
-1.55343e+07	6.46458e+06	37238.4	3	2	0	0.666667	0
-1.53413e+07	6.46458e+06	37238.4	3	2	0	0.666667	0
-1.51483e+07	6.46458e+06	37238.4	1	1	0	1	0
-1.49554e+07	6.46458e+06	37238.4	1	1	0	1	0
-14762399	6.46458e+06	36552.4	1	0	0	0	0
-1.45694e+07	6.46458e+06	32354.2	2	1	0	0.5	0
-1.43765e+07	6.46458e+06	35550.1	3	2	0	0.666667	0
-1.41835e+07	6.46458e+06	30658.8	2	1	0	0.5	0
-1.39905e+07	6.46458e+06	35935.1	3	2	1	0.666667	0.333333
-1.37975e+07	6.46458e+06	37238.4	3	3	0	1	0
-1.36046e+07	6.46458e+06	37238.4	1	1	0	1	0
-1.34116e+07	6.46458e+06	37238.4	1	1	0	1	0
-1.32186e+07	6.46458e+06	37238.4	2	2	0	1	0
-1.30256e+07	6.46458e+06	37238.4	3	2	0	0.666667	0
-1.28327e+07	6.46458e+06	37238.4	1	1	0	1	0
-1.26397e+07	6.46458e+06	37238.4	0	0	0
-1.24467e+07	6.46458e+06	37238.4	1	1	0	1	0
-1.22538e+07	6.46458e+06	37238.4	0	0	0
-1.20608e+07	6.46458e+06	37238.4	0	0	0
-1.18678e+07	6.46458e+06	37238.4	2	0	0	0	0
-1.16748e+07	6.46458e+06	37238.4	1	0	0	0	0
-1.14819e+07	6.46458e+06	37238.4	0	0	0
-1.12889e+07	6.46458e+06	37238.4	2	0	0	0	0
-1.10959e+07	6.46458e+06	37238.4	2	0	0	0	0
-1.09029e+07	6.46458e+06	37238.4	1	0	0	0	0
-1.071e+07	6.46458e+06	37238.4	1	0	0	0	0
-1.0517e+07	6.46458e+06	37238.4	0	0	0
-1.0324e+07	6.46458e+06	37238.4	0	0	0
-1.01311e+07	6.46458e+06	37238.4	0	0	0
-9.93809e+06	6.46458e+06	37238.4	0	0	0
-9.74511e+06	6.46458e+06	37238.4	0	0	0
-9.55214e+06	6.46458e+06	37238.4	0	0	0
-9.35917e+06	6.46458e+06	37238.4	0	0	0
-9.1662e+06	6.46458e+06	34789.1	1	0	0	0	0
-8.97322e+06	6.46458e+06	15054.1	1	0	0	0	0
-8.78025e+06	6.46458e+06	4161.62	1	0	0	0	0
-8.58728e+06	6.46458e+06	NA	0	0	0
-8.39431e+06	6.46458e+06	NA	0	0	0
-8.20133e+06	6.46458e+06	1623.5	0	0	0
-8.00836e+06	6.46458e+06	5655.39	0	0	0
-7.81539e+06	6.46458e+06	735.298	0	0	0
-7.62242e+06	6.46458e+06	3840.18	1	0	0	0	0
-7.42944e+06	6.46458e+06	25378.6	3	0	0	0	0
-7.23647e+06	6.46458e+06	24353.5	3	0	0	0	0
-7.0435e+06	6.46458e+06	22870.1	1	0	0	0	0
-6.85053e+06	6.46458e+06	16911.2	1	0	0	0	0
-6.65755e+06	6.46458e+06	12918.3	1	0	0	0	0
-6.46458e+06	6.46458e+06	10432.2	0	0	0
-6.27161e+06	6.46458e+06	6902.15	1	0	0	0	0
-6.07863e+06	6.46458e+06	4.67459	0	0	0
-5.88566e+06	6.46458e+06	NA	0	0	0
-5.69269e+06	6.46458e+06	NA	0	0	0
-5.49972e+06	6.46458e+06	NA	0	0	0
-5.30674e+06	6.46458e+06	NA	0	0	0
-5.11377e+06	6.46458e+06	NA	0	0	0
-4.9208e+06	6.46458e+06	3210.21	1	0	0	0	0
-4.72783e+06	6.46458e+06	20717.5	1	0	0	0	0
-4.53485e+06	6.46458e+06	30116.1	1	0	0	0	0
-4.34188e+06	6.46458e+06	34607.5	1	0	0	0	0
-4.14891e+06	6.46458e+06	27176.7	0	0	0
-3.95594e+06	6.46458e+06	1863.34	0	0	0
-3.76296e+06	6.46458e+06	NA	0	0	0
-3.56999e+06	6.46458e+06	NA	0	0	0
-3.37702e+06	6.46458e+06	NA	0	0	0
-3.18405e+06	6.46458e+06	NA	0	0	0
-2.99107e+06	6.46458e+06	NA	0	0	0
-2.7981e+06	6.46458e+06	NA	0	0	0
-2.60513e+06	6.46458e+06	NA	0	0	0
-2.41216e+06	6.46458e+06	NA	0	0	0
-2.21918e+06	6.46458e+06	NA	0	0	0
-2.02621e+06	6.46458e+06	10.9194	1	0	0	0	0
-1.83324e+06	6.46458e+06	100.068	1	0	0	0	0
-1.64027e+06	6.46458e+06	NA	0	0	0
-1.44729e+06	6.46458e+06	NA	0	0	0
-1.25432e+06	6.46458e+06	NA	0	0	0
-1.06135e+06	6.46458e+06	NA	0	0	0
-868376	6.46458e+06	NA	0	0	0
-675404	6.46458e+06	1416.19	1	0	0	0	0
-482431	6.46458e+06	NA	0	0	0
-289459	6.46458e+06	NA	0	0	0
-96486.3	6.46458e+06	998.047	2	0	0	0	0
96486.3	6.46458e+06	NA	0	0	0
289459	6.46458e+06	NA	0	0	0
482431	6.46458e+06	10395.7	1	0	0	0	0
675404	6.46458e+06	28409.1	1	0	0	0	0
868376	6.46458e+06	36193.6	1	0	0	0	0
1.06135e+06	6.46458e+06	37174.4	3	1	0	0.333333	0
1.25432e+06	6.46458e+06	37238.4	3	1	0	0.333333	0
1.44729e+06	6.46458e+06	37238.4	1	0	0	0	0
1.64027e+06	6.46458e+06	29428.5	1	0	0	0	0
1.83324e+06	6.46458e+06	3328.79	1	0	0	0	0
2.02621e+06	6.46458e+06	10557.2	3	0	0	0	0
2.21918e+06	6.46458e+06	36666.2	2	0	0	0	0
2.41216e+06	6.46458e+06	37141.6	2	0	0	0	0
2.60513e+06	6.46458e+06	34753.9	3	0	0	0	0
2.7981e+06	6.46458e+06	35915.9	2	0	0	0	0
2.99107e+06	6.46458e+06	37238.4	4	0	0	0	0
3.18405e+06	6.46458e+06	37238.4	4	0	0	0	0
3.37702e+06	6.46458e+06	37238.4	4	0	0	0	0
3.56999e+06	6.46458e+06	37238.4	1	0	0	0	0
3.76296e+06	6.46458e+06	37238.4	1	0	0	0	0
3.95594e+06	6.46458e+06	37238.4	1	0	0	0	0
4.14891e+06	6.46458e+06	37238.4	1	0	0	0	0
4.34188e+06	6.46458e+06	37238.4	1	0	0	0	0
4.53485e+06	6.46458e+06	37238.4	2	0	0	0	0
4.72783e+06	6.46458e+06	37238.4	2	0	0	0	0
4.9208e+06	6.46458e+06	37238.4	2	0	0	0	0
5.11377e+06	6.46458e+06	37238.4	2	0	0	0	0
5.30674e+06	6.46458e+06	37238.4	3	0	0	0	0
5.49972e+06	6.46458e+06	37238.4	2	0	0	0	0
5.69269e+06	6.46458e+06	37238.4	2	0	0	0	0
5.88566e+06	6.46458e+06	37238.4	3	0	0	0	0
6.07863e+06	6.46458e+06	37238.4	3	0	0	0	0
6.27161e+06	6.46458e+06	37238.4	2	0	0	0	0
6.46458e+06	6.46458e+06	37238.4	2	0	0	0	0
6.65755e+06	6.46458e+06	37238.4	2	0	0	0	0
6.85053e+06	6.46458e+06	37238.4	2	0	0	0	0
7.0435e+06	6.46458e+06	37238.4	2	0	0	0	0
7.23647e+06	6.46458e+06	37238.4	3	0	0	0	0
7.42944e+06	6.46458e+06	37238.4	3	0	0	0	0
7.62242e+06	6.46458e+06	37238.4	2	0	0	0	0
7.81539e+06	6.46458e+06	37238.4	2	0	0	0	0
8.00836e+06	6.46458e+06	37238.4	3	0	0	0	0
8.20133e+06	6.46458e+06	37238.4	2	0	0	0	0
8.39431e+06	6.46458e+06	37238.4	3	1	0	0.333333	0
8.58728e+06	6.46458e+06	37238.4	4	3	0	0.75	0
8.78025e+06	6.46458e+06	37238.4	2	1	0	0.5	0
8.97322e+06	6.46458e+06	37238.4	2	1	0	0.5	0
9.1662e+06	6.46458e+06	37238.4	2	1	0	0.5	0
9.35917e+06	6.46458e+06	37238.4	1	1	0	1	0
9.55214e+06	6.46458e+06	37238.4	2	1	0	0.5	0
9.74511e+06	6.46458e+06	37238.4	2	1	0	0.5	0
9.93809e+06	6.46458e+06	37238.4	2	1	0	0.5	0
1.01311e+07	6.46458e+06	37238.4	2	1	0	0.5	0
1.0324e+07	6.46458e+06	37238.4	2	1	0	0.5	0
1.0517e+07	6.46458e+06	37238.4	3	1	0	0.333333	0
1.071e+07	6.46458e+06	37238.4	1	0	0	0	0
1.09029e+07	6.46458e+06	37238.4	2	0	0	0	0
1.10959e+07	6.46458e+06	37238.4	2	0	0	0	0
1.12889e+07	6.46458e+06	37238.4	2	0	0	0	0
1.14819e+07	6.46458e+06	37238.4	2	0	0	0	0
1.16748e+07	6.46458e+06	37238.4	2	0	0	0	0
1.18678e+07	6.46458e+06	37238.4	2	0	0	0	0
1.20608e+07	6.46458e+06	37238.4	2	0	0	0	0
1.22538e+07	6.46458e+06	37238.4	3	1	0	0.333333	0
1.24467e+07	6.46458e+06	37238.4	2	1	0	0.5	0
1.26397e+07	6.46458e+06	37238.4	1	0	0	0	0
1.28327e+07	6.46458e+06	37238.4	1	0	0	0	0
1.30256e+07	6.46458e+06	37238.4	1	0	0	0	0
1.32186e+07	6.46458e+06	37238.4	2	0	0	0	0
1.34116e+07	6.46458e+06	37238.4	3	1	0	0.333333	0
1.36046e+07	6.46458e+06	37238.4	3	1	0	0.333333	0
1.37975e+07	6.46458e+06	37238.4	2	0	0	0	0
1.39905e+07	6.46458e+06	37238.4	2	0	0	0	0
1.41835e+07	6.46458e+06	37238.4	3	0	0	0	0
1.43765e+07	6.46458e+06	37238.4	2	0	0	0	0
1.45694e+07	6.46458e+06	37238.4	2	0	0	0	0
14762399	6.46458e+06	37238.4	2	0	0	0	0
1.49554e+07	6.46458e+06	35153.8	2	1	0	0.5	0
1.51483e+07	6.46458e+06	22361.8	2	1	0	0.5	0
1.53413e+07	6.46458e+06	18804.9	2	1	0	0.5	0
1.55343e+07	6.46458e+06	27547.6	3	1	0	0.333333	0
1.57273e+07	6.46458e+06	22827	3	1	0	0.333333	0
1.59202e+07	6.46458e+06	35207.7	3	1	0	0.333333	0
1.61132e+07	6.46458e+06	35891	3	1	0	0.333333	0
1.63062e+07	6.46458e+06	34188.4	2	0	0	0	0
1.64992e+07	6.46458e+06	34152.4	1	0	0	0	0
1.66921e+07	6.46458e+06	23896.1	2	0	0	0	0
1.68851e+07	6.46458e+06	16597.3	2	0	1	0	0.5
1.70781e+07	6.46458e+06	11020.1	1	0	0	0	0
1.7271e+07	6.46458e+06	7787.89	1	0	0	0	0
-1.7271e+07	6.27161e+06	NA	0	0	0
-1.70781e+07	6.27161e+06	NA	0	0	0
-1.68851e+07	6.27161e+06	NA	0	0	0
-1.66921e+07	6.27161e+06	1.55948	1	0	0	0	0
-1.64992e+07	6.27161e+06	NA	0	0	0
-1.63062e+07	6.27161e+06	NA	0	0	0
-1.61132e+07	6.27161e+06	2847.43	1	0	0	0	0
-1.59202e+07	6.27161e+06	1648.35	1	0	0	0	0
-1.57273e+07	6.27161e+06	4555.76	1	0	0	0	0
-1.55343e+07	6.27161e+06	17637.4	1	0	0	0	0
-1.53413e+07	6.27161e+06	19533.8	1	0	0	0	0
-1.51483e+07	6.27161e+06	32913.2	3	1	0	0.333333	0
-1.49554e+07	6.27161e+06	30490.4	2	1	0	0.5	0
-14762399	6.27161e+06	13900.5	2	1	0	0.5	0
-1.45694e+07	6.27161e+06	9306.19	2	1	0	0.5	0
-1.43765e+07	6.27161e+06	3765.77	2	1	0	0.5	0
-1.41835e+07	6.27161e+06	901.037	2	1	0	0.5	0
-1.39905e+07	6.27161e+06	546.946	1	0	0	0	0
-1.37975e+07	6.27161e+06	2524.22	0	0	0
-1.36046e+07	6.27161e+06	5257.96	1	0	0	0	0
-1.34116e+07	6.27161e+06	11332.9	1	0	0	0	0
-1.32186e+07	6.27161e+06	23155.9	3	1	0	0.333333	0
-1.30256e+07	6.27161e+06	31115.8	3	1	0	0.333333	0
-1.28327e+07	6.27161e+06	35553.3	2	0	0	0	0
-1.26397e+07	6.27161e+06	37238.4	3	2	0	0.666667	0
-1.24467e+07	6.27161e+06	37238.4	3	2	0	0.666667	0
-1.22538e+07	6.27161e+06	37238.4	1	1	0	1	0
-1.20608e+07	6.27161e+06	37238.4	2	2	0	1	0
-1.18678e+07	6.27161e+06	37238.4	3	1	0	0.333333	0
-1.16748e+07	6.27161e+06	37238.4	1	0	0	0	0
-1.14819e+07	6.27161e+06	37238.4	2	0	0	0	0
-1.12889e+07	6.27161e+06	37238.4	4	1	0	0.25	0
-1.10959e+07	6.27161e+06	37238.4	2	0	0	0	0
-1.09029e+07	6.27161e+06	37238.4	3	0	0	0	0
-1.071e+07	6.27161e+06	37238.4	3	0	0	0	0
-1.0517e+07	6.27161e+06	37238.4	0	0	0
-1.0324e+07	6.27161e+06	37238.4	1	0	0	0	0
-1.01311e+07	6.27161e+06	37238.4	1	0	0	0	0
-9.93809e+06	6.27161e+06	37238.4	1	0	0	0	0
-9.74511e+06	6.27161e+06	37238.4	2	0	0	0	0
-9.55214e+06	6.27161e+06	37238.4	1	0	0	0	0
-9.35917e+06	6.27161e+06	37238.4	0	0	0
-9.1662e+06	6.27161e+06	30085	3	0	0	0	0
-8.97322e+06	6.27161e+06	10694.5	3	0	0	0	0
-8.78025e+06	6.27161e+06	NA	0	0	0
-8.58728e+06	6.27161e+06	NA	0	0	0
-8.39431e+06	6.27161e+06	NA	0	0	0
-8.20133e+06	6.27161e+06	NA	0	0	0
-8.00836e+06	6.27161e+06	NA	0	0	0
-7.81539e+06	6.27161e+06	212.043	0	0	0
-7.62242e+06	6.27161e+06	2177.04	3	0	0	0	0
-7.42944e+06	6.27161e+06	29253.3	2	0	0	0	0
-7.23647e+06	6.27161e+06	37238.4	0	0	0
-7.0435e+06	6.27161e+06	37238.4	0	0	0
-6.85053e+06	6.27161e+06	37002.6	1	0	0	0	0
-6.65755e+06	6.27161e+06	22220.9	1	0	0	0	0
-6.46458e+06	6.27161e+06	14890.4	1	0	0	0	0
-6.27161e+06	6.27161e+06	31036.9	1	0	0	0	0
-6.07863e+06	6.27161e+06	17011.5	0	0	0
-5.88566e+06	6.27161e+06	715.842	0	0	0
-5.69269e+06	6.27161e+06	NA	0	0	0
-5.49972e+06	6.27161e+06	NA	0	0	0
-5.30674e+06	6.27161e+06	NA	0	0	0
-5.11377e+06	6.27161e+06	NA	0	0	0
-4.9208e+06	6.27161e+06	NA	0	0	0
-4.72783e+06	6.27161e+06	NA	0	0	0
-4.53485e+06	6.27161e+06	NA	0	0	0
-4.34188e+06	6.27161e+06	1796.8	1	0	0	0	0
-4.14891e+06	6.27161e+06	1639.31	0	0	0
-3.95594e+06	6.27161e+06	NA	0	0	0
-3.76296e+06	6.27161e+06	NA	0	0	0
-3.56999e+06	6.27161e+06	NA	0	0	0
-3.37702e+06	6.27161e+06	NA	0	0	0
-3.18405e+06	6.27161e+06	NA	0	0	0
-2.99107e+06	6.27161e+06	NA	0	0	0
-2.7981e+06	6.27161e+06	NA	0	0	0
-2.60513e+06	6.27161e+06	NA	0	0	0
-2.41216e+06	6.27161e+06	NA	0	0	0
-2.21918e+06	6.27161e+06	NA	0	0	0
-2.02621e+06	6.27161e+06	NA	0	0	0
-1.83324e+06	6.27161e+06	NA	0	0	0
-1.64027e+06	6.27161e+06	NA	0	0	0
-1.44729e+06	6.27161e+06	NA	0	0	0
-1.25432e+06	6.27161e+06	NA	0	0	0
-1.06135e+06	6.27161e+06	NA	0	0	0
-868376	6.27161e+06	8.21397	2	0	0	0	0
-675404	6.27161e+06	3534.08	3	0	0	0	0
-482431	6.27161e+06	11267.9	3	0	0	0	0
-289459	6.27161e+06	7879.33	2	0	0	0	0
-96486.3	6.27161e+06	771.45	2	0	0	0	0
96486.3	6.27161e+06	NA	0	0	0
289459	6.27161e+06	NA	0	0	0
482431	6.27161e+06	5036.45	1	0	0	0	0
675404	6.27161e+06	26487.5	1	0	0	0	0
868376	6.27161e+06	21557.5	2	0	0	0	0
1.06135e+06	6.27161e+06	19938.2	3	0	0	0	0
1.25432e+06	6.27161e+06	37196.7	2	0	0	0	0
1.44729e+06	6.27161e+06	37238.4	1	0	0	0	0
1.64027e+06	6.27161e+06	25360.8	1	0	0	0	0
1.83324e+06	6.27161e+06	7893.51	1	0	0	0	0
2.02621e+06	6.27161e+06	1422.07	5	1	0	0.2	0
2.21918e+06	6.27161e+06	11276.6	5	1	0	0.2	0
2.41216e+06	6.27161e+06	26408.7	5	0	0	0	0
2.60513e+06	6.27161e+06	27593.9	5	1	0	0.2	0
2.7981e+06	6.27161e+06	32720.1	5	2	0	0.4	0
2.99107e+06	6.27161e+06	37057.2	3	1	0	0.333333	0
3.18405e+06	6.27161e+06	37238.4	2	0	0	0	0
3.37702e+06	6.27161e+06	37238.4	3	0	0	0	0
3.56999e+06	6.27161e+06	37238.4	1	0	0	0	0
3.76296e+06	6.27161e+06	37238.4	1	0	0	0	0
3.95594e+06	6.27161e+06	37238.4	1	0	0	0	0
4.14891e+06	6.27161e+06	37238.4	1	0	0	0	0
4.34188e+06	6.27161e+06	37238.4	1	0	0	0	0
4.53485e+06	6.27161e+06	37238.4	1	0	0	0	0
4.72783e+06	6.27161e+06	37238.4	2	0	0	0	0
4.9208e+06	6.27161e+06	37238.4	3	0	0	0	0
5.11377e+06	6.27161e+06	37238.4	3	0	0	0	0
5.30674e+06	6.27161e+06	37238.4	3	0	0	0	0
5.49972e+06	6.27161e+06	37238.4	2	0	1	0	0.5
5.69269e+06	6.27161e+06	37238.4	1	0	0	0	0
5.88566e+06	6.27161e+06	37238.4	1	0	0	0	0
6.07863e+06	6.27161e+06	37238.4	1	0	0	0	0
6.27161e+06	6.27161e+06	37238.4	1	0	0	0	0
6.46458e+06	6.27161e+06	37238.4	1	0	0	0	0
6.65755e+06	6.27161e+06	37238.4	2	0	0	0	0
6.85053e+06	6.27161e+06	37238.4	1	0	0	0	0
7.0435e+06	6.27161e+06	37238.4	2	0	0	0	0
7.23647e+06	6.27161e+06	37238.4	2	0	0	0	0
7.42944e+06	6.27161e+06	37238.4	2	0	0	0	0
7.62242e+06	6.27161e+06	37238.4	2	0	0	0	0
7.81539e+06	6.27161e+06	37238.4	3	0	0	0	0
8.00836e+06	6.27161e+06	37238.4	2	0	0	0	0
8.20133e+06	6.27161e+06	37238.4	2	0	0	0	0
8.39431e+06	6.27161e+06	37238.4	2	0	0	0	0
8.58728e+06	6.27161e+06	37238.4	2	0	0	0	0
8.78025e+06	6.27161e+06	37238.4	2	0	0	0	0
8.97322e+06	6.27161e+06	37238.4	1	0	0	0	0
9.1662e+06	6.27161e+06	37238.4	1	0	0	0	0
9.35917e+06	6.27161e+06	37238.4	2	1	0	0.5	0
9.55214e+06	6.27161e+06	37238.4	2	1	0	0.5	0
9.74511e+06	6.27161e+06	37238.4	2	1	0	0.5	0
9.93809e+06	6.27161e+06	37238.4	2	1	0	0.5	0
1.01311e+07	6.27161e+06	37238.4	1	0	0	0	0
1.0324e+07	6.27161e+06	37238.4	2	1	0	0.5	0
1.0517e+07	6.27161e+06	37238.4	1	0	0	0	0
1.071e+07	6.27161e+06	37238.4	2	0	0	0	0
1.09029e+07	6.27161e+06	37238.4	2	0	0	0	0
1.10959e+07	6.27161e+06	37238.4	1	0	0	0	0
1.12889e+07	6.27161e+06	37238.4	2	0	0	0	0
1.14819e+07	6.27161e+06	37238.4	2	0	0	0	0
1.16748e+07	6.27161e+06	37238.4	2	1	0	0.5	0
1.18678e+07	6.27161e+06	37238.4	2	1	0	0.5	0
1.20608e+07	6.27161e+06	37238.4	1	0	0	0	0
1.22538e+07	6.27161e+06	37238.4	2	0	0	0	0
1.24467e+07	6.27161e+06	37238.4	3	1	0	0.333333	0
1.26397e+07	6.27161e+06	37238.4	3	1	0	0.333333	0
1.28327e+07	6.27161e+06	37238.4	2	1	0	0.5	0
1.30256e+07	6.27161e+06	37238.4	3	1	0	0.333333	0
1.32186e+07	6.27161e+06	37238.4	2	1	0	0.5	0
1.34116e+07	6.27161e+06	36737.8	2	1	0	0.5	0
1.36046e+07	6.27161e+06	24740.8	1	0	0	0	0
1.37975e+07	6.27161e+06	12382.9	1	0	0	0	0
1.39905e+07	6.27161e+06	11018.9	2	1	0	0.5	0
1.41835e+07	6.27161e+06	11692.2	1	0	0	0	0
1.43765e+07	6.27161e+06	9264.33	1	0	0	0	0
1.45694e+07	6.27161e+06	10645.7	1	0	0	0	0
14762399	6.27161e+06	14972.8	1	0	0	0	0
1.49554e+07	6.27161e+06	4202.93	2	1	0	0.5	0
1.51483e+07	6.27161e+06	3562.71	1	0	0	0	0
1.53413e+07	6.27161e+06	14449.5	3	1	0	0.333333	0
1.55343e+07	6.27161e+06	30615	3	1	0	0.333333	0
1.57273e+07	6.27161e+06	18199.7	3	1	0	0.333333	0
1.59202e+07	6.27161e+06	3762.66	2	1	0	0.5	0
1.61132e+07	6.27161e+06	1145.38	1	0	0	0	0
1.63062e+07	6.27161e+06	111.215	1	0	0	0	0
1.64992e+07	6.27161e+06	812.41	1	0	0	0	0
1.66921e+07	6.27161e+06	NA	0	0	0
1.68851e+07	6.27161e+06	NA	0	0	0
1.70781e+07	6.27161e+06	NA	0	0	0
1.7271e+07	6.27161e+06	NA	0	0	0
-1.7271e+07	6.07863e+06	NA	0	0	0
-1.70781e+07	6.07863e+06	NA	0	0	0
-1.68851e+07	6.07863e+06	NA	0	0	0
-1.66921e+07	6.07863e+06	NA	0	0	0
-1.64992e+07	6.07863e+06	117.463	2	1	0	0.5	0
-1.63062e+07	6.07863e+06	92.1826	1	1	0	1	0
-1.61132e+07	6.07863e+06	NA	0	0	0
-1.59202e+07	6.07863e+06	1025.75	1	0	0	0	0
-1.57273e+07	6.07863e+06	5100.99	1	0	0	0	0
-1.55343e+07	6.07863e+06	7997.42	1	0	0	0	0
-1.53413e+07	6.07863e+06	12325	2	1	0	0.5	0
-1.51483e+07	6.07863e+06	6018.86	1	0	0	0	0
-1.49554e+07	6.07863e+06	2259.75	2	1	0	0.5	0
-14762399	6.07863e+06	2479.98	2	1	0	0.5	0
-1.45694e+07	6.07863e+06	NA	0	0	0
-1.43765e+07	6.07863e+06	NA	0	0	0
-1.41835e+07	6.07863e+06	NA	0	0	0
-1.39905e+07	6.07863e+06	NA	0	0	0
-1.37975e+07	6.07863e+06	NA	0	0	0
-1.36046e+07	6.07863e+06	NA	0	0	0
-1.34116e+07	6.07863e+06	NA	0	0	0
-1.32186e+07	6.07863e+06	NA	0	0	0
-1.30256e+07	6.07863e+06	6449.25	1	0	0	0	0
-1.28327e+07	6.07863e+06	20785.2	2	1	0	0.5	0
-1.26397e+07	6.07863e+06	30913.6	3	2	0	0.666667	0
-1.24467e+07	6.07863e+06	36890.2	3	1	0	0.333333	0
-1.22538e+07	6.07863e+06	37238.4	3	1	0	0.333333	0
-1.20608e+07	6.07863e+06	37238.4	4	2	0	0.5	0
-1.18678e+07	6.07863e+06	37238.4	2	1	0	0.5	0
-1.16748e+07	6.07863e+06	37238.4	4	2	0	0.5	0
-1.14819e+07	6.07863e+06	37238.4	2	1	0	0.5	0
-1.12889e+07	6.07863e+06	37238.4	2	0	0	0	0
-1.10959e+07	6.07863e+06	37238.4	2	0	0	0	0
-1.09029e+07	6.07863e+06	37238.4	2	0	0	0	0
-1.071e+07	6.07863e+06	37238.4	3	0	0	0	0
-1.0517e+07	6.07863e+06	37238.4	4	0	0	0	0
-1.0324e+07	6.07863e+06	37238.4	1	0	0	0	0
-1.01311e+07	6.07863e+06	37238.4	3	0	0	0	0
-9.93809e+06	6.07863e+06	37238.4	2	0	0	0	0
-9.74511e+06	6.07863e+06	37238.4	2	0	0	0	0
-9.55214e+06	6.07863e+06	37238.4	2	0	0	0	0
-9.35917e+06	6.07863e+06	37238.4	2	0	0	0	0
-9.1662e+06	6.07863e+06	37238.4	2	0	0	0	0
-8.97322e+06	6.07863e+06	36137.7	1	0	0	0	0
-8.78025e+06	6.07863e+06	34321.6	1	0	0	0	0
-8.58728e+06	6.07863e+06	29187.7	0	0	0
-8.39431e+06	6.07863e+06	17690.3	1	0	0	0	0
-8.20133e+06	6.07863e+06	9594.65	1	0	0	0	0
-8.00836e+06	6.07863e+06	6344.06	0	0	0
-7.81539e+06	6.07863e+06	79.4962	0	0	0
-7.62242e+06	6.07863e+06	6003.65	1	0	0	0	0
-7.42944e+06	6.07863e+06	20415.3	2	0	0	0	0
-7.23647e+06	6.07863e+06	37238.4	0	0	0
-7.0435e+06	6.07863e+06	37238.4	0	0	0
-6.85053e+06	6.07863e+06	37238.4	0	0	0
-6.65755e+06	6.07863e+06	37238.4	0	0	0
-6.46458e+06	6.07863e+06	37238.4	2	0	0	0	0
-6.27161e+06	6.07863e+06	37238.4	0	0	0
-6.07863e+06	6.07863e+06	36957.3	0	0	0
-5.88566e+06	6.07863e+06	20275.9	2	0	0	0	0
-5.69269e+06	6.07863e+06	4436.92	1	0	0	0	0
-5.49972e+06	6.07863e+06	144.669	0	0	0
-5.30674e+06	6.07863e+06	NA	0	0	0
-5.11377e+06	6.07863e+06	NA	0	0	0
-4.9208e+06	6.07863e+06	NA	0	0	0
-4.72783e+06	6.07863e+06	NA	0	0	0
-4.53485e+06	6.07863e+06	NA	0	0	0
-4.34188e+06	6.07863e+06	NA	0	0	0
-4.14891e+06	6.07863e+06	NA	0	0	0
-3.95594e+06	6.07863e+06	NA	0	0	0
-3.76296e+06	6.07863e+06	NA	0	0	0
-3.56999e+06	6.07863e+06	NA	0	0	0
-3.37702e+06	6.07863e+06	NA	0	0	0
-3.18405e+06	6.07863e+06	NA	0	0	0
-2.99107e+06	6.07863e+06	NA	0	0	0
-2.7981e+06	6.07863e+06	NA	0	0	0
-2.60513e+06	6.07863e+06	NA	0	0	0
-2.41216e+06	6.07863e+06	NA	0	0	0
-2.21918e+06	6.07863e+06	NA	0	0	0
-2.02621e+06	6.07863e+06	NA	0	0	0
-1.83324e+06	6.07863e+06	NA	0	0	0
-1.64027e+06	6.07863e+06	NA	0	0	0
-1.44729e+06	6.07863e+06	NA	0	0	0
-1.25432e+06	6.07863e+06	NA	0	0	0
-1.06135e+06	6.07863e+06	NA	0	0	0
-868376	6.07863e+06	1596.02	2	0	0	0	0
-675404	6.07863e+06	10170.1	4	0	0	0	0
-482431	6.07863e+06	26561.2	3	0	1	0	0.333333
-289459	6.07863e+06	31176.6	2	0	0	0	0
-96486.3	6.07863e+06	3608.71	2	0	0	0	0
96486.3	6.07863e+06	NA	0	0	0
289459	6.07863e+06	NA	0	0	0
482431	6.07863e+06	NA	0	0	0
675404	6.07863e+06	NA	0	0	0
868376	6.07863e+06	26940.7	4	0	0	0	0
1.06135e+06	6.07863e+06	13881.6	3	0	0	0	0
1.25432e+06	6.07863e+06	21595.7	2	0	0	0	0
1.44729e+06	6.07863e+06	19135.8	2	0	0	0	0
1.64027e+06	6.07863e+06	4644.99	2	0	0	0	0
1.83324e+06	6.07863e+06	1560.51	3	0	0	0	0
2.02621e+06	6.07863e+06	17744.8	4	1	0	0.25	0
2.21918e+06	6.07863e+06	35326.9	4	1	0	0.25	0
2.41216e+06	6.07863e+06	36585.3	4	1	0	0.25	0
2.60513e+06	6.07863e+06	37238.4	4	0	0	0	0
2.7981e+06	6.07863e+06	37238.4	3	0	0	0	0
2.99107e+06	6.07863e+06	37238.4	2	0	0	0	0
3.18405e+06	6.07863e+06	37238.4	1	0	0	0	0
3.37702e+06	6.07863e+06	37238.4	2	0	0	0	0
3.56999e+06	6.07863e+06	37238.4	2	0	0	0	0
3.76296e+06	6.07863e+06	37238.4	1	0	0	0	0
3.95594e+06	6.07863e+06	37238.4	1	0	0	0	0
4.14891e+06	6.07863e+06	37238.4	2	0	0	0	0
4.34188e+06	6.07863e+06	37238.4	4	0	0	0	0
4.53485e+06	6.07863e+06	37238.4	5	1	0	0.2	0
4.72783e+06	6.07863e+06	37238.4	4	1	0	0.25	0
4.9208e+06	6.07863e+06	37238.4	4	1	0	0.25	0
5.11377e+06	6.07863e+06	37238.4	4	0	0	0	0
5.30674e+06	6.07863e+06	37238.4	4	1	0	0.25	0
5.49972e+06	6.07863e+06	37238.4	3	1	0	0.333333	0
5.69269e+06	6.07863e+06	37238.4	3	1	0	0.333333	0
5.88566e+06	6.07863e+06	37238.4	2	0	0	0	0
6.07863e+06	6.07863e+06	37238.4	2	0	0	0	0
6.27161e+06	6.07863e+06	37238.4	1	0	0	0	0
6.46458e+06	6.07863e+06	37238.4	2	0	0	0	0
6.65755e+06	6.07863e+06	37238.4	1	0	0	0	0
6.85053e+06	6.07863e+06	37238.4	1	0	0	0	0
7.0435e+06	6.07863e+06	37238.4	1	0	0	0	0
7.23647e+06	6.07863e+06	37238.4	1	0	0	0	0
7.42944e+06	6.07863e+06	37238.4	1	0	0	0	0
7.62242e+06	6.07863e+06	37238.4	1	0	0	0	0
7.81539e+06	6.07863e+06	37238.4	1	0	0	0	0
8.00836e+06	6.07863e+06	37238.4	1	0	0	0	0
8.20133e+06	6.07863e+06	37238.4	1	0	0	0	0
8.39431e+06	6.07863e+06	37238.4	2	0	0	0	0
8.58728e+06	6.07863e+06	37238.4	2	0	0	0	0
8.78025e+06	6.07863e+06	37238.4	2	0	0	0	0
8.97322e+06	6.07863e+06	37238.4	1	0	0	0	0
9.1662e+06	6.07863e+06	37238.4	1	0	0	0	0
9.35917e+06	6.07863e+06	37238.4	1	0	0	0	0
9.55214e+06	6.07863e+06	37238.4	1	0	0	0	0
9.74511e+06	6.07863e+06	37238.4	1	0	0	0	0
9.93809e+06	6.07863e+06	37238.4	1	0	0	0	0
1.01311e+07	6.07863e+06	37238.4	1	0	0	0	0
1.0324e+07	6.07863e+06	37238.4	1	0	0	0	0
1.0517e+07	6.07863e+06	37238.4	2	1	0	0.5	0
1.071e+07	6.07863e+06	37238.4	2	1	0	0.5	0
1.09029e+07	6.07863e+06	37238.4	1	0	0	0	0
1.10959e+07	6.07863e+06	37238.4	1	0	0	0	0
1.12889e+07	6.07863e+06	37238.4	2	1	0	0.5	0
1.14819e+07	6.07863e+06	37238.4	2	1	0	0.5	0
1.16748e+07	6.07863e+06	37238.4	2	1	0	0.5	0
1.18678e+07	6.07863e+06	37238.4	2	1	0	0.5	0
1.20608e+07	6.07863e+06	37238.4	2	1	0	0.5	0
1.22538e+07	6.07863e+06	37238.4	2	1	0	0.5	0
1.24467e+07	6.07863e+06	37238.4	2	1	0	0.5	0
1.26397e+07	6.07863e+06	37238.4	2	1	0	0.5	0
1.28327e+07	6.07863e+06	37238.4	1	1	0	1	0
1.30256e+07	6.07863e+06	35046.5	2	1	0	0.5	0
1.32186e+07	6.07863e+06	23516.5	1	0	0	0	0
1.34116e+07	6.07863e+06	4293.03	1	0	0	0	0
1.36046e+07	6.07863e+06	NA	0	0	0
1.37975e+07	6.07863e+06	0.753811	0	0	0
1.39905e+07	6.07863e+06	NA	0	0	0
1.41835e+07	6.07863e+06	NA	0	0	0
1.43765e+07	6.07863e+06	NA	0	0	0
1.45694e+07	6.07863e+06	NA	0	0	0
14762399	6.07863e+06	NA	0	0	0
1.49554e+07	6.07863e+06	4469.7	1	0	0	0	0
1.51483e+07	6.07863e+06	34875.9	4	3	0	0.75	0
1.53413e+07	6.07863e+06	37238.4	3	1	0	0.333333	0
1.55343e+07	6.07863e+06	36063.3	1	0	0	0	0
1.57273e+07	6.07863e+06	9051.31	1	0	0	0	0
1.59202e+07	6.07863e+06	194.506	1	1	0	1	0
1.61132e+07	6.07863e+06	1200.9	2	2	0	1	0
1.63062e+07	6.07863e+06	NA	0	0	0
1.64992e+07	6.07863e+06	NA	0	0	0
1.66921e+07	6.07863e+06	NA	0	0	0
1.68851e+07	6.07863e+06	NA	0	0	0
1.70781e+07	6.07863e+06	NA	0	0	0
1.7271e+07	6.07863e+06	NA	0	0	0
-1.7271e+07	5.88566e+06	NA	0	0	0
-1.70781e+07	5.88566e+06	NA	0	0	0
-1.68851e+07	5.88566e+06	502.507	2	1	0	0.5	0
-1.66921e+07	5.88566e+06	220.723	2	1	0	0.5	0
-1.64992e+07	5.88566e+06	333.617	1	0	0	0	0
-1.63062e+07	5.88566e+06	1779.27	1	0	0	0	0
-1.61132e+07	5.88566e+06	3189.87	1	0	0	0	0
-1.59202e+07	5.88566e+06	1824.9	2	1	0	0.5	0
-1.57273e+07	5.88566e+06	416.63	1	0	0	0	0
-1.55343e+07	5.88566e+06	NA	0	0	0
-1.53413e+07	5.88566e+06	NA	0	0	0
-1.51483e+07	5.88566e+06	NA	0	0	0
-1.49554e+07	5.88566e+06	NA	0	0	0
-14762399	5.88566e+06	NA	0	0	0
-1.45694e+07	5.88566e+06	NA	0	0	0
-1.43765e+07	5.88566e+06	NA	0	0	0
-1.41835e+07	5.88566e+06	NA	0	0	0
-1.39905e+07	5.88566e+06	NA	0	0	0
-1.37975e+07	5.88566e+06	NA	0	0	0
-1.36046e+07	5.88566e+06	NA	0	0	0
-1.34116e+07	5.88566e+06	NA	0	0	0
-1.32186e+07	5.88566e+06	NA	0	0	0
-1.30256e+07	5.88566e+06	NA	0	0	0
-1.28327e+07	5.88566e+06	6769.46	3	2	0	0.666667	0
-1.26397e+07	5.88566e+06	7023.56	4	3	0	0.75	0
-1.24467e+07	5.88566e+06	26377.8	4	3	0	0.75	0
-1.22538e+07	5.88566e+06	36470.9	3	2	0	0.666667	0
-1.20608e+07	5.88566e+06	37238.4	5	2	0	0.4	0
-1.18678e+07	5.88566e+06	37238.4	5	2	0	0.4	0
-1.16748e+07	5.88566e+06	37238.4	1	0	0	0	0
-1.14819e+07	5.88566e+06	37238.4	1	0	0	0	0
-1.12889e+07	5.88566e+06	37238.4	2	1	0	0.5	0
-1.10959e+07	5.88566e+06	37238.4	4	2	0	0.5	0
-1.09029e+07	5.88566e+06	37238.4	2	0	0	0	0
-1.071e+07	5.88566e+06	37238.4	3	0	0	0	0
-1.0517e+07	5.88566e+06	37238.4	4	1	0	0.25	0
-1.0324e+07	5.88566e+06	37238.4	2	0	0	0	0
-1.01311e+07	5.88566e+06	37238.4	5	1	0	0.2	0
-9.93809e+06	5.88566e+06	37238.4	4	1	0	0.25	0
-9.74511e+06	5.88566e+06	37238.4	3	0	0	0	0
-9.55214e+06	5.88566e+06	37238.4	2	0	0	0	0
-9.35917e+06	5.88566e+06	37238.4	4	1	0	0.25	0
-9.1662e+06	5.88566e+06	37238.4	3	0	0	0	0
-8.97322e+06	5.88566e+06	37238.4	1	0	0	0	0
-8.78025e+06	5.88566e+06	37238.4	1	0	0	0	0
-8.58728e+06	5.88566e+06	37238.4	2	0	0	0	0
-8.39431e+06	5.88566e+06	37238.4	2	0	0	0	0
-8.20133e+06	5.88566e+06	37238.4	0	0	0
-8.00836e+06	5.88566e+06	33832	1	0	0	0	0
-7.81539e+06	5.88566e+06	4596.79	1	0	0	0	0
-7.62242e+06	5.88566e+06	18881.8	2	0	0	0	0
-7.42944e+06	5.88566e+06	37238.4	0	0	0
-7.23647e+06	5.88566e+06	37238.4	0	0	0
-7.0435e+06	5.88566e+06	37238.4	0	0	0
-6.85053e+06	5.88566e+06	37238.4	1	0	0	0	0
-6.65755e+06	5.88566e+06	37238.4	1	0	0	0	0
-6.46458e+06	5.88566e+06	37238.4	2	0	0	0	0
-6.27161e+06	5.88566e+06	37238.4	0	0	0
-6.07863e+06	5.88566e+06	37238.4	0	0	0
-5.88566e+06	5.88566e+06	36751.8	1	0	0	0	0
-5.69269e+06	5.88566e+06	34131.9	0	0	0
-5.49972e+06	5.88566e+06	26135.2	0	0	0
-5.30674e+06	5.88566e+06	1878.5	0	0	0
-5.11377e+06	5.88566e+06	NA	0	0	0
-4.9208e+06	5.88566e+06	NA	0	0	0
-4.72783e+06	5.88566e+06	NA	0	0	0
-4.53485e+06	5.88566e+06	NA	0	0	0
-4.34188e+06	5.88566e+06	NA	0	0	0
-4.14891e+06	5.88566e+06	NA	0	0	0
-3.95594e+06	5.88566e+06	NA	0	0	0
-3.76296e+06	5.88566e+06	NA	0	0	0
-3.56999e+06	5.88566e+06	NA	0	0	0
-3.37702e+06	5.88566e+06	NA	0	0	0
-3.18405e+06	5.88566e+06	NA	0	0	0
-2.99107e+06	5.88566e+06	NA	0	0	0
-2.7981e+06	5.88566e+06	NA	0	0	0
-2.60513e+06	5.88566e+06	NA	0	0	0
-2.41216e+06	5.88566e+06	NA	0	0	0
-2.21918e+06	5.88566e+06	NA	0	0	0
-2.02621e+06	5.88566e+06	NA	0	0	0
-1.83324e+06	5.88566e+06	NA	0	0	0
-1.64027e+06	5.88566e+06	NA	0	0	0
-1.44729e+06	5.88566e+06	NA	0	0	0
-1.25432e+06	5.88566e+06	NA	0	0	0
-1.06135e+06	5.88566e+06	646.139	2	0	0	0	0
-868376	5.88566e+06	28198.5	2	0	0	0	0
-675404	5.88566e+06	34279.3	2	0	0	0	0
-482431	5.88566e+06	4650.83	3	1	1	0.333333	0.333333
-289459	5.88566e+06	29070.2	2	1	0	0.5	0
-96486.3	5.88566e+06	34298.1	1	0	0	0	0
96486.3	5.88566e+06	10576.3	1	0	0	0	0
289459	5.88566e+06	NA	0	0	0
482431	5.88566e+06	8421.38	6	1	0	0.166667	0
675404	5.88566e+06	20640.1	12	2	0	0.166667	0
868376	5.88566e+06	30730.8	3	0	1	0	0.333333
1.06135e+06	5.88566e+06	30872.1	2	0	0	0	0
1.25432e+06	5.88566e+06	31893	1	0	0	0	0
1.44729e+06	5.88566e+06	27817.5	2	0	1	0	0.5
1.64027e+06	5.88566e+06	35640.5	1	0	0	0	0
1.83324e+06	5.88566e+06	34060.2	3	0	0	0	0
2.02621e+06	5.88566e+06	37028.9	2	0	0	0	0
2.21918e+06	5.88566e+06	37238.4	4	0	0	0	0
2.41216e+06	5.88566e+06	37238.4	3	1	0	0.333333	0
2.60513e+06	5.88566e+06	37238.4	1	0	0	0	0
2.7981e+06	5.88566e+06	37238.4	1	0	0	0	0
2.99107e+06	5.88566e+06	37238.4	2	0	0	0	0
3.18405e+06	5.88566e+06	37238.4	3	0	0	0	0
3.37702e+06	5.88566e+06	37238.4	2	0	0	0	0
3.56999e+06	5.88566e+06	37238.4	1	0	0	0	0
3.76296e+06	5.88566e+06	37238.4	1	0	0	0	0
3.95594e+06	5.88566e+06	37238.4	1	0	0	0	0
4.14891e+06	5.88566e+06	37238.4	2	0	0	0	0
4.34188e+06	5.88566e+06	37238.4	3	0	0	0	0
4.53485e+06	5.88566e+06	37238.4	4	0	0	0	0
4.72783e+06	5.88566e+06	37238.4	2	0	0	0	0
4.9208e+06	5.88566e+06	37238.4	3	0	0	0	0
5.11377e+06	5.88566e+06	37238.4	4	0	0	0	0
5.30674e+06	5.88566e+06	37238.4	2	0	0	0	0
5.49972e+06	5.88566e+06	37238.4	2	0	0	0	0
5.69269e+06	5.88566e+06	37238.4	2	0	0	0	0
5.88566e+06	5.88566e+06	37238.4	1	0	0	0	0
6.07863e+06	5.88566e+06	37238.4	3	0	0	0	0
6.27161e+06	5.88566e+06	37238.4	2	0	0	0	0
6.46458e+06	5.88566e+06	37238.4	2	0	0	0	0
6.65755e+06	5.88566e+06	37238.4	2	0	0	0	0
6.85053e+06	5.88566e+06	37238.4	2	0	0	0	0
7.0435e+06	5.88566e+06	37238.4	2	0	0	0	0
7.23647e+06	5.88566e+06	37238.4	2	0	0	0	0
7.42944e+06	5.88566e+06	37238.4	2	0	0	0	0
7.62242e+06	5.88566e+06	37238.4	2	0	0	0	0
7.81539e+06	5.88566e+06	37238.4	1	0	0	0	0
8.00836e+06	5.88566e+06	37238.4	1	0	0	0	0
8.20133e+06	5.88566e+06	37238.4	1	0	0	0	0
8.39431e+06	5.88566e+06	37238.4	4	1	0	0.25	0
8.58728e+06	5.88566e+06	37238.4	4	2	0	0.5	0
8.78025e+06	5.88566e+06	37238.4	2	0	0	0	0
8.97322e+06	5.88566e+06	37238.4	2	0	0	0	0
9.1662e+06	5.88566e+06	37238.4	2	0	0	0	0
9.35917e+06	5.88566e+06	37238.4	3	1	0	0.333333	0
9.55214e+06	5.88566e+06	37238.4	2	1	0	0.5	0
9.74511e+06	5.88566e+06	37238.4	1	0	0	0	0
9.93809e+06	5.88566e+06	37238.4	2	0	0	0	0
1.01311e+07	5.88566e+06	37238.4	2	0	0	0	0
1.0324e+07	5.88566e+06	37238.4	2	0	0	0	0
1.0517e+07	5.88566e+06	37238.4	2	0	0	0	0
1.071e+07	5.88566e+06	37238.4	2	0	0	0	0
1.09029e+07	5.88566e+06	37238.4	2	0	0	0	0
1.10959e+07	5.88566e+06	37238.4	2	0	0	0	0
1.12889e+07	5.88566e+06	37238.4	2	1	0	0.5	0
1.14819e+07	5.88566e+06	37238.4	1	0	0	0	0
1.16748e+07	5.88566e+06	37238.4	3	1	0	0.333333	0
1.18678e+07	5.88566e+06	37238.4	3	1	0	0.333333	0
1.20608e+07	5.88566e+06	37238.4	3	0	0	0	0
1.22538e+07	5.88566e+06	37238.4	2	0	0	0	0
1.24467e+07	5.88566e+06	37238.4	2	1	0	0.5	0
1.26397e+07	5.88566e+06	37238.4	2	1	0	0.5	0
1.28327e+07	5.88566e+06	37238.4	2	1	0	0.5	0
1.30256e+07	5.88566e+06	36927.1	2	1	0	0.5	0
1.32186e+07	5.88566e+06	29370.1	3	2	0	0.666667	0
1.34116e+07	5.88566e+06	27766.2	2	1	0	0.5	0
1.36046e+07	5.88566e+06	15768.8	4	3	0	0.75	0
1.37975e+07	5.88566e+06	13801.7	4	3	0	0.75	0
1.39905e+07	5.88566e+06	NA	0	0	0
1.41835e+07	5.88566e+06	NA	0	0	0
1.43765e+07	5.88566e+06	NA	0	0	0
1.45694e+07	5.88566e+06	NA	0	0	0
14762399	5.88566e+06	NA	0	0	0
1.49554e+07	5.88566e+06	1328.8	1	0	0	0	0
1.51483e+07	5.88566e+06	35279.5	2	1	0	0.5	0
1.53413e+07	5.88566e+06	26069.2	1	0	0	0	0
1.55343e+07	5.88566e+06	3051.61	1	0	0	0	0
1.57273e+07	5.88566e+06	NA	0	0	0
1.59202e+07	5.88566e+06	NA	0	0	0
1.61132e+07	5.88566e+06	93.5287	2	2	0	1	0
1.63062e+07	5.88566e+06	26.022	1	1	0	1	0
1.64992e+07	5.88566e+06	NA	0	0	0
1.66921e+07	5.88566e+06	1147.05	1	0	0	0	0
1.68851e+07	5.88566e+06	37.9323	1	0	0	0	0
[truncated: 12,242 more rows]
